# Supplementary material for: Multidimensional analyses identify genes of high priority for pancreatic cancer research
Source: JCI Insight. 2025 Jan 7;10(4):e174264. doi: 10.1172/jci.insight.174264 (PMC11949049; doi:10.1172/jci.insight.174264)
Supplement: Supplemental tables 1-13 [file jciinsight-10-174264-s248.xlsx]

## Sheet: Table_S1a
Table S1a. The consistently expressed genes in PDAC					CUG - consistently upregulated genes; CDG - consistently downregulated genes
					CUGs are upregulated in at least 4 of 5 datasets; CDGs are downregulated in at least 4 of 5 datasets (see Methods)
					Each dataset was analyzed separately and the differential genes were determined for that dataset. A rank was generated based on the product of the logFC and the -log10(p-value) of a given gene. This rank was subsequently summed across datasets.
					The highest ranked are the most expressed across datasets; the lowest ranked are the least expressed
Online tool for Venn Diagram such as Venny (https://bioinfogp.cnb.csic.es/tools/venny/) can be used to overlap the full consistent genes here with gene lists of interest in other Tables here or external datasets
Functional enrichment tools such as DAVID (https://david.ncifcrf.gov/) or GSEA (https://www.gsea-msigdb.org/gsea/index.jsp) can be used to derive pathway enrichment for the consistent genes or others listed in subsequent tabs
Genes	Alias (where applicable)	Rank	Expression Pattern			GSE71729	logFC	P.Value	adj.P.Val	expressionRank		GSE62452	logFC	P.Value	adj.P.Val	expressionRank		GSE28735	logFC	P.Value	adj.P.Val	expressionRank		GSE16515	logFC	P.Value	adj.P.Val	expressionRank		GSE15471	logFC	P.Value	adj.P.Val	expressionRank
LAMC2	LAMC2	210.827	CUG			S100P	3.35124	9.2071e-20	1.81831e-15	63.7937		SNORD115-24///SNORD115-44///SNORD115-43///SNORD115-42///SNORD115-41///SNORD115-40///SNORD115-39///SNORD115-38///SNORD115-36///SNORD115-34///SNORD115-30///SNORD115-29///SNORD115-26///SNORD115-25///SNORD115-22///SNORD115-21///SNORD115-20///SNORD115-19///SNORD115-18///SNORD115-17///SNORD115-16///SNORD115-15///SNORD115-14///SNORD115-13///SNORD115-12///SNORD115-11///SNORD115-10///SNORD115-9///SNORD115…	-0.524022	0.0175084	0.0366498	-0.920577		SNORD115-24///SNORD115-44///SNORD115-43///SNORD115-42///SNORD115-41///SNORD115-40///SNORD115-39///SNORD115-38///SNORD115-36///SNORD115-34///SNORD115-30///SNORD115-29///SNORD115-26///SNORD115-25///SNORD115-22///SNORD115-21///SNORD115-20///SNORD115-19///SNORD115-18///SNORD115-17///SNORD115-16///SNORD115-15///SNORD115-14///SNORD115-13///SNORD115-12///SNORD115-11///SNORD115-10///SNORD115-9///SNORD115…	-0.677955	4.6613e-05	0.000353698	-2.93656		PNLIPRP2	-4.32384	0.00129227	0.00673809	-12.4901		CTRL	-2.79153	0.000988147	0.00230582	-8.38904
TMPRSS4	TMPRSS4	209.909	CUG			TMPRSS4	3.59332	2.04249e-19	2.01686e-15	67.1586		PNLIPRP1	-2.63047	2.78807e-07	3.6523e-06	-17.2419		SNORD115-24///SNORD115-44///SNORD115-43///SNORD115-42///SNORD115-41///SNORD115-40///SNORD115-39///SNORD115-38///SNORD115-36///SNORD115-34///SNORD115-31///SNORD115-29///SNORD115-26///SNORD115-25///SNORD115-22///SNORD115-21///SNORD115-20///SNORD115-19///SNORD115-18///SNORD115-17///SNORD115-16///SNORD115-15///SNORD115-14///SNORD115-13///SNORD115-12///SNORD115-11///SNORD115-10///SNORD115-9///SNORD115…	-0.484159	0.000194476	0.00112772	-1.79678		SERPINI2	-4.20263	0.000252636	0.0019992	-15.119		GNMT	-2.76345	9.9696e-07	6.16714e-06	-16.5844
S100P	S100P	208.401	CUG			GYPC	-0.941523	1.36177e-18	8.96455e-15	-16.8212		ALB	-2.49134	7.87124e-10	2.86134e-08	-22.681		SNORD115-24///SNORD115-44///SNORD115-43///SNORD115-42///SNORD115-41///SNORD115-40///SNORD115-39///SNORD115-38///SNORD115-36///SNORD115-34///SNORD115-31///SNORD115-30///SNORD115-29///SNORD115-26///SNORD115-25///SNORD115-22///SNORD115-21///SNORD115-20///SNORD115-19///SNORD115-18///SNORD115-17///SNORD115-16///SNORD115-15///SNORD115-14///SNORD115-13///SNORD115-12///SNORD115-11///SNORD115-10///SNORD11…	-0.481899	0.000145282	0.000891843	-1.84943		PNLIPRP1	-4.19433	0.00109005	0.005953	-12.4259		AQP8	-2.75143	7.54833e-05	0.000239785	-11.3418
SLC6A14	SLC6A14	188.956	CUG			TNS4	3.29211	8.80667e-18	4.34807e-14	56.1476		PNLIPRP2	-2.40346	1.91689e-06	1.81162e-05	-13.7415		SNORD115-24///SNORD115-44///SNORD115-43///SNORD115-42///SNORD115-41///SNORD115-40///SNORD115-39///SNORD115-38///SNORD115-36///SNORD115-34///SNORD115-30///SNORD115-29///SNORD115-26///SNORD115-22///SNORD115-21///SNORD115-20///SNORD115-16///SNORD115-15///SNORD115-14///SNORD115-13///SNORD115-12///SNORD115-11///SNORD115-10///SNORD115-9///SNORD115-8///SNORD115-6///SNORD115-5///SNORD115-4///SNORD115-1//…	-0.412748	0.000130211	0.000816227	-1.60367		CELP	-4.05494	0.00199086	0.00932554	-10.9522		SERPINI2	-2.73366	0.00232707	0.0049535	-7.19825
COL10A1	COL10A1	187.272	CUG			GALNT5	1.74519	1.15701e-17	4.45771e-14	29.5576		CTRC	-2.34354	9.96136e-07	1.04852e-05	-14.0652		SNORD115-24///SNORD115-44///SNORD115-43///SNORD115-42///SNORD115-41///SNORD115-40///SNORD115-39///SNORD115-38///SNORD115-36///SNORD115-34///SNORD115-30///SNORD115-29///SNORD115-26///SNORD115-22///SNORD115-21///SNORD115-16///SNORD115-15///SNORD115-14///SNORD115-13///SNORD115-12///SNORD115-11///SNORD115-10///SNORD115-9///SNORD115-8///SNORD115-6///SNORD115-5///SNORD115-4///SNORD115-1///SNRPN	-0.399434	0.000232064	0.00130507	-1.4517		CPA2	-3.9471	0.00309051	0.013054	-9.90709		TMED6	-2.67934	8.38963e-05	0.000263046	-10.9217
CTSE	CTSE	181.885	CUG			STYK1	1.973	1.52427e-17	4.45771e-14	33.1799		GP2	-2.34327	2.66697e-06	2.3812e-05	-13.0613		SNORD115-44///SNORD115-43///SNORD115-41///SNORD115-40///SNORD115-39///SNORD115-36///SNORD115-29///SNORD115-26///SNORD115-25///SNORD115-22///SNORD115-20///SNORD115-19///SNORD115-18///SNORD115-17///SNORD115-16///SNORD115-13///SNORD115-12///SNORD115-11///SNORD115-9///SNORD115-7///SNORD115-5///SNORD115-3///SNORD115-2///SNORD115-1///SNRPN	-0.350924	0.000207534	0.0011909	-1.29242		CTRL	-3.91881	0.00158335	0.00784921	-10.9743		ALB	-2.63965	4.63732e-05	0.000156856	-11.4395
LAMB3	LAMB3	180.039	CUG			LAMC2	2.46794	1.58003e-17	4.45771e-14	41.4648		IAPP	-2.3423	1.84522e-10	8.69518e-09	-22.7998		SNORD115-24///SNORD115-44///SNORD115-43///SNORD115-42///SNORD115-41///SNORD115-40///SNORD115-39///SNORD115-38///SNORD115-36///SNORD115-34///SNORD115-30///SNORD115-29///SNORD115-26///SNORD115-21///SNORD115-16///SNORD115-15///SNORD115-14///SNORD115-13///SNORD115-12///SNORD115-11///SNORD115-10///SNORD115-9///SNORD115-8///SNORD115-6///SNORD115-5///SNORD115-4///SNORD115-1///SNRPN	-0.154486	0.00074567	0.00342533	-0.483149		SYCN	-3.75904	0.00778179	0.0263779	-7.92753		SYCN	-2.46488	0.00806212	0.0149212	-5.16034
CEACAM5	CEACAM5	171.388	CUG			IFI27	2.04079	2.79777e-17	6.90666e-14	33.7816		ERP27	-2.32202	9.81108e-08	1.53516e-06	-16.2733		PNLIPRP1	-2.86918	2.83403e-06	3.57814e-05	-15.9171		ALB	-3.73518	0.000100586	0.00101913	-14.9312		PM20D1	-2.39284	1.55128e-07	1.37994e-06	-16.2936
CEACAM6	CEACAM6	167.338	CUG			FAM108C1	1.63349	3.32252e-17	7.29072e-14	26.9175		SERPINI2	-2.30216	3.5962e-08	6.64922e-07	-17.1376		IAPP	-2.83502	1.85046e-09	9.52498e-08	-24.7574		PLA2G1B	-3.65189	0.0117609	0.0362445	-7.04654		RBPJL	-2.36494	1.80082e-06	9.96726e-06	-13.5855
TSPAN1	TSPAN1	163.221	CUG			COL17A1	2.86908	4.37059e-17	8.63147e-14	46.9365		CPA2	-2.25878	1.05315e-05	7.44407e-05	-11.2431		PNLIPRP2	-2.69145	5.8775e-06	6.49916e-05	-14.0785		AQP8	-3.62566	0.000297447	0.00226339	-12.7862		SLC16A10	-2.31175	3.08986e-08	4.14516e-07	-17.3614
SULF1	SULF1	160.072	CUG			SLC2A1	2.0343	5.20406e-17	9.34318e-14	33.1259		CEL	-2.22462	5.77337e-06	4.5354e-05	-11.6538		CTRC	-2.64249	3.71122e-06	4.46335e-05	-14.35		REG1B	-3.61207	0.0066664	0.0234052	-7.86025		SPX	-2.28352	6.97359e-08	7.63756e-07	-16.3421
COL11A1	COL11A1	147.96	CUG			GJB2	2.33148	1.2137e-16	1.99745e-13	37.1075		CELA2B	-2.02279	1.42693e-06	1.42045e-05	-11.8244		ALB	-2.61077	1.64905e-07	3.53346e-06	-17.7083		TMED6	-3.56161	3.77198e-05	0.000506637	-15.7545		EGF	-2.26496	4.47025e-05	0.000151853	-9.8518
KRT19	KRT19	145.388	CUG			OASL	1.78633	1.58983e-16	2.4152e-13	28.2216		CTRL	-1.99954	6.30905e-08	1.06672e-06	-14.3968		GP2	-2.60477	1.12936e-05	0.000110291	-12.8862		CEL	-3.49516	0.0128034	0.0387842	-6.61521		CELA2B	-2.2621	0.00929398	0.0169355	-4.59614
GJB2	GJB2	144.123	CUG			CD320	-0.836508	1.85514e-16	2.61694e-13	-13.1596		PLA2G1B	-1.99234	5.7748e-06	4.5354e-05	-10.4368		CEL	-2.54028	1.41987e-05	0.00013295	-12.3146		PDIA2	-3.48381	0.000107627	0.00107622	-13.824		TRHDE	-2.24091	3.68575e-08	4.71644e-07	-16.6578
POSTN	POSTN	137.161	CUG			SLC6A14	1.75307	2.25663e-16	2.97107e-13	27.4295		PDIA2	-1.94385	2.34443e-08	4.68817e-07	-14.8315		ERP27	-2.51511	1.65773e-06	2.32713e-05	-14.5386		FAM150B	-3.42179	1.33155e-07	9.11908e-06	-23.527		PSAT1	-2.24041	2.50682e-08	3.5817e-07	-17.029
FN1	FN1	135.426	CUG			PTK6	1.7795	2.72027e-16	3.17916e-13	27.6987		NR5A2	-1.88346	1.94417e-09	5.98751e-08	-16.4074		SERPINI2	-2.48464	1.41421e-06	2.04461e-05	-14.5339		ERP27	-3.41631	0.000914386	0.0052171	-10.3817		AQP12B///AQP12A	-2.23907	3.94552e-07	2.89387e-06	-14.3388
ITGA2	ITGA2	133.912	CUG			GPRC5A	1.53401	2.73663e-16	3.17916e-13	23.8735		EGF	-1.85458	1.64675e-07	2.38767e-06	-12.5803		CPA2	-2.48275	3.43521e-05	0.000274182	-11.0831		CELA2B	-3.41501	0.00386373	0.0154528	-8.2404		KLK1	-2.20296	0.00056016	0.00139813	-7.16335
SLC2A1	SLC2A1	126.551	CUG			S100A6	1.15335	4.29561e-16	4.713e-13	17.7235		REG1B	-1.85382	0.000206719	0.000882034	-6.83063		CELA2B	-2.2292	1.11812e-05	0.000109352	-11.0379		CTRC	-3.37648	0.0133789	0.0401061	-6.3261		ZG16	-2.17122	1.33797e-09	4.52566e-08	-19.2664
CTHRC1	CTHRC1	121.767	CUG			LAMB3	2.47887	5.34271e-16	5.55333e-13	37.8579		AOX1	-1.82912	1.92128e-13	3.34287e-11	-23.2599		CTRL	-2.19611	1.58136e-06	2.24375e-05	-12.7396		GP2	-3.22578	0.00852561	0.0282435	-6.67502		BHLHA15	-2.16987	4.68652e-06	2.2069e-05	-11.5635
SERPINB5	SERPINB5	120.929	CUG			KRT19	1.85431	7.14829e-16	6.5585e-13	28.085		KIAA1324	-1.82499	4.03828e-09	1.10066e-07	-15.3186		PLA2G1B	-2.15344	3.81896e-05	0.000299169	-9.514		BHLHA15	-3.1869	3.84915e-06	9.81698e-05	-17.2559		RNF186	-2.15671	4.25132e-08	5.24911e-07	-15.8981
COL17A1	COL17A1	119.417	CUG			BEAN	2.01641	7.28319e-16	6.5585e-13	30.5238		ANPEP	-1.79935	9.13834e-10	3.22408e-08	-16.2646		PDIA2	-2.12126	4.47131e-07	7.97962e-06	-13.4691		IAPP	-3.15421	0.000292815	0.00223516	-11.1451		ERP27	-2.15588	0.00265079	0.00556571	-5.5549
AGR2	AGR2	116.77	CUG			KCNN4	1.91808	7.30604e-16	6.5585e-13	29.0327		KLK1	-1.79115	8.98236e-08	1.42299e-06	-12.6215		KIAA1324	-2.10385	1.10191e-08	3.96862e-07	-16.7421		KLK1	-3.13777	0.000519578	0.00341193	-10.3055		TMEM52	-2.11505	3.94649e-07	2.89387e-06	-13.5443
THBS2	THBS2	116.733	CUG			RAD51	1.26571	9.31962e-16	7.75215e-13	19.0244		TMED6	-1.76583	4.41462e-10	1.7831e-08	-16.5195		EGF	-2.09428	3.37475e-06	4.13707e-05	-11.4594		AOX1	-3.11252	7.50483e-08	6.03351e-06	-22.1756		PNLIPRP2	-2.10365	0.0132531	0.0232615	-3.94999
SDR16C5	SDR16C5	114.536	CUG			CDH3	2.0255	9.42081e-16	7.75215e-13	30.435		ERO1B	-1.69867	5.30538e-12	4.69572e-10	-19.153		AOX1	-2.07789	6.79207e-12	1.16921e-09	-23.2059		RBPJL	-3.11125	0.000130345	0.00123388	-12.0869		PNLIPRP1	-2.09596	0.0155041	0.0267637	-3.79274
VCAN	VCAN	114.43	CUG			DAPP1	1.22275	1.17322e-15	9.26797e-13	18.2564		F11	-1.69593	8.0165e-09	1.92671e-07	-13.7303		NR5A2	-2.07777	1.51703e-07	3.33141e-06	-14.1683		GNMT	-3.07132	2.65458e-05	0.000398259	-14.0544		GP2	-2.08107	0.00465204	0.00914216	-4.85379
GPRC5A	GPRC5A	111.35	CUG			KLK10	2.33753	1.5853e-15	1.16409e-12	34.5951		FGL1	-1.69104	7.82936e-08	1.27201e-06	-12.017		REG1B	-2.07238	0.000505654	0.0024852	-6.83087		FGL1	-2.99422	0.000221506	0.00181685	-10.9427		LGALS2	-2.06672	3.71535e-08	4.74337e-07	-15.3557
CDH3	CDH3	111.286	CUG			CEACAM5	2.92559	1.5915e-15	1.16409e-12	43.2934		TRHDE	-1.63993	2.52361e-08	4.93973e-07	-12.4601		ERO1B	-2.02654	3.96983e-11	4.68832e-09	-21.0785		EGF	-2.94699	5.26652e-05	0.000642788	-12.6086		DPP10	-2.06519	6.78382e-08	7.47771e-07	-14.8043
IFI27	IFI27	110.789	CUG			LY75	1.32777	1.69389e-15	1.19474e-12	19.6126		PDK4	-1.56409	2.85851e-11	1.86509e-09	-16.4915		F11	-2.01908	6.30327e-08	1.63732e-06	-14.5383		KIAA1324	-2.86995	1.4752e-06	5.09327e-05	-16.7351		GPHA2	-2.00055	2.24484e-07	1.84461e-06	-13.3013
AHNAK2	AHNAK2	110.551	CUG			ZWINT	1.15069	1.83487e-15	1.24714e-12	16.957		RBPJL	-1.56328	2.28839e-08	4.59415e-07	-11.9442		KLK1	-1.92228	4.13443e-06	4.88839e-05	-10.3488		SPX	-2.7764	6.62304e-05	0.0007615	-11.6024		AZGP1	-1.95849	0.00040711	0.00104966	-6.63984
SLPI	SLPI	108.326	CUG			KIAA0101	1.43548	1.92333e-15	1.24714e-12	21.1244		NRG4	-1.55713	1.3203e-07	1.96904e-06	-10.712		TMED6	-1.91201	7.30413e-08	1.85926e-06	-13.645		BEX1	-2.72522	1.63589e-05	0.000279053	-13.0436		CELP	-1.94236	0.019917	0.0334245	-3.30351
DKK1	DKK1	100.107	CUG			MT1JP	-1.49648	1.96034e-15	1.24714e-12	-22.0097		AQP8	-1.50178	4.54659e-08	8.09754e-07	-11.0265		ANPEP	-1.91031	1.70644e-07	3.62584e-06	-12.9288		KCNJ16	-2.71189	4.18504e-05	0.000547858	-11.8735		KIAA1324	-1.93329	1.72382e-06	9.62742e-06	-11.1425
TRIM29	TRIM29	98.666	CUG			AOX1	-1.76974	2.02078e-15	1.24714e-12	-26.0054		CELP	-1.49093	4.6628e-08	8.28278e-07	-10.9306		SCGN	-1.7926	2.53882e-07	5.00381e-06	-11.8229		ERO1B	-2.70724	9.90371e-07	3.8218e-05	-16.2548		FGL1	-1.92164	0.000989623	0.00230877	-5.77361
CST1	CST1	97.7083	CUG			OSBPL3	0.787725	2.15935e-15	1.29227e-12	11.5525		SLC7A2	-1.485	2.65976e-14	6.94163e-12	-20.1591		RBPJL	-1.73643	1.06743e-06	1.62053e-05	-10.3694		GSTA1	-2.66672	6.70653e-06	0.000146283	-13.7963		C5	-1.86764	2.87948e-08	3.95866e-07	-14.0833
CLDN18	CLDN18	97.4625	CUG			NMU	2.25459	2.72772e-15	1.58441e-12	32.8362		ACADL	-1.46624	2.24159e-10	1.01631e-08	-14.1484		TRHDE	-1.6922	7.15435e-07	1.1589e-05	-10.3993		TRHDE	-2.62309	5.71634e-06	0.000129135	-13.7526		CCDC110	-1.85054	6.25169e-07	4.21638e-06	-11.4808
IGFBP3	IGFBP3	96.7417	CUG			C13orf3	1.0997	4.61013e-15	2.6013e-12	15.7656		REG1A	-1.40948	0.000455552	0.00171862	-4.70971		ACADL	-1.67821	2.76733e-08	8.25445e-07	-12.6838		PDK4	-2.61968	1.151e-09	3.86963e-07	-23.4171		SEL1L	-1.84468	2.09106e-07	1.74011e-06	-12.3218
MBOAT2	MBOAT2	96.7059	CUG			EIF3L	-0.674833	4.78855e-15	2.62692e-12	-9.66348		PM20D1	-1.39681	4.50008e-08	8.02173e-07	-10.2621		FGL1	-1.6776	2.01466e-05	0.000176777	-7.87768		ANPEP	-2.57632	5.82031e-05	0.000690994	-10.9108		FAM3B	-1.82528	0.000476168	0.00120709	-6.064
NMU	NMU	95.3419	CUG			LEMD1	2.4925	5.2456e-15	2.79987e-12	35.5935		KCNJ16	-1.38262	2.03261e-06	1.90506e-05	-7.86979		NRCAM	-1.6599	9.72726e-09	3.57953e-07	-13.2991		MT1M	-2.56917	2.69378e-09	6.20058e-07	-22.0169		ERO1B	-1.81111	3.07034e-06	1.55507e-05	-9.98433
PLAC8	PLAC8	95.0988	CUG			RHBDL2	1.48521	7.24639e-15	3.76602e-12	21.0007		SLC4A4	-1.38259	4.34938e-05	0.000240403	-6.03025		PDK4	-1.65679	7.51433e-09	2.91852e-07	-13.4599		LGALS2	-2.56878	9.47811e-05	0.000978552	-10.3349		SLC39A5	-1.8098	1.31012e-09	4.48616e-08	-16.0758
NQO1	NQO1	93.8355	CUG			ECT2	0.814234	8.13214e-15	4.0893e-12	11.4724		NRCAM	-1.3706	6.9249e-10	2.55743e-08	-12.5542		SLC7A2	-1.64278	1.5731e-11	2.25031e-09	-17.7474		P2RX1	-2.53061	4.33648e-06	0.000107243	-13.5713		SLC43A1	-1.78712	1.90236e-06	1.04123e-05	-10.2236
TNS4	TNS4	93.2854	CUG			CORO2A	1.47461	8.46327e-15	4.0893e-12	20.7514		GATM	-1.34465	5.14011e-05	0.000276599	-5.76722		NRG4	-1.63946	1.04315e-05	0.000102812	-8.16722		PAK3	-2.52137	2.1573e-06	6.41666e-05	-14.2863		TPST2	-1.77597	1.518e-06	8.68955e-06	-10.3339
STYK1	STYK1	92.4008	CUG			ADAM8	1.91715	8.48961e-15	4.0893e-12	26.9764		SCGN	-1.32891	9.58065e-07	1.01824e-05	-7.99816		REG1A	-1.63255	0.000902003	0.00400402	-4.97077		C6	-2.49613	0.00014199	0.00131685	-9.60447		P2RX1	-1.72344	9.40727e-09	1.77649e-07	-13.8333
NOX4	NOX4	92.138	CUG			C1GALT1	1.10831	8.81083e-15	4.14298e-12	15.5773		SLC39A5	-1.32789	2.51475e-08	4.93186e-07	-10.0913		KCNJ16	-1.60544	5.60431e-06	6.24125e-05	-8.43091		NR5A2	-2.49204	2.34307e-05	0.000364589	-11.5387		PDK4	-1.72137	4.76295e-07	3.37179e-06	-10.8827
ANLN	ANLN	88.8086	CUG			CEP55	1.45127	1.12572e-14	5.17018e-12	20.2432		GNMT	-1.31175	7.60192e-07	8.36951e-06	-8.02669		C6	-1.56743	2.84541e-08	8.41323e-07	-11.8276		ACADL	-2.47464	5.29957e-07	2.48085e-05	-15.5302		MT1M	-1.6994	1.86853e-08	2.90954e-07	-13.1338
FAP	FAP	88.6131	CUG			RTKN2	0.881091	1.20185e-14	5.39439e-12	12.2649		PRSS3	-1.28727	2.65846e-06	2.37465e-05	-7.17703		AQP8	-1.566	1.68542e-06	2.35693e-05	-9.04099		REG3G	-2.45351	0.0127235	0.0386054	-4.65037		BACE1	-1.68048	1.32421e-05	5.32107e-05	-8.19745
CAPG	CAPG	88.4844	CUG			CTSE	2.95719	1.23909e-14	5.43797e-12	41.1253		CFTR	-1.28191	0.00135525	0.00426609	-3.6765		SLC4A4	-1.52717	0.000124262	0.000785599	-5.96461		DIRAS3	-2.41538	2.19505e-07	1.32353e-05	-16.0829		SPACA3	-1.66008	7.76991e-08	8.29276e-07	-11.8025
MLPH	MLPH	87.9865	CUG			FAHD2A	-0.462064	1.92127e-14	8.24853e-12	-6.33786		REG3G	-1.27635	0.000138088	0.000628449	-4.92651		C7	-1.51217	4.00769e-06	4.75515e-05	-8.16132		TMEM52	-2.39524	0.000126527	0.00120597	-9.33619		MT1G	-1.63931	1.15451e-08	2.06142e-07	-13.0122
GABRP	GABRP	87.3078	CUG			HYI	-0.605114	2.00904e-14	8.44181e-12	-8.28825		PAK3	-1.25941	1.15974e-08	2.62029e-07	-9.9942		CELP	-1.49486	2.77737e-06	3.5316e-05	-8.30599		DLK1	-2.39058	5.90732e-05	0.000699453	-10.1088		ATP4A	-1.61822	1.53067e-07	1.36595e-06	-11.0284
KCNN4	KCNN4	87.2703	CUG			PHLDA2	1.74654	2.15487e-14	8.86592e-12	23.8692		SYCN	-1.2461	6.49061e-07	7.34052e-06	-7.71054		GATM	-1.49207	0.000118184	0.000752091	-5.86		SLC16A10	-2.38043	3.69494e-08	3.81335e-06	-17.6923		IL22RA1	-1.57885	3.84233e-05	0.00013309	-6.97126
ANXA10	ANXA10	86.0611	CUG			ANLN	1.2124	2.54827e-14	1.02706e-11	16.4811		DCDC2	-1.22875	4.78601e-07	5.7143e-06	-7.76576		PAK3	-1.49086	3.11875e-08	8.97327e-07	-11.1904		DPEP1	-2.35359	1.04681e-05	0.000201805	-11.7212		TMEM97	-1.56832	0.000244565	0.000669958	-5.66415
COL5A2	COL5A2	85.3156	CUG			BUB1	1.06614	2.62564e-14	1.03708e-11	14.4789		TTN	-1.22597	1.1484e-12	1.36414e-10	-14.638		TTN	-1.48049	2.21062e-11	2.87848e-09	-15.7753		LINC00339	-2.34064	5.05814e-07	2.39307e-05	-14.7367		DPEP1	-1.56536	2.84673e-06	1.45938e-05	-8.68092
SFN	SFN	84.9231	CUG			SERPINB5	1.20101	2.82861e-14	1.09534e-11	16.2718		CTNND2	-1.22324	5.41229e-10	2.09464e-08	-11.3353		G6PC2	-1.46846	1.22339e-07	2.81755e-06	-10.1507		AKAP7	-2.33041	4.90603e-08	4.62887e-06	-17.0336		EPHX2	-1.55875	2.30234e-10	1.20581e-08	-15.023
KLK10	KLK10	84.0447	CUG			MBOAT2	1.13934	3.13753e-14	1.18265e-11	15.385		C6	-1.22046	1.00879e-07	1.56523e-06	-8.53861		SLC17A4	-1.45522	9.12272e-06	9.19651e-05	-7.33411		RGN	-2.3017	2.92541e-06	7.99408e-05	-12.7372		NRG4	-1.55699	1.57931e-06	8.97165e-06	-9.03292
COL8A1	COL8A1	82.6794	CUG			UBE2C	1.55636	3.17385e-14	1.18265e-11	21.0083		HOMER2	-1.21917	1.47097e-08	3.20262e-07	-9.54901		TFPI2	-1.45405	1.73697e-07	3.67589e-06	-9.8297		AQP12B///AQP12A	-2.30039	0.000249903	0.00198536	-8.28653		IMPA2	-1.55323	0.000234081	0.00064466	-5.63923
S100A6	S100A6	82.4308	CUG			PLEK2	1.73798	4.06664e-14	1.46966e-11	23.2729		BACE1	-1.21409	3.15923e-09	9.08367e-08	-10.3203		SLC30A8	-1.4115	1.78981e-05	0.000160301	-6.70067		SST	-2.29831	0.00674633	0.0236036	-4.98947		SLC38A5	-1.54735	1.65985e-05	6.46261e-05	-7.39621
DPCR1	MUCL3	81.9426	CUG			CEACAM6	3.22926	4.09294e-14	1.46966e-11	43.2332		GRPR	-1.2071	2.87774e-07	3.73896e-06	-7.89557		LIFR	-1.41057	3.53392e-11	4.32053e-09	-14.7429		REG1A	-2.28688	0.017391	0.0492	-4.02417		ABAT	-1.52624	5.27721e-07	3.66842e-06	-9.58109
COMP	COMP	81.794	CUG			ITGA2	1.13689	4.62362e-14	1.63057e-11	15.1604		SLC43A1	-1.19399	1.43456e-09	4.62809e-08	-10.5588		GNMT	-1.40816	2.03285e-05	0.000178296	-6.60696		GC	-2.28309	0.00171064	0.00832579	-6.31695		NR5A2	-1.52142	0.000428012	0.0010968	-5.12497
TFF1	TFF1	81.5864	CUG			S100A10	1.01304	5.14417e-14	1.78232e-11	13.462		BTG2	-1.19192	6.49173e-13	8.86927e-11	-14.5267		PM20D1	-1.4037	7.15006e-06	7.58744e-05	-7.22298		GATM	-2.28123	0.000129457	0.00122737	-8.86915		GCAT	-1.50959	4.84469e-07	3.41918e-06	-9.53266
MSLN	MSLN	81.5444	CUG			MT1G	-1.30036	5.30877e-14	1.80764e-11	-17.2623		BNIP3	-1.18917	4.79316e-08	8.46999e-07	-8.70397		CTNND2	-1.40111	5.04773e-08	1.35807e-06	-10.2238		SYBU	-2.2688	1.42702e-06	4.97084e-05	-13.2624		PBLD	-1.49985	3.30264e-05	0.00011684	-6.72104
ANO1	ANO1	81.4931	CUG			SLC45A3	1.66973	6.22563e-14	2.0839e-11	22.0501		SLC17A4	-1.1857	1.34146e-06	1.35256e-05	-6.96293		LMO3	-1.39717	1.14528e-11	1.76149e-09	-15.2866		ZBTB16	-2.23408	5.14437e-06	0.000119898	-11.8153		GUCA1C	-1.49853	1.68556e-07	1.46843e-06	-10.1499
PLAU	PLAU	80.9495	CUG			NUF2	1.08015	6.93671e-14	2.28322e-11	14.2135		AQP12B///AQP12A	-1.17882	1.61561e-09	5.10698e-08	-10.3638		SST	-1.39645	9.77717e-07	1.50457e-05	-8.39239		BACE1	-2.21882	4.68223e-06	0.000112806	-11.8253		IAPP	-1.49809	0.0284107	0.0457944	-2.31683
CDH11	CDH11	80.5785	CUG			MET	1.19608	7.15299e-14	2.31581e-11	15.723		LMO3	-1.17669	8.18103e-12	6.74916e-10	-13.0462		BEX1	-1.39188	1.87414e-09	9.58929e-08	-12.1472		HOMER2	-2.202	3.09509e-05	0.000440519	-9.92954		PRSS3	-1.48845	0.0262868	0.0427247	-2.35215
C19orf33	C19orf33	80.5752	CUG			AHNAK2	1.28455	7.80856e-14	2.48728e-11	16.8371		TFPI2	-1.15762	7.55949e-08	1.23904e-06	-8.24399		CFTR	-1.38337	0.00494024	0.0162828	-3.1904		MYRIP	-2.20054	1.12553e-08	1.64305e-06	-17.4913		GIPC2	-1.48662	8.73726e-08	9.00051e-07	-10.4935
PLEK2	PLEK2	79.7744	CUG			OIP5	1.23039	9.14501e-14	2.86674e-11	16.0428		C5	-1.15722	7.09941e-10	2.61343e-08	-10.5871		GRPR	-1.37078	5.20141e-06	5.89548e-05	-7.24301		PRSS3	-2.19895	0.0134627	0.0403026	-4.11394		BNIP3	-1.4826	1.15789e-05	4.74028e-05	-7.31859
CXCL5	CXCL5	78.9594	CUG			GAMT	-1.36818	9.59511e-14	2.96084e-11	-17.8109		BEX1	-1.15094	2.17726e-10	9.93776e-09	-11.1205		DCDC2	-1.34554	1.07221e-05	0.000105522	-6.68698		SFRP5	-2.19686	5.66793e-06	0.000128595	-11.526		NUCB2	-1.47495	3.18055e-07	2.42853e-06	-9.58348
LEMD1	LEMD1	78.8988	CUG			ECSIT	-0.5969	1.08425e-13	3.2943e-11	-7.73873		C2CD4B	-1.1502	9.38634e-09	2.1963e-07	-9.23322		GC	-1.34549	3.93682e-05	0.000306745	-5.9267		ABAT	-2.1939	2.10775e-06	6.3201e-05	-12.453		IGFBP2	-1.46574	0.000140583	0.000413768	-5.64611
SCEL	SCEL	78.4788	CUG			OAS1	1.27961	1.29008e-13	3.86026e-11	16.4934		MT1G	-1.14481	2.88066e-08	5.50109e-07	-8.63245		BACE1	-1.33629	1.07138e-07	2.52763e-06	-9.31404		SLC4A4	-2.16351	0.000550989	0.00355921	-7.05056		EPHX1	-1.45844	7.8067e-09	1.56905e-07	-11.8243
MST1R	MST1R	77.7522	CUG			FGD6	0.86955	1.36041e-13	4.00997e-11	11.1879		SST	-1.14327	4.08512e-07	4.9934e-06	-7.30413		CD36	-1.33565	3.57629e-08	1.00896e-06	-9.94602		MT1G	-2.15789	5.65832e-08	4.89963e-06	-15.6389		KLB	-1.45507	7.52318e-08	8.08778e-07	-10.3653
TMC5	TMC5	77.4295	CUG			NEK2	0.846281	1.56842e-13	4.49058e-11	10.8362		GUCA1C	-1.14139	3.85579e-08	7.03968e-07	-8.46216		REG3G	-1.32844	0.00122862	0.00515109	-3.86653		CCDC110	-2.15279	8.16378e-06	0.000168494	-10.9536		MAT1A	-1.44471	4.53228e-08	5.50841e-07	-10.6095
FXYD3	FXYD3	77.3809	CUG			LAMA3	1.14956	1.56894e-13	4.49058e-11	14.7194		GPHA2	-1.09992	1.99637e-07	2.78962e-06	-7.36919		PCSK1	-1.32308	2.20126e-09	1.0988e-07	-11.4543		GUCA1C	-2.15074	6.65431e-05	0.000763062	-8.98343		REEP1	-1.44354	1.12215e-07	1.0807e-06	-10.0326
MYOF	MYOF	77.299	CUG			TMC7	1.02017	1.60298e-13	4.52247e-11	13.0532		DPP10	-1.09778	1.48922e-08	3.23199e-07	-8.59237		EPHX2	-1.32138	1.56481e-11	2.25031e-09	-14.2782		PTX3	-2.14658	6.4841e-06	0.000143034	-11.1368		TDH	-1.44341	1.50767e-06	8.63991e-06	-8.40309
ECT2	ECT2	77.0165	CUG			TLE2	-0.863772	1.69037e-13	4.70185e-11	-11.0321		PKHD1	-1.09611	0.000210042	0.000894712	-4.03115		SYCN	-1.31092	2.19115e-05	0.000188278	-6.10801		SLC43A1	-2.13907	3.12473e-05	0.00044382	-9.6369		GSTA3	-1.41819	1.1705e-11	1.2547e-09	-15.5032
MMP11	MMP11	76.9699	CUG			GSTP1	0.873146	1.82214e-13	4.99798e-11	11.1234		FAM3B	-1.0941	9.27631e-06	6.71857e-05	-5.50619		GUCA1C	-1.31022	1.7398e-06	2.41233e-05	-7.54623		SCGN	-2.13431	0.000369759	0.00267125	-7.32511		GPT2	-1.41656	5.50183e-06	2.52388e-05	-7.45037
COL1A1	COL1A1	76.7473	CUG			COL10A1	2.87838	1.88172e-13	5.0907e-11	36.6286		G6PC2	-1.08909	5.84743e-07	6.73662e-06	-6.78832		SLC39A5	-1.30637	1.92578e-06	2.61661e-05	-7.46643		KCNK3	-2.09407	4.15547e-06	0.000103602	-11.269		SYBU	-1.40452	0.000492731	0.00124503	-4.64531
EDNRA	EDNRA	76.5895	CUG			SLC16A3	1.24762	1.92735e-13	5.0937e-11	15.8635		ONECUT1	-1.08449	4.60157e-06	3.75297e-05	-5.78802		RGN	-1.30127	1.27044e-08	4.428e-07	-10.2749		LMO3	-2.0778	4.42388e-08	4.34342e-06	-15.2806		MSRB1	-1.39611	5.25956e-07	3.66074e-06	-8.76622
MET	MET	76.5399	CUG			CDCA8	1.01851	1.93441e-13	5.0937e-11	12.9488		F8	-1.08414	3.48799e-08	6.46087e-07	-8.0849		HOMER2	-1.29468	1.58087e-06	2.24375e-05	-7.51056		EPHX1	-2.05262	3.86639e-07	1.9587e-05	-13.1628		PDIA2	-1.39607	9.61371e-07	5.99877e-06	-8.40028
IGFL2	IGFL2	75.7201	CUG			CENPK	1.07328	2.04398e-13	5.31139e-11	13.6194		LIFR	-1.08352	1.13708e-10	5.77245e-09	-10.7748		GRB14	-1.28174	1.83507e-07	3.81924e-06	-8.63422		C7	-2.04989	2.65387e-05	0.000398259	-9.38056		FAM46C	-1.38	2.80714e-11	2.39568e-09	-14.5614
COL5A1	COL5A1	72.5195	CUG			TMEM154	1.28537	2.3655e-13	6.06706e-11	16.2291		NUCB2	-1.07996	6.48736e-09	1.61249e-07	-8.84265		LYVE1	-1.27062	1.46425e-05	0.000136375	-6.14265		DPP10	-2.04182	0.00014882	0.00136793	-7.81475		GAS2	-1.36939	9.17579e-06	3.8937e-05	-6.89809
HK2	HK2	71.0483	CUG			NQO1	1.16799	2.42521e-13	6.14045e-11	14.7345		IL22RA1	-1.07378	3.56354e-06	3.02011e-05	-5.85008		PKHD1	-1.25913	0.000771761	0.00352129	-3.91907		BNIP3	-2.03579	2.03992e-05	0.000327761	-9.54865		ACADL	-1.34273	0.000354063	0.000926401	-4.63366
COL3A1	COL3A1	70.9298	CUG			CELSR1	1.0201	2.70982e-13	6.77422e-11	12.8196		GRB14	-1.05823	1.18321e-08	2.65564e-07	-8.38854		PRSS3	-1.25016	8.17051e-05	0.000557967	-5.11036		TPST2	-2.02542	1.04854e-05	0.000201963	-10.0854		HRASLS5	-1.34157	1.52406e-09	4.95131e-08	-11.8286
ITGA3	ITGA3	70.8862	CUG			HMMR	1.05008	2.87739e-13	7.10321e-11	13.1691		EPHX2	-1.05733	4.71478e-12	4.34293e-10	-11.9759		BTG2	-1.23589	6.82342e-11	7.19339e-09	-12.5641		DPT	-2.02117	1.49957e-07	9.90295e-06	-13.7925		ARSE	-1.33119	0.00211832	0.0045568	-3.55961
FGD6	FGD6	70.4557	CUG			FAM91A1	0.479407	3.10564e-13	7.42371e-11	5.99635		CD36	-1.04529	2.92527e-06	2.5679e-05	-5.78445		C2CD4B	-1.23338	4.16828e-07	7.54638e-06	-7.86904		MUM1L1	-2.01057	3.38044e-05	0.000468511	-8.98932		LINC00339	-1.30501	5.27463e-05	0.00017547	-5.58258
FNDC1	FNDC1	70.3557	CUG			WDHD1	0.609834	3.10684e-13	7.42371e-11	7.6276		RGN	-1.02491	5.83366e-09	1.4734e-07	-8.43919		SLC43A1	-1.22804	5.3563e-07	9.19716e-06	-7.7012		PM20D1	-2.00722	0.000807043	0.00475883	-6.20855		KIRREL2	-1.29644	2.54616e-06	1.32874e-05	-7.25243
LAMA3	LAMA3	70.0295	CUG			CENPF	0.997359	3.12e-13	7.42371e-11	12.4728		CHRM3	-1.0115	2.61907e-07	3.4666e-06	-6.65752		C5	-1.2181	1.8502e-07	3.84679e-06	-8.20121		FAM46C	-2.0026	7.47647e-07	3.1903e-05	-12.2685		AOX1	-1.29149	0.000592949	0.00146952	-4.16762
S100A11	S100A11	69.3559	CUG			KLK7	2.17056	3.25462e-13	7.65185e-11	27.1049		GSTA1	-1.0069	5.23391e-07	6.14811e-06	-6.3245		AQP12B///AQP12A	-1.21799	3.77988e-07	6.94219e-06	-7.82254		F8	-1.99704	1.8532e-06	5.83271e-05	-11.4472		RAB26	-1.29051	3.35885e-06	1.67667e-05	-7.064
COL12A1	COL12A1	69.2521	CUG			C19orf33	2.26977	4.01995e-13	9.34e-11	28.1356		FAM129A	-1.00474	9.22742e-10	3.23866e-08	-9.0777		DPP10	-1.21135	3.64259e-06	4.39643e-05	-6.58803		SERPINI1	-1.9897	1.07698e-07	7.83029e-06	-13.8638		FAM167A-AS1	-1.28862	1.83435e-06	1.01099e-05	-7.3922
PLPP4	PLPP4	68.477	CUG			NMI	0.809967	4.07413e-13	9.35582e-11	10.0355		TMEM97	-1.00053	1.0817e-05	7.60368e-05	-4.96854		CCDC141	-1.21057	5.0272e-11	5.67319e-09	-12.4672		SLC39A5	-1.98367	0.000163119	0.00146477	-7.51316		ECI2	-1.27492	2.03753e-09	6.04422e-08	-11.0802
VILL	VILL	67.7031	CUG			KLK8	2.81319	4.25615e-13	9.66147e-11	34.8019		C7	-0.999325	0.000156451	0.000697673	-3.80305		CXCL12	-1.19723	1.81564e-12	4.30094e-10	-14.0566		IGFBP2	-1.96927	0.000274525	0.00212467	-7.01338		PXMP2	-1.26785	1.13872e-12	1.89862e-10	-15.1427
ARNTL2	ARNTL2	67.0339	CUG			TRIM59	0.594668	4.52652e-13	1.01584e-10	7.34072		PROX1	-0.995174	1.32958e-11	1.01195e-09	-10.8238		TSPAN7	-1.19691	1.15334e-11	1.76149e-09	-13.0919		GAS2	-1.96579	1.34884e-05	0.000241757	-9.57346		CTH	-1.26558	1.13565e-07	1.09134e-06	-8.78914
RHBDL2	RHBDL2	66.7666	CUG			MT1F	-1.40065	5.07705e-13	1.12659e-10	-17.2201		MT1F	-0.9931	3.34673e-08	6.23895e-07	-7.4238		SCG3	-1.19307	3.33769e-07	6.26026e-06	-7.72699		C5	-1.96541	0.000108334	0.00107988	-7.79333		SLC41A1	-1.26279	2.8002e-07	2.19864e-06	-8.27482
MMP12	MMP12	66.7092	CUG			PCDH7	0.777498	5.2573e-13	1.15363e-10	9.54708		SLC1A2	-0.989165	3.17168e-08	5.97832e-07	-7.41746		GSTA1	-1.19179	4.60206e-06	5.32659e-05	-6.36063		CXCL12	-1.9594	4.10365e-07	2.0462e-05	-12.5143		SERPINI1	-1.26209	3.08021e-05	0.000109919	-5.69382
BCAS1	BCAS1	66.5256	CUG			HK2	1.42036	5.33943e-13	1.15877e-10	17.4314		TCEA3	-0.982997	6.92726e-08	1.15031e-06	-7.03771		MCOLN3	-1.18092	3.35844e-09	1.55399e-07	-10.0069		ECHDC3	-1.94823	5.3618e-08	4.81672e-06	-14.165		SLC4A4	-1.25643	0.0113414	0.0202473	-2.44418
PLAT	PLAT	66.468	CUG			PLAC8	2.09588	5.48237e-13	1.17686e-10	25.6977		SEC11C	-0.980384	1.78399e-10	8.44576e-09	-9.55738		PROX1	-1.17152	2.04199e-10	1.57927e-08	-11.352		PSAT1	-1.93111	0.00028167	0.00217315	-6.85594		F8	-1.25532	5.13388e-05	0.000171431	-5.38476
KRT7	KRT7	65.9674	CUG			CAPN2	0.756033	5.85575e-13	1.2435e-10	9.24811		SLC16A10	-0.980226	9.79842e-07	1.03565e-05	-5.89003		MT1G	-1.16703	3.64672e-06	4.39714e-05	-6.34642		KCNJ8	-1.90393	2.19522e-10	1.15976e-07	-18.3891		CCDC69	-1.25471	6.77171e-12	8.30151e-10	-14.0143
LCN2	LCN2	65.7272	CUG			RACGAP1	0.95785	6.0574e-13	1.27263e-10	11.7027		CXCL12	-0.977891	6.56401e-12	5.66201e-10	-10.9356		IL22RA1	-1.15732	7.46771e-05	0.000518959	-4.77603		SLC3A1	-1.89542	0.00175179	0.00846124	-5.22475		AKR7A3	-1.25445	2.47361e-06	1.29848e-05	-7.0333
OSBPL3	OSBPL3	65.5649	CUG			NFE2L3	0.752451	6.22803e-13	1.29471e-10	9.18415		PSAT1	-0.974436	3.91433e-06	3.26842e-05	-5.26911		SV2B	-1.15672	1.08374e-08	3.93107e-07	-9.21333		PCSK1	-1.87859	0.000508247	0.0033604	-6.18795		FAM150B	-1.25158	0.00109872	0.002539	-3.70357
CCL20	CCL20	65.2182	CUG			C3orf39	-0.531303	6.39549e-13	1.31567e-10	-6.47878		MT1M	-0.971585	1.10228e-07	1.68842e-06	-6.76		BNIP3	-1.1545	3.54448e-06	4.30101e-05	-6.29255		ANGPTL1	-1.87579	6.50579e-10	2.53258e-07	-17.2323		HPN	-1.24841	5.89819e-05	0.000193088	-5.27988
EGLN3	EGLN3	65.0814	CUG			TSPAN1	1.92878	6.46213e-13	1.31568e-10	23.5111		ABAT	-0.967451	2.01333e-10	9.29372e-09	-9.38049		ONECUT1	-1.14777	0.000120725	0.000765863	-4.4972		RBP1	-1.87537	1.26259e-05	0.00023025	-9.18695		MT1F	-1.24788	9.44315e-07	5.9057e-06	-7.51831
DHRS9	DHRS9	64.2834	CUG			TMEM25	-0.627322	6.67668e-13	1.34549e-10	-7.63792		EPB41L4B	-0.966758	2.41451e-08	4.77669e-07	-7.36397		UNC79	-1.14714	4.36463e-10	2.90684e-08	-10.7373		MT1H	-1.8736	2.80937e-08	3.21492e-06	-14.1483		COCH	-1.24603	3.41158e-07	2.56945e-06	-8.05814
GCNT3	GCNT3	64.18	CUG			HN1	1.06946	6.74799e-13	1.34612e-10	13.0162		ARSE	-0.95943	4.73684e-06	3.84022e-05	-5.10849		ANGPTL1	-1.14676	1.92914e-11	2.62998e-09	-12.2871		ALDH1L2	-1.86915	8.86095e-06	0.000178094	-9.4439		FAM129A	-1.24156	3.20125e-06	1.61291e-05	-6.822
OAS1	OAS1	64.1219	CUG			OCIAD2	1.19976	7.77604e-13	1.53569e-10	14.5282		FAM150B	-0.956501	9.33077e-10	3.2693e-08	-8.63728		ABCA8	-1.14505	4.42685e-07	7.9227e-06	-7.27555		BTG2	-1.86594	8.51799e-07	3.49364e-05	-11.3256		HOMER2	-1.23931	0.0027526	0.00575172	-3.17295
S100A14	S100A14	64.0306	CUG			BIK	1.56227	7.94994e-13	1.55449e-10	18.903		MCOLN3	-0.955155	9.41508e-11	4.96536e-09	-9.57656		NUCB2	-1.1449	2.06166e-07	4.20045e-06	-7.65458		MT1F	-1.86137	1.20386e-07	8.40011e-06	-12.8796		GMNN	-1.2359	8.11067e-05	0.000255346	-5.05599
OLR1	OLR1	63.9533	CUG			FAM101A	1.62343	8.30858e-13	1.60869e-10	19.6118		CCDC141	-0.954276	2.59954e-11	1.73148e-09	-10.1011		FAM150B	-1.14319	1.53863e-08	5.14049e-07	-8.9316		NRCAM	-1.86038	7.87073e-05	0.00085678	-7.63496		ECHDC3	-1.23577	1.48004e-08	2.48416e-07	-9.67576
AEBP1	AEBP1	63.8715	CUG			AGR2	2.40666	9.34831e-13	1.79243e-10	28.9503		TPST2	-0.94514	4.49221e-08	8.01471e-07	-6.94445		DPT	-1.13442	4.84815e-07	8.50435e-06	-7.16322		APOH	-1.85762	0.000221732	0.00181751	-6.78805		CA4	-1.23109	9.65787e-08	9.66179e-07	-8.63626
CEMIP	CEMIP	63.421	CUG			ANO1	1.13444	9.80221e-13	1.86138e-10	13.6231		LGALS2	-0.936641	1.85564e-11	1.32545e-09	-10.0516		F8	-1.13349	1.25009e-06	1.84543e-05	-6.69107		GSTA3	-1.85345	6.03003e-06	0.000134501	-9.67441		GAMT	-1.22944	2.5211e-07	2.02133e-06	-8.11233
TIMP1	TIMP1	62.4821	CUG			ERBB4	-0.582366	1.02501e-12	1.92791e-10	-6.98215		DPEP1	-0.934562	1.42081e-06	1.41781e-05	-5.46482		GPHA2	-1.12773	6.56414e-06	7.07056e-05	-5.84481		EPB41L4B	-1.84078	0.000108542	0.0010805	-7.29758		SLC25A15	-1.22522	2.50469e-08	3.58096e-07	-9.3132
SHISA2	SHISA2	62.2431	CUG			PSCA	1.76097	1.08854e-12	2.02807e-10	21.0667		AZGP1	-0.934056	1.01371e-05	7.23743e-05	-4.66475		ABAT	-1.12044	1.30056e-08	4.50055e-07	-8.83561		FAM129A	-1.83969	4.82998e-07	2.31399e-05	-11.6196		EPB41L4B	-1.21706	9.50178e-07	5.93734e-06	-7.32937
APOL1	APOL1	61.0779	CUG			ATOH8	-0.948852	1.12943e-12	2.07664e-10	-11.3361		GPT2	-0.928439	8.18061e-06	6.06455e-05	-4.72317		CLU	-1.11434	2.59515e-11	3.2947e-09	-11.7962		SLC7A2	-1.83825	3.05232e-05	0.000436518	-8.30037		A1CF	-1.21525	8.54994e-05	0.000267732	-4.94369
CORO2A	CORO2A	60.8211	CUG			NTRK2	-0.615168	1.14396e-12	2.07664e-10	-7.34609		SLC3A1	-0.925035	0.000635799	0.00226751	-2.95704		LONRF2	-1.11054	1.44465e-12	3.57868e-10	-13.1491		NTRK2	-1.83791	2.47192e-06	7.04101e-05	-10.3051		PRDX4	-1.20489	1.391e-06	8.1053e-06	-7.05666
PHLDA2	PHLDA2	60.6798	CUG			EPSTI1	1.00637	1.14615e-12	2.07664e-10	12.0169		PDCD4	-0.920579	3.62004e-09	1.00536e-07	-7.77087		FAM3B	-1.10805	0.000413899	0.00210136	-3.74863		CHST9	-1.81537	1.11901e-05	0.000210771	-8.98822		BEX5	-1.19728	0.000106326	0.000323853	-4.75721
HN1	JPT1	60.5863	CUG			SDR16C5	1.24088	1.1884e-12	2.1336e-10	14.7975		SV2B	-0.92026	4.20615e-10	1.71464e-08	-8.62846		PRKAR2B	-1.10643	2.99387e-10	2.15654e-08	-10.5373		RAB26	-1.77651	5.09294e-06	0.000118955	-9.40314		DDC	-1.19692	9.72785e-05	0.000299627	-4.80201
ITGB4	ITGB4	60.5171	CUG			B3GNT3	2.02757	1.25756e-12	2.23744e-10	24.1291		RGS2	-0.917706	6.20283e-08	1.05314e-06	-6.61428		SLC3A1	-1.10453	0.00115892	0.00490441	-3.24283		FKBP11	-1.7707	1.27352e-07	8.7758e-06	-12.209		KCNK3	-1.19681	3.01229e-05	0.000107823	-5.41089
FERMT1	FERMT1	60.4395	CUG			FAM54A	0.848608	1.29694e-12	2.2869e-10	10.0875		SLC30A8	-0.909477	0.000489023	0.00182127	-3.01098		ESRRG	-1.09475	1.72457e-09	8.95936e-08	-9.59363		CCKBR	-1.76516	2.00371e-05	0.000324291	-8.29301		RGN	-1.19527	5.06692e-05	0.000169475	-5.134
ASAP2	ASAP2	60.1349	CUG			MLPH	1.15948	1.30926e-12	2.28819e-10	13.778		SLC30A2	-0.90679	1.74336e-07	2.48874e-06	-6.12864		SLC16A10	-1.09439	4.18018e-05	0.000323105	-4.79214		KLF15	-1.76368	1.4858e-07	9.87081e-06	-12.0424		PTGER4	-1.19006	1.08658e-11	1.18187e-09	-13.0477
MTMR11	MTMR11	60.0235	CUG			CLIC1	0.618828	1.3786e-12	2.38825e-10	7.33965		KIF1A	-0.904176	3.61642e-11	2.27924e-09	-9.44115		ADHFE1	-1.09297	4.81403e-10	3.16464e-08	-10.1837		CTNND2	-1.7599	1.89303e-06	5.90781e-05	-10.0716		BTG2	-1.18978	1.42085e-07	1.29796e-06	-8.14695
VSIG1	VSIG1	59.6969	CUG			LOC283412	-0.558656	1.41022e-12	2.42178e-10	-6.62048		RBP1	-0.900304	1.4111e-06	1.41131e-05	-5.26717		CHRM3	-1.07523	2.09291e-05	0.000181715	-5.03129		NUCB2	-1.75423	1.98083e-05	0.000321762	-8.25042		SIDT2	-1.17121	5.24177e-10	2.27167e-08	-10.8695
FBXO32	FBXO32	59.5354	CUG			ARNTL2	0.844708	1.52555e-12	2.59725e-10	9.98155		SERPINA5	-0.898	1.9533e-05	0.000123835	-4.22889		ALDH1A1	-1.07018	9.71204e-09	3.57953e-07	-8.57505		TSPAN7	-1.75351	4.46936e-06	0.000109339	-9.38087		CBFA2T3	-1.16903	4.54347e-09	1.07939e-07	-9.75275
MXRA5	MXRA5	59.3249	CUG			ZBED2	1.80064	1.56282e-12	2.63796e-10	21.2585		TSPAN7	-0.892203	1.12576e-09	3.81315e-08	-7.98393		SEC11C	-1.06841	3.12641e-08	8.98257e-07	-8.01838		KLB	-1.7523	1.79454e-05	0.000299167	-8.31649		SLC25A45	-1.15589	2.21968e-10	1.18288e-08	-11.1586
OASL	OASL	59.2563	CUG			CHEK1	0.981068	1.69667e-12	2.83962e-10	11.5476		EPHX1	-0.891987	1.32064e-13	2.46645e-11	-11.4881		FAM129A	-1.06484	3.1506e-07	5.99233e-06	-6.9232		SLC30A2	-1.74425	3.93188e-06	9.95064e-05	-9.42835		NR0B2	-1.15424	1.56447e-07	1.3869e-06	-7.85531
CEP55	CEP55	59.1645	CUG			CXorf38	0.713743	1.77614e-12	2.94764e-10	8.38686		GC	-0.888559	0.000798447	0.00274329	-2.75254		SEMA6A	-1.06307	1.4832e-10	1.25534e-08	-10.4487		BEX5	-1.74306	0.000267482	0.00208471	-6.22743		CRAT	-1.15128	2.84052e-08	3.91723e-07	-8.68825
MATN3	MATN3	59.1503	CUG			UGT1A6	1.78356	1.83278e-12	3.0163e-10	20.9334		PBLD	-0.887754	6.402e-07	7.26452e-06	-5.49847		SERPINA5	-1.06179	6.64406e-05	0.000472717	-4.43571		CFTR	-1.7418	0.00103912	0.00574989	-5.19637		PEX7	-1.15032	1.84065e-07	1.56483e-06	-7.74746
S100A16	S100A16	58.663	CUG			KIF18A	0.663933	1.92532e-12	3.1424e-10	7.77831		PCSK1	-0.886786	1.84967e-07	2.61666e-06	-5.97065		KIF1A	-1.05896	1.20041e-09	6.57247e-08	-9.44662		CHGA	-1.73929	0.00011861	0.00114921	-6.82826		LPAR3	-1.13513	4.20152e-07	3.03772e-06	-7.23825
COL6A3	COL6A3	58.6572	CUG			C17orf61	-0.683003	2.06392e-12	3.3143e-10	-7.9811		GLS2	-0.880668	8.32615e-08	1.33461e-06	-6.23474		CHGA	-1.04689	1.96315e-05	0.00017278	-4.92776		EPHX2	-1.73917	3.03256e-06	8.19604e-05	-9.59706		SMPDL3B	-1.13492	6.0044e-09	1.30747e-07	-9.33074
LY6E	LY6E	58.6518	CUG			MST1R	1.30261	2.0642e-12	3.3143e-10	15.2213		ACSM3	-0.880574	2.61637e-05	0.000158093	-4.03505		TCEA3	-1.03843	2.52177e-06	3.26064e-05	-5.81345		TFPI2	-1.73911	0.00233192	0.0105598	-4.57784		MAOA	-1.13311	1.24876e-07	1.17162e-06	-7.82248
TRIM59	TRIM59	58.5978	CUG			FAM107A	-1.07369	2.35842e-12	3.75617e-10	-12.4842		ACAT1	-0.879725	6.78728e-12	5.8299e-10	-9.82503		EPB41L4B	-1.02814	6.78929e-07	1.11039e-05	-6.34174		LONRF2	-1.73176	2.19902e-06	6.45425e-05	-9.79789		CHRM3	-1.13206	2.5255e-07	2.02378e-06	-7.46891
SDC1	SDC1	58.3433	CUG			DNAJC9	0.594168	2.69308e-12	4.2409e-10	6.87438		PRKAR2B	-0.878014	2.00414e-10	9.27235e-09	-8.51505		SCG5	-1.0274	2.38055e-06	3.11172e-05	-5.77739		CTH	-1.72835	0.000133493	0.00125632	-6.69656		SLC30A2	-1.12573	7.33421e-06	3.21745e-05	-5.7802
SFTA2	SFTA2	58.3137	CUG			MAD2L1	1.0895	2.70573e-12	4.2409e-10	12.603		SEL1L	-0.875052	9.40298e-07	1.00218e-05	-5.2737		FREM1	-1.02512	1.27775e-11	1.93693e-09	-11.1672		LIFR	-1.72714	1.01649e-08	1.53435e-06	-13.8049		OTC	-1.12507	0.000184585	0.000524493	-4.20079
ABHD17C	ABHD17C	58.213	CUG			RSAD2	1.0255	2.86231e-12	4.45101e-10	11.8376		LYVE1	-0.868194	0.000467988	0.00175999	-2.89088		CHST9	-1.02408	3.627e-09	1.64822e-07	-8.64371		SLC25A45	-1.72623	2.16499e-08	2.66883e-06	-13.2308		GGT6	-1.12234	3.39526e-06	1.68766e-05	-6.1382
LIPH	LIPH	58.166	CUG			MICALCL	1.17035	2.9215e-12	4.50756e-10	13.4993		SPX	-0.864313	2.46133e-07	3.31165e-06	-5.7121		TMEM97	-1.02374	0.000344215	0.00180347	-3.54538		CA4	-1.72219	6.8993e-06	0.000148774	-8.88855		FKBP11	-1.11953	2.44284e-09	6.85262e-08	-9.64152
RAB31	RAB31	57.7969	CUG			MGC10981	1.37027	3.08166e-12	4.7178e-10	15.7735		SIDT2	-0.864058	3.58791e-10	1.50286e-08	-8.16116		SLC1A2	-1.01432	9.33558e-06	9.39245e-05	-5.10188		ESRRG	-1.71798	6.64774e-07	2.96794e-05	-10.6125		ANPEP	-1.11863	1.26038e-07	1.17903e-06	-7.71796
C15orf48	C15orf48	57.7482	CUG			UGT1A8	1.36417	3.14528e-12	4.74841e-10	15.6911		MYC	-0.862482	1.29876e-09	4.27123e-08	-7.66442		PDCD4	-1.01381	5.14549e-09	2.13307e-07	-8.40301		GRB14	-1.71015	0.000510551	0.00337016	-5.62973		PAK3	-1.10584	0.00287031	0.00596956	-2.81113
MMP1	MMP1	57.336	CUG			ACSL5	1.31229	3.14974e-12	4.74841e-10	15.0936		CYB5A	-0.861769	5.14518e-11	3.05366e-09	-8.86639		DTNA	-1.01247	9.86318e-11	9.26184e-09	-10.1308		KLHL13	-1.69508	3.5347e-08	3.78896e-06	-12.6312		SLC25A34	-1.09361	3.72526e-11	3.08432e-09	-11.4051
BIK	BIK	57.0506	CUG			SCD5	-0.599617	3.62285e-12	5.42028e-10	-6.86019		SLC38A3	-0.860612	6.41871e-07	7.27133e-06	-5.32938		MT1M	-1.00915	4.84829e-06	5.57176e-05	-5.36303		ABCA8	-1.68115	7.38061e-06	0.000156498	-8.62753		CCKBR	-1.09113	1.02728e-07	1.01084e-06	-7.62518
ACSL5	ACSL5	57.0141	CUG			E2F8	0.884863	3.7967e-12	5.60333e-10	10.1057		P2RX1	-0.860395	3.94248e-09	1.08309e-07	-7.23096		PBLD	-1.00902	5.90361e-06	6.5174e-05	-5.27605		CAMK2N2	-1.67822	3.3453e-06	8.82627e-05	-9.18919		GSTA1	-1.08783	7.39395e-06	3.2411e-05	-5.58179
IGF2BP3	IGF2BP3	56.9936	CUG			CASC3	-0.530542	3.80195e-12	5.60333e-10	-6.05878		ALDH1A1	-0.859823	2.45903e-08	4.85062e-07	-6.54259		GLS2	-1.009	1.72819e-06	2.40333e-05	-5.81424		TMEM97	-1.67818	0.00337809	0.0139402	-4.14733		NOSIP	-1.0861	6.73471e-07	4.47414e-06	-6.70308
RSAD2	RSAD2	56.0127	CUG			LGALS3	1.04146	3.92854e-12	5.74702e-10	11.8786		PHYHIPL	-0.858853	5.97002e-08	1.02386e-06	-6.20438		MT1F	-1.00897	4.30489e-06	5.04298e-05	-5.41415		SLC1A2	-1.67112	2.79685e-05	0.000414281	-7.60916		MCOLN3	-1.07954	2.09152e-07	1.74011e-06	-7.21085
SPARC	SPARC	55.7343	CUG			VILL	1.61854	3.96198e-12	5.75331e-10	18.4547		DTNA	-0.858514	2.49898e-12	2.59514e-10	-9.96069		LGALS2	-1.00304	4.91337e-08	1.33251e-06	-7.33086		SLC39A8	-1.66368	2.14705e-05	0.000340779	-7.76633		STC2	-1.07868	7.65637e-07	4.98203e-06	-6.5972
ANTXR1	ANTXR1	55.6384	CUG			ADSS	0.561633	4.09897e-12	5.90879e-10	6.3955		ESRRG	-0.855285	3.25362e-10	1.38275e-08	-8.11463		MPP6	-1.00011	6.89781e-11	7.19339e-09	-10.1624		SLC17A4	-1.66087	4.36046e-07	2.14532e-05	-10.5639		REEP6	-1.07652	6.86329e-05	0.00022039	-4.48205
EFNA5	EFNA5	55.4631	CUG			CDCA5	1.10245	4.50707e-12	6.45001e-10	12.5085		DPT	-0.854742	5.0346e-06	4.03342e-05	-4.52845		EPHX1	-0.999957	1.00969e-10	9.32261e-09	-9.99538		MT1X	-1.6571	3.75554e-09	7.64512e-07	-13.9616		FUT1	-1.07523	1.46256e-07	1.32515e-06	-7.34906
KLK7	KLK7	55.2226	CUG			KCNK3	-0.654929	4.69936e-12	6.67681e-10	-7.41901		PARM1	-0.853418	4.24695e-12	4.00256e-10	-9.705		TMOD1	-0.996008	2.17489e-08	6.8282e-07	-7.63198		SLC30A8	-1.65708	0.00729511	0.0250846	-3.54112		CYB5A	-1.07112	3.27694e-09	8.3781e-08	-9.08793
ADAM9	ADAM9	55.0862	CUG			BCAS1	1.47572	5.37095e-12	7.55713e-10	16.6313		PEX5L	-0.851754	2.83962e-09	8.30548e-08	-7.27972		ABCA5	-0.994318	9.65167e-09	3.57112e-07	-7.96985		OGN	-1.64682	0.000338053	0.00249163	-5.71614		INSIG1	-1.06237	4.96079e-09	1.14781e-07	-8.82243
AMIGO2	AMIGO2	54.7105	CUG			CAPN8	1.56667	5.39549e-12	7.55713e-10	17.6532		COCH	-0.847962	7.26718e-07	8.06641e-06	-5.20533		AKAP7	-0.991273	6.76839e-08	1.73594e-06	-7.10695		MUC15	-1.64676	2.08034e-06	6.25483e-05	-9.35666		BANF2	-1.06195	1.12605e-06	6.81744e-06	-6.31697
SGPP2	SGPP2	54.7067	CUG			HBA2	-1.5156	5.958e-12	8.28623e-10	-17.0124		IGFBP2	-0.844144	7.16821e-07	7.98267e-06	-5.18692		STEAP4	-0.987599	4.98883e-06	5.70276e-05	-5.23625		MCOLN3	-1.64027	2.36923e-07	1.39002e-05	-10.8674		PEBP4	-1.06053	7.19831e-06	3.16472e-05	-5.45404
OLFML2B	OLFML2B	54.447	CUG			PBK	0.913276	7.30005e-12	1.00817e-09	10.1709		CLU	-0.841951	1.10176e-10	5.63532e-09	-8.38408		PARM1	-0.983302	5.86667e-10	3.71245e-08	-9.07746		SERPINA5	-1.63755	0.00349975	0.0143019	-4.02175		MT1H	-1.05336	9.7312e-07	6.04834e-06	-6.33261
AP1S3	AP1S3	54.1296	CUG			OAS3	0.783219	7.6261e-12	1.03849e-09	8.70759		SYBU	-0.837549	2.53032e-09	7.58577e-08	-7.20026		KLKB1	-0.982464	2.117e-10	1.61664e-08	-9.50463		NPTX2	-1.63608	0.000330284	0.00244861	-5.69539		PHGDH	-1.05095	5.29048e-07	3.67534e-06	-6.59629
ANKRD22	ANKRD22	54.0755	CUG			MYOF	0.809728	7.66512e-12	1.03849e-09	9.00052		GAMT	-0.834252	6.3327e-11	3.61106e-09	-8.50804		ACAT1	-0.976891	1.50084e-10	1.265e-08	-9.59665		SEL1L	-1.63605	3.83416e-05	0.000512816	-7.22533		CHAC1	-1.04523	6.50936e-07	4.35573e-06	-6.4663
SPOCK1	SPOCK1	53.9178	CUG			DTL	0.773228	7.67733e-12	1.03849e-09	8.59427		UNC79	-0.830131	2.04905e-09	6.28201e-08	-7.21255		P2RX1	-0.974153	2.46222e-07	4.88907e-06	-6.43786		ATP4A	-1.62331	8.97306e-05	0.000946758	-6.56964		PLPP5	-1.03918	2.86301e-07	2.23531e-06	-6.79953
ZG16B	ZG16B	53.5586	CUG			DKK1	1.97152	8.15418e-12	1.09549e-09	21.8615		FAM46C	-0.829669	1.58032e-10	7.67431e-09	-8.1318		PSAT1	-0.974137	0.000349327	0.00182695	-3.36737		PRKAR2B	-1.6133	1.48556e-05	0.000259552	-7.78921		BRSK2	-1.03381	1.15805e-08	2.06228e-07	-8.20463
TCN1	TCN1	53.5297	CUG			CTTN	0.92894	8.44598e-12	1.12702e-09	10.2865		IMPA2	-0.828984	2.73877e-06	2.43357e-05	-4.61118		ACSM3	-0.974097	0.000275253	0.00150221	-3.46804		CHAC1	-1.61109	0.000202172	0.0017044	-5.9518		HBB	-1.02274	0.00104205	0.00241939	-3.04992
CENPF	CENPF	53.2359	CUG			C21orf99	1.40656	8.98227e-12	1.183e-09	15.5378		LONRF2	-0.824876	1.52488e-11	1.12065e-09	-8.92249		ACACB	-0.970027	2.22659e-11	2.88082e-09	-10.3331		ACAT1	-1.60824	4.16607e-08	4.16568e-06	-11.8693		MKNK1	-1.0214	5.62547e-08	6.49446e-07	-7.40497
B3GNT3	B3GNT3	53.0678	CUG			BNIP3	-1.48253	8.98523e-12	1.183e-09	-16.3767		CERS4	-0.824707	5.28738e-12	4.69572e-10	-9.30002		FAM46C	-0.968425	8.53154e-10	5.09514e-08	-8.78262		HOGA1	-1.59817	0.000418109	0.00292386	-5.39975		TCEA3	-1.02103	8.77519e-06	3.75097e-05	-5.16309
TMC7	TMC7	53.0336	CUG			FLJ22662	1.15586	9.08945e-12	1.1862e-09	12.7624		ADHFE1	-0.824518	2.7425e-09	8.05614e-08	-7.0594		SLC38A3	-0.966752	4.99354e-06	5.70494e-05	-5.12532		BEX2	-1.59719	0.000137522	0.00128429	-6.16776		NGB	-1.01874	3.24558e-08	4.2969e-07	-7.62904
PCDH7	PCDH7	53.002	CUG			NHS	0.9848	9.1297e-12	1.1862e-09	10.8717		CHST9	-0.819692	1.7174e-09	5.35394e-08	-7.18471		CERS4	-0.958406	2.44977e-10	1.83624e-08	-9.21112		TCEA3	-1.5938	0.000267118	0.00208333	-5.69512		NRCAM	-1.00506	0.000752559	0.00181647	-3.13926
GREM1	GREM1	52.9408	CUG			PRKCG	-1.18277	9.2865e-12	1.19852e-09	-13.0485		PHGDH	-0.81822	8.49383e-08	1.35414e-06	-5.78555		PCDHB5	-0.953227	4.9561e-10	3.23708e-08	-8.86965		PTGER4	-1.58282	1.01748e-07	7.52564e-06	-11.0679		APLP1	-1.00155	1.40013e-05	5.57967e-05	-4.86136
MMP7	MMP7	52.885	CUG			DNAJC4	-0.400702	9.34588e-12	1.19852e-09	-4.41949		AMBP	-0.818124	6.95203e-05	0.000353806	-3.40167		CYB5A	-0.952258	4.48133e-09	1.92451e-07	-7.95001		GPHA2	-1.58154	4.99652e-05	0.000619771	-6.80271		HSD17B8	-0.998107	3.83798e-08	4.86356e-07	-7.40186
CEACAM1	CEACAM1	52.8646	CUG			ITGB6	1.39639	9.42216e-12	1.2005e-09	15.3964		ANKEF1	-0.818064	2.10997e-06	1.9631e-05	-4.64311		TDH	-0.950288	8.238e-06	8.44291e-05	-4.83143		MT1HL1	-1.57044	3.08145e-09	6.57444e-07	-13.3664		RAMP1	-0.997548	0.000125221	0.000373911	-3.89275
GPX8	GPX8	52.6715	CUG			FANCA	0.744798	9.55926e-12	1.21017e-09	8.20736		TRPV6	-0.817821	1.76572e-06	1.68913e-05	-4.70499		MYC	-0.948682	4.47437e-07	7.97962e-06	-6.02344		CD36	-1.56714	0.000191717	0.00163974	-5.8256		BSPRY	-0.997063	0.00143667	0.00322492	-2.83429
TOP2A	TOP2A	52.6317	CUG			STK32B	-0.637602	9.83487e-12	1.23713e-09	-7.01823		SORBS2	-0.813349	3.52517e-06	2.99883e-05	-4.43505		SIDT2	-0.946184	1.91056e-08	6.15043e-07	-7.30344		PROX1	-1.56577	0.000293189	0.00223713	-5.53163		IFT20	-0.994275	1.16288e-06	6.99649e-06	-5.90049
PTPRR	PTPRR	52.459	CUG			AP1S3	0.852272	1.02381e-11	1.2797e-09	9.36628		TMOD1	-0.811194	2.05961e-09	6.30487e-08	-7.04621		ARSE	-0.945833	0.000200456	0.00115612	-3.49767		PDCD4	-1.56491	2.0037e-06	6.10228e-05	-8.9171		RAB3D	-0.9939	2.20446e-08	3.28735e-07	-7.61
XAF1	XAF1	52.4133	CUG			ANXA8L2	1.92823	1.04832e-11	1.30209e-09	21.1711		CCDC69	-0.81112	1.92067e-12	2.06873e-10	-9.50352		PHYHIPL	-0.942595	3.21157e-06	3.96817e-05	-5.17794		PKHD1	-1.55925	0.000103379	0.00104081	-6.21448		TMEM220	-0.98957	7.11549e-08	7.74708e-07	-7.07324
S100A10	S100A10	52.2433	CUG			ASPM	0.99821	1.0627e-11	1.3117e-09	10.954		GRB10	-0.808195	1.56286e-07	2.27576e-06	-5.50064		NTRK2	-0.942366	4.90615e-09	2.06761e-07	-7.83036		CCDC69	-1.55403	3.58775e-08	3.79089e-06	-11.57		DNAJB9	-0.988146	2.86706e-06	1.46651e-05	-5.47686
KCNK1	KCNK1	52.2258	CUG			LOC100128548	-0.89606	1.19661e-11	1.46782e-09	-9.78681		GIPC2	-0.807421	1.58579e-06	1.55127e-05	-4.68284		PEX5L	-0.942248	7.79392e-07	1.24366e-05	-5.75548		HPN	-1.55217	0.00113568	0.0061313	-4.57074		ARHGDIG	-0.985319	1.40071e-08	2.38277e-07	-7.73835
NHS	NHS	52.1333	CUG			UBE2T	0.998135	1.24213e-11	1.51332e-09	10.8855		VLDLR	-0.806739	8.9392e-10	3.16479e-08	-7.29994		GAS2	-0.940835	1.67648e-07	3.57714e-06	-6.37472		SCG3	-1.54919	0.00236291	0.0106565	-4.06904		PPIF	-0.984099	1.14227e-09	4.03597e-08	-8.80004
PTK6	PTK6	51.9888	CUG			MMP11	2.5796	1.25454e-11	1.51332e-09	28.1215		SCTR	-0.806439	9.88644e-06	7.08656e-05	-4.0362		TPST2	-0.939141	9.63291e-06	9.64538e-05	-4.71096		SDPR	-1.54444	5.26455e-08	4.76797e-06	-11.2414		LOC285097	-0.983594	1.12036e-05	4.61218e-05	-4.86942
SLC44A4	SLC44A4	51.8901	CUG			SCEL	1.80132	1.25669e-11	1.51332e-09	19.6358		LINC00339	-0.804367	1.34267e-06	1.35311e-05	-4.72326		LOC285097	-0.933649	5.53755e-07	9.44628e-06	-5.84154		SIDT2	-1.53846	6.98188e-08	5.67476e-06	-11.0092		ACSM3	-0.982719	0.00158792	0.00352625	-2.7508
LEF1	LEF1	51.7267	CUG			ATAD2	0.600559	1.26437e-11	1.51333e-09	6.54497		SLC39A8	-0.801831	8.49457e-08	1.35414e-06	-5.66963		CCDC69	-0.932653	9.38598e-10	5.44736e-08	-8.41954		IL22RA1	-1.53597	0.00263305	0.0115647	-3.9621		CHAD	-0.976665	1.52701e-12	2.42021e-10	-11.5404
WISP1	WISP1	51.7136	CUG			UBA52	-0.329335	1.31475e-11	1.56415e-09	-3.58355		SCG3	-0.800734	9.30787e-06	6.73828e-05	-4.02861		RBP1	-0.932646	1.15394e-05	0.000112315	-4.60523		GAMT	-1.53181	4.90581e-06	0.000115643	-8.13284		PCK2	-0.975327	1.59887e-06	9.05864e-06	-5.65318
EFNB2	EFNB2	51.6853	CUG			KCNQ2	-0.503646	1.36942e-11	1.61944e-09	-5.47134		ABCA5	-0.796451	1.50045e-08	3.24943e-07	-6.23126		DPEP1	-0.924943	5.4564e-05	0.000403333	-3.94312		SLC41A1	-1.52961	2.01721e-05	0.000325366	-7.18189		BEGAIN	-0.972788	2.22963e-07	1.83574e-06	-6.47076
KYNU	KYNU	51.647	CUG			PRSSL1	-0.658247	1.38669e-11	1.6301e-09	-7.14726		BHLHA15	-0.796214	4.49679e-06	3.67488e-05	-4.25743		SORBS2	-0.919506	7.8435e-06	8.12468e-05	-4.69453		F11	-1.52919	1.35842e-05	0.000243078	-7.44251		SLC35G1	-0.969834	5.47992e-06	2.51539e-05	-5.10251
BGN	BGN	51.5182	CUG			FLJ30719	-0.375979	1.40736e-11	1.64461e-09	-4.07997		SEMA6A	-0.789887	5.46881e-10	2.1125e-08	-7.31602		TTLL7	-0.916632	1.45519e-08	4.90205e-07	-7.18372		IMPA2	-1.52383	0.00274673	0.0119341	-3.90282		MT1X	-0.964262	2.08683e-06	1.12527e-05	-5.4775
IFI44L	IFI44L	51.5147	CUG			ZNF503	-0.829037	1.49447e-11	1.73613e-09	-8.97475		TDH	-0.789273	2.28218e-07	3.11001e-06	-5.24207		SCTR	-0.915325	8.25722e-05	0.000562226	-3.73743		PLCE1	-1.51687	3.06153e-06	8.2442e-05	-8.3641		PIFO	-0.963425	8.15956e-07	5.2479e-06	-5.86565
ST6GALNAC1	ST6GALNAC1	51.5142	CUG			SLC25A6	-0.530089	1.5373e-11	1.77545e-09	-5.73198		VEPH1	-0.787447	2.34509e-06	2.1398e-05	-4.4332		LINC00339	-0.913534	1.9284e-05	0.000170757	-4.30713		VLDLR	-1.51678	4.99032e-06	0.000117051	-8.04178		CHGA	-0.962479	0.000695157	0.00169151	-3.03943
SAMD9	SAMD9	51.4935	CUG			PELI2	-0.677049	1.55677e-11	1.78748e-09	-7.31739		LOC285097	-0.781991	9.5921e-09	2.22907e-07	-6.27007		VEPH1	-0.913159	2.59398e-05	0.000217338	-4.18778		METTL7A	-1.51268	2.3665e-09	5.64627e-07	-13.0482		COMTD1	-0.96173	6.06266e-06	2.73646e-05	-5.01767
DLGAP5	DLGAP5	51.3973	CUG			LOC100132167	-0.537117	1.70274e-11	1.94378e-09	-5.78413		BRSK2	-0.777722	7.85862e-09	1.89323e-07	-6.30317		GPC3	-0.912554	2.64522e-08	7.984e-07	-6.91492		SEC11C	-1.50988	1.03941e-06	3.956e-05	-9.03393		INPP5J	-0.961419	2.0773e-10	1.13811e-08	-9.30894
SULF2	SULF2	51.2946	CUG			CST6	2.28262	1.76764e-11	2.00627e-09	24.5441		ANGPTL1	-0.776605	7.47439e-08	1.22718e-06	-5.53442		RNF212	-0.912275	2.74261e-06	3.49283e-05	-5.07392		PPP1R1A	-1.50927	1.98241e-06	6.07244e-05	-8.60708		GRPR	-0.952972	2.06401e-09	6.11458e-08	-8.27683
LOXL1	LOXL1	51.2936	CUG			KIAA1199	1.16518	1.9099e-11	2.15534e-09	12.4895		VIPR2	-0.776117	3.06999e-11	1.97772e-09	-8.15922		AMBP	-0.911459	0.000622232	0.00295797	-2.92218		MT1E	-1.50774	7.1275e-09	1.1715e-06	-12.2837		SLC39A14	-0.952351	6.33551e-08	7.1143e-07	-6.85523
FHL2	FHL2	51.1147	CUG			PAIP2B	-1.3677	1.94238e-11	2.17955e-09	-14.6504		FKBP11	-0.763924	2.61069e-09	7.76181e-08	-6.55695		VIPR2	-0.909934	5.62071e-10	3.59036e-08	-8.41708		PON3	-1.50596	9.92806e-05	0.00101006	-6.02855		RNASE1	-0.947164	2.97164e-07	2.30471e-06	-6.18214
ADAMTS12	ADAMTS12	50.9204	CUG			ANXA2	0.720181	1.97095e-11	2.19571e-09	7.70977		HUNK	-0.76324	6.47241e-09	1.61249e-07	-6.25012		SLC30A2	-0.908567	8.2233e-06	8.4321e-05	-4.62002		ABCA5	-1.49997	1.2352e-06	4.5213e-05	-8.86223		SCGN	-0.946937	0.00558981	0.0107751	-2.13307
LMO7	LMO7	50.7799	CUG			SAMD9	0.717363	1.97902e-11	2.19571e-09	7.67833		MKNK1	-0.758557	1.33316e-10	6.65174e-09	-7.49084		RAB26	-0.908367	7.60384e-09	2.94204e-07	-7.375		PLTP	-1.49996	9.66726e-06	0.000190673	-7.52187		FITM1	-0.945617	1.05992e-07	1.0356e-06	-6.59542
CD55	CD55	50.759	CUG			IGFL2	2.12892	2.04799e-11	2.25954e-09	22.7554		PCDHB5	-0.755541	8.53872e-11	4.56543e-09	-7.60725		TRPV6	-0.905316	1.5835e-05	0.000145086	-4.34586		FAM107A	-1.4985	2.04046e-09	5.32656e-07	-13.0224		BTD	-0.94331	1.20749e-12	1.98466e-10	-11.2425
MALL	MALL	50.4258	CUG			KIF20B	0.463563	2.066e-11	2.26675e-09	4.95311		CTH	-0.755472	9.50466e-07	1.01143e-05	-4.5495		GAMT	-0.90501	5.30316e-08	1.40999e-06	-6.58437		CLU	-1.49251	1.77719e-05	0.000297166	-7.08983		TPRN	-0.941817	6.9181e-07	4.57816e-06	-5.80161
FOXQ1	FOXQ1	50.2506	CUG			LOC647121	0.906229	2.11102e-11	2.30334e-09	9.67445		RAB26	-0.754611	1.02621e-09	3.55283e-08	-6.78302		PDGFD	-0.903573	1.1018e-09	6.1997e-08	-8.09412		SORBS2	-1.489	3.37729e-05	0.00046847	-6.65794		ALDH6A1	-0.938083	5.92528e-11	4.43971e-09	-9.59404
TNFAIP6	TNFAIP6	50.1222	CUG			WNT9A	-0.569351	2.19635e-11	2.38328e-09	-6.06832		KLB	-0.754235	2.12987e-10	9.74331e-09	-7.29469		A1CF	-0.903504	1.01108e-06	1.54654e-05	-5.4167		LOC285097	-1.48699	9.26704e-05	0.000965917	-5.99712		P4HB	-0.937302	2.87809e-05	0.000103735	-4.25619
TMSB10	TMSB10	50.1194	CUG			TTYH1	-1.25423	2.2325e-11	2.39718e-09	-13.3591		AKAP7	-0.748291	4.84162e-08	8.54821e-07	-5.47375		CTTNBP2	-0.894932	6.33335e-10	3.95152e-08	-8.23191		RYR2	-1.48514	6.15359e-08	5.19171e-06	-10.7091		CAMK2N2	-0.933019	4.95113e-07	3.48101e-06	-5.88296
TNFSF4	TNFSF4	49.6583	CUG			RPL29P2	-0.677393	2.23344e-11	2.39718e-09	-7.21493		KLKB1	-0.747878	1.60325e-10	7.73397e-09	-7.32547		VLDLR	-0.891411	3.46804e-09	1.59225e-07	-7.54126		GPT2	-1.47599	0.003936	0.015689	-3.54968		DIRAS3	-0.930623	0.00531838	0.0103119	-2.11644
PSCA	PSCA	49.5326	CUG			SLC43A1	-1.29766	2.25991e-11	2.41249e-09	-13.8148		A1CF	-0.747529	7.88901e-08	1.28068e-06	-5.30968		MKNK1	-0.890789	1.2123e-09	6.61976e-08	-7.94262		GMNN	-1.47024	0.000467645	0.00316842	-4.89601		IFRD1	-0.93021	6.87967e-08	7.56457e-07	-6.66256
CENPK	CENPK	49.3591	CUG			XAF1	0.989945	2.29127e-11	2.43282e-09	10.5329		MPP6	-0.745169	5.31808e-10	2.06603e-08	-6.91088		APOH	-0.889302	3.64219e-06	4.39643e-05	-4.83659		ZG16	-1.46635	0.000798231	0.00471564	-4.54256		LMF2	-0.928701	9.59705e-08	9.6316e-07	-6.51749
INPP4B	INPP4B	49.1894	CUG			LRRC16B	-0.920445	2.34769e-11	2.47939e-09	-9.78374		GAS2	-0.744955	3.69476e-08	6.80672e-07	-5.53681		KLB	-0.888779	1.51795e-08	5.07975e-07	-6.94913		XBP1	-1.46363	1.52516e-07	1.00329e-05	-9.97707		CNTD1	-0.928681	6.62042e-08	7.34503e-07	-6.66711
KRT16	KRT16	48.7836	CUG			IGFBP3	1.11576	2.50936e-11	2.6233e-09	11.8275		ECI2	-0.743787	8.14351e-10	2.93931e-08	-6.76042		SFRP1	-0.888378	7.51752e-05	0.000521706	-3.66361		LPAR3	-1.46094	0.000375159	0.00269224	-5.00486		TIFA	-0.928594	9.40243e-08	9.50048e-07	-6.52501
EDIL3	EDIL3	48.4405	CUG			ALDH6A1	-0.596115	2.51053e-11	2.6233e-09	-6.31896		NTRK2	-0.74332	3.50568e-08	6.48775e-07	-5.54162		MMRN1	-0.886672	3.92544e-05	0.000306094	-3.90677		PBLD	-1.46037	0.00128398	0.00670988	-4.22258		MTUS2	-0.927953	3.87666e-07	2.85494e-06	-5.94961
SYTL2	SYTL2	48.1197	CUG			KCNK1	1.36025	2.539e-11	2.63909e-09	14.4123		SGK1	-0.743267	3.13544e-10	1.33812e-08	-7.06379		AZGP1	-0.879698	0.000334408	0.00176117	-3.05759		GCAT	-1.45837	4.90917e-05	0.000611964	-6.28409		ABCC2	-0.921127	1.95479e-07	1.64424e-06	-6.17975
ADAM8	ADAM8	47.9319	CUG			TTK	0.739545	2.77962e-11	2.87271e-09	7.80665		RNASE1	-0.741436	5.91874e-06	4.63414e-05	-3.87606		PHGDH	-0.873773	5.52503e-06	6.17326e-05	-4.594		TRIM50	-1.45497	2.45069e-05	0.000376582	-6.70844		RADIL	-0.920881	2.91634e-06	1.48932e-05	-5.09722
DDX60	DDX60	47.684	CUG			SEMA7A	0.680128	2.79285e-11	2.87271e-09	7.17804		RNF212	-0.740168	4.94723e-07	5.8792e-06	-4.66723		SERPINI1	-0.872365	3.53471e-07	6.57515e-06	-5.62819		ECI2	-1.45216	3.9881e-06	0.000100674	-7.84057		CMTM8	-0.920683	0.0001915	0.000541092	-3.42294
PLAUR	PLAUR	47.6389	CUG			MRCL3	0.799422	3.05219e-11	3.11064e-09	8.40623		ACACB	-0.73583	6.25841e-10	2.36368e-08	-6.77224		GRB10	-0.870777	1.94225e-06	2.63711e-05	-4.97361		BRSK2	-1.44317	1.25293e-05	0.000229383	-7.07453		RDH12	-0.918404	6.89804e-07	4.57034e-06	-5.65854
CRIP1	CRIP1	47.4958	CUG			ST6GALNAC4	-0.563636	3.05567e-11	3.11064e-09	-5.92657		FREM1	-0.735608	3.67284e-10	1.529e-08	-6.94046		TMEM88	-0.870696	7.74226e-09	2.97294e-07	-7.06233		JADE1	-1.43904	3.57211e-08	3.79089e-06	-10.7166		MPV17L	-0.917761	3.21857e-09	8.28502e-08	-7.79394
TRIM31	TRIM31	47.4843	CUG			DRG2	-0.433538	3.15193e-11	3.19218e-09	-4.55276		TC2N	-0.732477	4.17755e-05	0.00023261	-3.20758		GPT2	-0.870223	0.000213154	0.00121829	-3.19486		SCG5	-1.4374	0.00910517	0.0297224	-2.93331		QPRT	-0.915718	1.04832e-10	6.89956e-09	-9.13842
CCNB1	CCNB1	47.3854	CUG			LOC388242	0.916089	3.37006e-11	3.39568e-09	9.59362		SLC25A15	-0.731363	6.19942e-06	4.81502e-05	-3.80868		PBX1	-0.867644	3.03402e-11	3.82795e-09	-9.12587		MTUS2	-1.4368	4.4222e-06	0.000108544	-7.69314		COQ8A	-0.913476	1.6807e-09	5.29476e-08	-8.0153
SLC6A6	SLC6A6	47.3529	CUG			TNRC6A	-0.484283	3.43898e-11	3.44753e-09	-5.06733		MT1H	-0.727659	8.00124e-10	2.89824e-08	-6.6194		CADPS	-0.861673	0.000156516	0.000945943	-3.27905		CRAT	-1.42354	7.39939e-05	0.000823395	-5.88038		MT1E	-0.905647	5.15421e-06	2.39011e-05	-4.78891
MELK	MELK	47.2623	CUG			C2orf54	1.31953	3.66262e-11	3.65318e-09	13.7709		ALDH1L2	-0.727565	6.1297e-06	4.77179e-05	-3.79247		SEL1L	-0.858588	4.40771e-05	0.000337354	-3.73983		RNF186	-1.42325	0.00379127	0.0152124	-3.44599		HGFAC	-0.904707	1.4696e-07	1.3299e-06	-6.18168
CD109	CD109	47.0278	CUG			USP18	0.759191	3.80347e-11	3.76052e-09	7.91063		PRLR	-0.724609	2.6002e-09	7.76134e-08	-6.22076		NFIB	-0.857591	3.01087e-12	6.2408e-10	-9.88057		KIRREL2	-1.42168	0.00047395	0.0031965	-4.72604		SFTPC	-0.90264	8.34317e-09	1.63684e-07	-7.29213
SEMA3C	SEMA3C	46.9104	CUG			WNT10A	1.44725	3.80831e-11	3.76052e-09	15.0793		SERPINI1	-0.72456	6.93388e-08	1.15039e-06	-5.18714		RGS2	-0.857564	5.14409e-06	5.83753e-05	-4.53539		HS6ST2	-1.41615	0.000173419	0.0015282	-5.32599		AMHR2	-0.900741	3.03084e-10	1.50788e-08	-8.57365
LRRN1	LRRN1	46.8943	CUG			S100A14	1.82971	3.84539e-11	3.77824e-09	19.0565		ARHGDIG	-0.722065	3.33146e-09	9.41924e-08	-6.12121		SPX	-0.856095	6.80829e-05	0.000482315	-3.56732		SEMA6D	-1.40804	1.35121e-06	4.7742e-05	-8.26419		SLC39A8	-0.899566	3.16039e-07	2.41947e-06	-5.84741
NPR3	NPR3	46.7564	CUG			SIM2	0.487306	3.92403e-11	3.83642e-09	5.07104		ENTPD3	-0.721331	1.72403e-08	3.6107e-07	-5.60002		PDE8B	-0.855878	2.33538e-07	4.68299e-06	-5.67588		MAT1A	-1.40644	0.00111976	0.0060734	-4.15022		DHRS12	-0.89928	1.25312e-08	2.19259e-07	-7.10612
ANXA2	ANXA2	46.6578	CUG			CENPA	0.833255	4.06839e-11	3.95796e-09	8.658		C8orf49	-0.718298	3.93391e-07	4.83591e-06	-4.60082		BRSK2	-0.853605	4.78683e-07	8.43321e-06	-5.39474		CYB5A	-1.3984	6.77716e-07	2.9837e-05	-8.62669		MYCL	-0.897328	2.47346e-08	3.55963e-07	-6.8257
OCIAD2	OCIAD2	46.5981	CUG			FXYD3	1.7728	4.11566e-11	3.98432e-09	18.4115		TBC1D30	-0.717947	5.87274e-08	1.01058e-06	-5.19159		RIC3	-0.853047	8.3885e-13	2.21293e-10	-10.3017		GPR155	-1.39201	6.407e-08	5.30466e-06	-10.0132		MYRIP	-0.896806	3.25955e-10	1.5966e-08	-8.50786
GPX2	GPX2	46.3907	CUG			C15orf23	0.678508	4.16421e-11	4.01166e-09	7.04323		CTTNBP2	-0.717054	4.60541e-10	1.84552e-08	-6.69494		C8orf49	-0.852573	1.73463e-05	0.000156325	-4.05892		GSTA4	-1.38949	1.53281e-07	1.00329e-05	-9.46868		PTPRN2	-0.894962	3.77012e-06	1.83454e-05	-4.85396
CP	CP	46.3289	CUG			SFTPC	-0.730539	4.24291e-11	4.04218e-09	-7.5774		PDGFD	-0.711975	6.76155e-09	1.67045e-07	-5.8168		RYR2	-0.849087	7.71311e-07	1.23367e-05	-5.19027		RNASE1	-1.37638	0.000516289	0.00340022	-4.52431		GATM	-0.892341	1.24696e-05	5.05274e-05	-4.37617
IL1RAP	IL1RAP	46.2899	CUG			XRCC4	0.85926	4.24845e-11	4.04218e-09	8.91204		ITIH4	-0.709954	2.99686e-05	0.000176718	-3.21136		OGN	-0.847517	9.95931e-06	9.88775e-05	-4.23908		MKNK1	-1.37459	2.25807e-06	6.61007e-05	-7.7613		ANO5	-0.890481	6.98122e-07	4.61168e-06	-5.48186
ADGRF1	ADGRF1	46.2887	CUG			VDR	1.21597	4.25729e-11	4.04218e-09	12.6106		CHGA	-0.708642	0.000219794	0.000928935	-2.5922		PRLR	-0.846963	7.84735e-08	1.97336e-06	-6.01791		ALDH1A1	-1.37337	1.78013e-05	0.000297435	-6.52289		KCNJ5	-0.884059	2.35381e-07	1.91104e-06	-5.85975
CLIC1	CLIC1	46.033	CUG			DHRS9	2.09553	4.34879e-11	4.10929e-09	21.7131		SLC41A1	-0.705956	1.89999e-08	3.93071e-07	-5.45086		SEPP1	-0.84678	1.19708e-08	4.27343e-07	-6.70809		LYVE1	-1.37119	0.000215703	0.00178391	-5.02697		LARGE2	-0.883579	4.8929e-08	5.85511e-07	-6.45934
ENO2	ENO2	46.0042	CUG			PPP2R2D	-0.523755	4.44461e-11	4.17984e-09	-5.422		RASD1	-0.704044	4.73396e-07	5.66212e-06	-4.45292		STK33	-0.845885	8.84902e-07	1.38696e-05	-5.12023		GKAP1	-1.3685	3.1306e-08	3.54413e-06	-10.2697		FBP2	-0.878411	3.20104e-08	4.25062e-07	-6.58344
ITGA11	ITGA11	45.7873	CUG			SHCBP1	0.647797	4.49227e-11	4.20464e-09	6.7031		PBX1	-0.703245	2.23216e-11	1.55617e-09	-7.49046		SEMA6D	-0.843397	4.35248e-11	5.02341e-09	-8.73866		GLS2	-1.36616	1.3245e-05	0.000238181	-6.66407		SFRP5	-0.877785	0.000359297	0.000939151	-3.02357
UBE2T	UBE2T	45.6969	CUG			LOC732199	-0.703976	4.6777e-11	4.35754e-09	-7.27205		PLTP	-0.701457	1.85462e-07	2.62184e-06	-4.72203		ANO5	-0.841897	7.73585e-09	2.97294e-07	-6.82904		ACSM3	-1.36461	0.000261186	0.00204859	-4.88948		TC2N	-0.8724	3.51926e-05	0.000123363	-3.88527
SQLE	SQLE	45.6119	CUG			RNMTL1	-0.498519	4.84447e-11	4.49171e-09	-5.1421		CRAT	-0.699564	9.70981e-09	2.25007e-07	-5.60546		ANKEF1	-0.839222	0.000139537	0.000864153	-3.23546		RHOBTB3	-1.3593	6.71326e-05	0.000767092	-5.67244		SRPRA	-0.871686	2.01818e-07	1.68986e-06	-5.83597
TMEM45B	TMEM45B	45.5624	CUG			CMTM6	0.69444	5.09617e-11	4.703e-09	7.1477		TMEM88	-0.698324	1.42851e-08	3.11685e-07	-5.47843		GIPC2	-0.838915	6.02418e-05	0.000437464	-3.54031		VAV3	-1.34876	4.99729e-05	0.000619771	-5.80137		ACADS	-0.868755	2.64683e-11	2.33618e-09	-9.18906
ANXA8L1///ANXA8	ANXA8L1///ANXA8	45.4337	CUG			ESCO2	0.86138	5.20422e-11	4.75244e-09	8.85813		KIF12	-0.694038	4.33382e-09	1.16897e-07	-5.80433		ADAMTSL3	-0.837104	2.61919e-06	3.36519e-05	-4.67257		PRDX4	-1.34524	1.86045e-05	0.000306935	-6.36349		LIFR	-0.862508	5.64852e-07	3.87554e-06	-5.38901
TNFRSF21	TNFRSF21	45.3938	CUG			NRTN	-0.907694	5.21288e-11	4.75244e-09	-9.33375		HBB	-0.693373	0.00122416	0.00392198	-2.01921		RASD1	-0.835003	6.4144e-06	6.95281e-05	-4.33604		ARSE	-1.3444	0.00756665	0.0258064	-2.8516		SEC11C	-0.861703	5.54505e-09	1.23906e-07	-7.1143
CTSK	CTSK	45.3755	CUG			CLU	-1.26404	5.22193e-11	4.75244e-09	-12.9971		NFIB	-0.692066	5.31257e-11	3.13472e-09	-7.11076		CTH	-0.833588	4.26776e-05	0.000328375	-3.64261		DCDC2	-1.34404	0.00593504	0.0214343	-2.9926		PARD6A	-0.860811	2.89824e-08	3.97215e-07	-6.48867
CST2	CST2	45.3366	CUG			HRASLS2	1.56838	5.64438e-11	5.09248e-09	16.0734		JADE1	-0.689289	5.83299e-09	1.4734e-07	-5.67568		GAD2	-0.829055	1.01798e-05	0.000100673	-4.13886		CBFA2T3	-1.34205	4.02811e-07	2.01306e-05	-8.5823		LNX1	-0.860656	4.65219e-06	2.19539e-05	-4.58931
PKM	PKM	45.3268	CUG			SQLE	1.02023	5.64713e-11	5.09248e-09	10.4554		HRASLS5	-0.687723	2.07543e-08	4.23342e-07	-5.2837		FBLN5	-0.827175	1.61804e-06	2.28245e-05	-4.79018		ACACB	-1.33832	3.86354e-09	7.78323e-07	-11.2593		SERP1	-0.860573	4.28124e-08	5.27172e-07	-6.34107
PI3	PI3	45.1964	CUG			MT1E	-1.05638	5.97861e-11	5.36689e-09	-10.7998		SSR4	-0.686898	2.38831e-07	3.23478e-06	-4.54858		WNK2	-0.826844	2.45312e-07	4.87576e-06	-5.46567		TTN	-1.3355	7.97078e-07	3.33386e-05	-8.14456		SOX15	-0.859192	2.73752e-08	3.80926e-07	-6.49776
LGALS3	LGALS3	45.176	CUG			DPY19L1	0.479769	6.04228e-11	5.3995e-09	4.90266		ZBTB16	-0.686004	2.18941e-06	2.02223e-05	-3.88256		PDE3B	-0.824393	5.72766e-08	1.50124e-06	-5.97027		TDH	-1.32982	0.000222985	0.00182576	-4.85613		AATK	-0.857038	6.89745e-09	1.43427e-07	-6.99456
MGLL	MGLL	45.1625	CUG			POMZP3	-0.582909	6.08611e-11	5.41417e-09	-5.9548		RIC3	-0.685619	1.75815e-13	3.11224e-11	-8.74503		GCNT4	-0.823623	8.01596e-08	2.00527e-06	-5.84446		SLC38A5	-1.32799	0.0124164	0.0378964	-2.53115		PRADC1	-0.856928	2.82223e-12	4.07061e-10	-9.89701
SGIP1	SGIP1	45.1433	CUG			NTRK1	-0.331836	6.26377e-11	5.54723e-09	-3.38578		STEAP4	-0.684588	0.000230878	0.000967871	-2.48959		ASPA	-0.82344	1.82183e-06	2.51014e-05	-4.72613		APOBEC2	-1.32652	2.15122e-05	0.000341052	-6.1913		MLXIPL	-0.856501	2.78111e-08	3.8593e-07	-6.47153
LAMP5	LAMP5	45.0052	CUG			C13orf34	0.582813	6.38043e-11	5.60838e-09	5.94187		ECHDC3	-0.684008	1.27301e-11	9.77912e-10	-7.45238		METTL7A	-0.82242	1.2619e-10	1.11448e-08	-8.14111		A1CF	-1.31785	0.00144386	0.00733556	-3.74332		SEMA6D	-0.854503	3.26038e-09	8.36353e-08	-7.25194
IL1RN	IL1RN	44.7692	CUG			HSD11B1L	-0.457988	6.38962e-11	5.60838e-09	-4.66897		WNK2	-0.683884	2.41286e-08	4.77669e-07	-5.20946		HUNK	-0.82161	2.05831e-06	2.76159e-05	-4.67207		HEPACAM2	-1.31113	0.00416354	0.0164035	-3.12119		PERM1	-0.854004	5.75538e-08	6.59639e-07	-6.18293
S100A2	S100A2	44.7024	CUG			SMC4	0.470609	6.41962e-11	5.60978e-09	4.79668		STXBP6	-0.678858	2.4527e-09	7.38603e-08	-5.84521		DLK1	-0.819608	1.58118e-07	3.43317e-06	-5.57417		PSMD6	-1.31107	4.91465e-06	0.000115643	-6.95983		PHYH	-0.850532	1.38844e-07	1.27405e-06	-5.8325
ID1	ID1	44.6123	CUG			C11orf41	0.843083	6.73716e-11	5.86133e-09	8.57544		LRIG1	-0.678322	4.52674e-05	0.000249191	-2.94678		SGK1	-0.815994	3.80158e-09	1.71223e-07	-6.8707		ADHFE1	-1.30795	4.69737e-09	8.83305e-07	-10.8928		GSK3A	-0.850488	1.2899e-08	2.24417e-07	-6.70987
HS3ST1	HS3ST1	44.5668	CUG			KRT16	1.73294	6.89389e-11	5.97137e-09	17.6094		HHEX	-0.674717	2.57622e-11	1.73083e-09	-7.14459		FOXP2	-0.814045	1.90728e-08	6.15043e-07	-6.28409		SIGLEC11	-1.30277	0.000434829	0.00299519	-4.37951		ABCA5	-0.848259	2.49999e-05	9.17353e-05	-3.90374
DACT1	DACT1	44.3352	CUG			PIWIL3	-0.954299	6.94009e-11	5.98515e-09	-9.69438		MAT1A	-0.67333	8.1992e-07	8.9305e-06	-4.09804		IMPA2	-0.813765	0.000182071	0.00107073	-3.04329		STXBP6	-1.29903	9.30038e-05	0.000965917	-5.23704		FICD	-0.845441	2.03396e-08	3.10824e-07	-6.50284
EPSTI1	EPSTI1	44.223	CUG			PVRL4	1.2201	7.09122e-11	6.08889e-09	12.3832		ENPP1	-0.673228	0.000270859	0.00110509	-2.40158		ECI2	-0.811131	1.97244e-07	4.04301e-06	-5.43863		SRPX	-1.29595	0.000747853	0.00447057	-4.05139		SPSB4	-0.844582	1.66918e-07	1.46076e-06	-5.72415
TFF2	TFF2	44.0253	CUG			RNF183	0.904907	7.15715e-11	6.10666e-09	9.18052		GMNN	-0.671008	4.62094e-06	3.76726e-05	-3.58001		ERBB4	-0.810234	6.11611e-12	1.07101e-09	-9.08558		SERPINA6	-1.28458	0.0054843	0.0201676	-2.90428		DPM3	-0.840996	2.40364e-08	3.48136e-07	-6.40766
TMEM154	TMEM154	43.8785	CUG			OSBPL10	0.72282	7.1798e-11	6.10666e-09	7.3322		SLC35G1	-0.670181	1.30708e-06	1.32314e-05	-3.94314		MUC15	-0.809841	5.77149e-05	0.000423236	-3.43268		DDC	-1.28258	0.00231017	0.0104741	-3.38133		ECSIT	-0.840543	2.41476e-08	3.49291e-07	-6.40252
IFI44	IFI44	43.8757	CUG			HBD	-1.24115	7.20468e-11	6.10666e-09	-12.5882		TTLL7	-0.669914	4.75776e-08	8.41475e-07	-4.90551		FKBP11	-0.809588	1.36502e-06	1.98082e-05	-4.74812		PPP2R2D	-1.27876	4.82174e-06	0.00011529	-6.79892		CRELD2	-0.832152	4.42038e-07	3.16706e-06	-5.28795
ADAM28	ADAM28	43.8048	CUG			DNTTIP1	0.616173	7.38679e-11	6.23426e-09	6.24278		SDK1	-0.668178	5.41769e-15	1.86929e-12	-9.53235		MYEF2	-0.808674	2.79189e-07	5.42176e-06	-5.30013		ANO5	-1.2745	3.2255e-05	0.000453265	-5.72431		PELI2	-0.830776	5.02455e-09	1.15566e-07	-6.89453
LOXL2	LOXL2	43.7525	CUG			ACTR3	0.523984	7.43945e-11	6.25199e-09	5.30715		PRDX4	-0.667572	3.21471e-07	4.08246e-06	-4.33445		CACNB2	-0.807276	2.60144e-10	1.91092e-08	-7.73757		CHRM3	-1.27098	0.00149909	0.00753757	-3.58948		SAT2	-0.829132	1.30544e-10	7.97971e-09	-8.19535
NUF2	NUF2	43.619	CUG			FHL2	1.25601	7.50099e-11	6.277e-09	12.717		TIFA	-0.666888	1.32695e-06	1.33991e-05	-3.9194		HBB	-0.804837	0.00145268	0.00589615	-2.28399		PELI2	-1.26834	3.6603e-05	0.000495766	-5.62697		CTNND2	-0.828664	1.71182e-05	6.63583e-05	-3.94986
KRT23	KRT23	43.5884	CUG			LOC124220	1.90736	7.80266e-11	6.50189e-09	19.2791		CHAC1	-0.664747	1.99723e-06	1.87535e-05	-3.78877		PLTP	-0.803312	1.51008e-07	3.31973e-06	-5.47939		MPP7	-1.26604	1.98492e-06	6.07244e-05	-7.21929		HOGA1	-0.826922	0.00490086	0.00958192	-1.90996
MYO1E	MYO1E	43.5496	CUG			BLM	0.697536	7.87762e-11	6.53677e-09	7.04763		RYR2	-0.664037	1.66421e-07	2.41127e-06	-4.50137		SYBU	-0.802397	1.44565e-07	3.20235e-06	-5.48834		PDGFD	-1.26569	3.89758e-05	0.000519315	-5.58067		ACY3	-0.823861	1.01735e-08	1.87385e-07	-6.58473
WNT2	WNT2	43.5197	CUG			C12orf40	-0.229569	8.0736e-11	6.67136e-09	-2.31703		FAM134B	-0.662284	2.19141e-07	3.00205e-06	-4.41033		MAT1A	-0.801797	2.76518e-05	0.000229075	-3.65481		APLP1	-1.26401	3.69443e-05	0.00049803	-5.60266		TM7SF2	-0.823548	3.10714e-08	4.16076e-07	-6.1829
ERO1A	ERO1A	43.5102	CUG			MRLC2	0.578592	8.14696e-11	6.70393e-09	5.83742		SEMA6D	-0.662178	2.477e-10	1.08908e-08	-6.36093		SLC39A8	-0.794544	2.42886e-05	0.000205573	-3.6665		C2CD4B	-1.26331	1.60879e-05	0.000275442	-6.05567		ZBTB16	-0.821116	0.00603298	0.0115224	-1.82244
ASPM	ASPM	43.502	CUG			NAF1	-0.388481	8.21025e-11	6.72606e-09	-3.91808		SCG5	-0.661659	0.000175809	0.000768177	-2.4845		IGFBP2	-0.792666	9.06595e-05	0.000605181	-3.20442		COQ8A	-1.26208	4.12702e-06	0.000103008	-6.79552		SLC37A4	-0.820003	1.72846e-06	9.64124e-06	-4.72514
TPX2	TPX2	43.1803	CUG			CAPG	1.20278	8.24197e-11	6.72606e-09	12.1288		KSR1	-0.658856	1.67905e-06	1.61839e-05	-3.80485		DDC	-0.790479	2.35713e-06	3.08925e-05	-4.44851		SETBP1	-1.26194	8.4768e-07	3.49364e-05	-7.66218		ACADSB	-0.819831	1.86736e-09	5.68428e-08	-7.15612
ECM1	ECM1	43.0516	CUG			BUB3	0.460182	8.32735e-11	6.75876e-09	4.6384		KIAA0922	-0.658325	3.76524e-09	1.04284e-07	-5.54586		EMCN	-0.787004	9.58236e-06	9.60269e-05	-3.9496		ZNF704	-1.2582	3.77796e-06	9.70246e-05	-6.82289		SSR4	-0.819557	5.66795e-08	6.52652e-07	-5.93898
ITGBL1	ITGBL1	42.9738	CUG			NRGN	-0.496119	8.35048e-11	6.75876e-09	-5.00003		SLC39A14	-0.657751	1.32371e-06	1.3373e-05	-3.8664		MYRIP	-0.786125	3.31471e-10	2.36252e-08	-7.45211		ZNF503	-1.25812	0.000205089	0.00172115	-4.64002		FAM134B	-0.818798	3.79812e-06	1.84473e-05	-4.43824
MICAL2	MICAL2	42.9228	CUG			SPC25	0.858228	8.64331e-11	6.96721e-09	8.63662		XBP1	-0.657023	3.26228e-08	6.11512e-07	-4.91879		ZDBF2	-0.785402	4.38174e-08	1.21262e-06	-5.77927		PTPRS	-1.25485	1.46299e-07	9.77777e-06	-8.57662		KLF15	-0.818689	7.20584e-08	7.82242e-07	-5.84733
DUOX2	DUOX2	42.5884	CUG			GABARAP	-0.424295	8.81299e-11	7.07511e-09	-4.26624		HPN	-0.656511	3.17424e-09	9.10113e-08	-5.57927		TGFBR3	-0.781853	1.16843e-07	2.7125e-06	-5.42012		MYCL	-1.25339	0.000223208	0.00182691	-4.57649		SLC2A2	-0.817713	0.0123896	0.0219176	-1.55933
ISG15	ISG15	42.5508	CUG			ADAM28	1.04027	8.85052e-11	7.07647e-09	10.4579		RARRES2	-0.655811	4.67325e-06	3.79774e-05	-3.49572		ACVR1C	-0.781136	6.65955e-07	1.09535e-05	-4.82473		RASD1	-1.25041	0.000242412	0.00194128	-4.52077		PSMD6	-0.817529	1.27438e-06	7.54461e-06	-4.81909
FXYD5	FXYD5	42.4768	CUG			E2F7	0.992108	8.93936e-11	7.11695e-09	9.96939		ATP8A1	-0.653978	1.72327e-07	2.46873e-06	-4.42327		SETBP1	-0.780232	5.92199e-13	1.76902e-10	-9.54031		SLC25A15	-1.25022	0.000213158	0.00177145	-4.58995		FBXO25	-0.817235	6.54503e-09	1.38841e-07	-6.68833
PALLD	PALLD	42.2459	CUG			DLGAP5	0.88453	8.97322e-11	7.11695e-09	8.88692		RAP1GAP	-0.653793	8.17859e-07	8.9176e-06	-3.97985		RNASE1	-0.778225	5.86433e-05	0.000429114	-3.29328		SCD5	-1.24826	2.36829e-06	6.807e-05	-7.02215		NPHS1	-0.816647	8.95461e-08	9.14797e-07	-5.75569
RUNX2	RUNX2	42.1124	CUG			CCDC74B	0.835557	9.18327e-11	7.25442e-09	8.38648		STK33	-0.65289	7.46137e-07	8.24599e-06	-4.00037		CYP4V2	-0.775462	9.48056e-11	9.0839e-09	-7.77259		RARRES2	-1.24813	0.000193628	0.00165228	-4.63436		PYY2	-0.813492	1.48226e-07	1.33807e-06	-5.5554
SRPX2	SRPX2	42.011	CUG			TK1	1.00136	9.2411e-11	7.27102e-09	10.048		DLK1	-0.651782	1.88862e-08	3.91121e-07	-5.03427		KIF12	-0.77435	4.68351e-08	1.27871e-06	-5.67554		APOLD1	-1.24204	7.92624e-06	0.000164216	-6.33555		GPT	-0.811646	1.36837e-09	4.60041e-08	-7.19426
TRIM16	TRIM16	41.9237	CUG			C16orf5	-0.466578	9.3145e-11	7.29969e-09	-4.68017		SCAMP5	-0.651597	2.6845e-13	4.37187e-11	-8.19132		RAP1GAP2	-0.773987	1.38875e-07	3.09997e-06	-5.30752		SCARA5	-1.24048	0.00247057	0.0110456	-3.23419		SLC8A2	-0.809024	5.03719e-07	3.53256e-06	-5.09508
TSPAN8	TSPAN8	41.9223	CUG			MND1	0.83763	9.54712e-11	7.45241e-09	8.39316		LINC00671	-0.651158	6.18347e-08	1.05312e-06	-4.69405		SDK1	-0.773256	2.73247e-13	9.91154e-11	-9.71476		HEYL	-1.23793	9.58566e-05	0.000986074	-4.97447		NR3C2	-0.805876	7.33059e-07	4.80385e-06	-4.94394
CXCL8	CXCL8	41.7955	CUG			ASAP2	0.803891	9.78328e-11	7.60669e-09	8.04656		CCDC110	-0.649307	1.67929e-07	2.42793e-06	-4.39898		ENTPD3	-0.772985	4.53535e-06	5.26738e-05	-4.13036		KSR1	-1.23717	2.70196e-05	0.000403186	-5.65181		OXER1	-0.805433	4.38623e-08	5.36527e-07	-5.9263
ANXA2P2	ANXA2P2	41.7708	CUG			ST6GALNAC1	1.58707	1.0275e-10	7.95768e-09	15.852		MUC15	-0.648325	1.86886e-05	0.000119293	-3.06555		HRASLS5	-0.770882	3.74871e-06	4.48984e-05	-4.1829		CTTNBP2	-1.23684	1.87725e-06	5.86682e-05	-7.08271		MT1HL1	-0.805002	1.23895e-05	5.02394e-05	-3.9501
UBE2C	UBE2C	41.578	CUG			RAD51AP1	0.749754	1.09842e-10	8.47369e-09	7.46697		RAP1GAP2	-0.648264	3.53591e-07	4.41057e-06	-4.18227		STXBP6	-0.768928	4.92549e-07	8.61028e-06	-4.85005		PEBP4	-1.23593	7.12099e-05	0.000801064	-5.12596		SEMA6C	-0.803266	3.69334e-10	1.77384e-08	-7.57687
AHR	AHR	41.4866	CUG			PMM1	-0.643268	1.10545e-10	8.49473e-09	-6.40468		IFRD1	-0.647315	9.14627e-08	1.4467e-06	-4.55629		SNTG2	-0.765544	4.50999e-12	8.62123e-10	-8.68572		PDE3B	-1.23156	2.53311e-06	7.16928e-05	-6.89223		PDCD4	-0.803032	0.000389244	0.00100887	-2.73816
LTBP1	LTBP1	41.3511	CUG			PHF17	-0.786686	1.13809e-10	8.71171e-09	-7.82266		PELI2	-0.644863	2.49227e-08	4.89707e-07	-4.90316		ATP8A1	-0.76525	5.31623e-07	9.1361e-06	-4.80148		CERS4	-1.22814	1.26113e-06	4.57964e-05	-7.24509		FAM213A	-0.802308	4.29415e-08	5.27781e-07	-5.9107
RACGAP1	RACGAP1	41.2433	CUG			CLIC3	1.39099	1.14768e-10	8.75117e-09	13.8267		MYRIP	-0.643653	3.10895e-12	3.06905e-10	-7.40677		SLC41A1	-0.764186	2.27037e-06	2.99079e-05	-4.31299		TP53INP1	-1.2255	7.67709e-06	0.000160402	-6.26821		PEBP1	-0.802064	3.25011e-08	4.29777e-07	-6.00594
MUC13	MUC13	41.0307	CUG			VIPR2	-0.679858	1.23425e-10	9.37509e-09	-6.73644		SFRP5	-0.641004	3.12518e-07	3.98867e-06	-4.16981		ATP2A3	-0.760056	1.31301e-08	4.52821e-07	-5.99056		VEPH1	-1.21725	0.000156687	0.00142081	-4.6316		DPT	-0.801239	0.0148479	0.0257512	-1.46493
SLC4A11	SLC4A11	40.9769	CUG			AIM1L	0.919118	1.24255e-10	9.40196e-09	9.10449		ANO5	-0.640226	1.07825e-08	2.46628e-07	-5.10086		PLCB1	-0.75952	6.87102e-10	4.25522e-08	-6.95946		NUPR1	-1.21576	0.00113178	0.00612172	-3.58192		CERS4	-0.800079	2.97421e-07	2.30589e-06	-5.22182
C1GALT1	C1GALT1	40.8502	CUG			CA13	0.575003	1.27983e-10	9.64711e-09	5.68841		LARP1B	-0.639288	9.41421e-08	1.48103e-06	-4.49178		ARHGDIG	-0.75732	1.28411e-06	1.88878e-05	-4.46167		REEP1	-1.21428	0.000326397	0.00242662	-4.23328		ESRRG	-0.796351	0.000514767	0.00129474	-2.61871
CYP2C18	CYP2C18	40.8155	CUG			NCAPG	0.998292	1.38291e-10	1.03584e-08	9.84236		MYEF2	-0.637616	2.04532e-07	2.85183e-06	-4.26516		ECHDC3	-0.755113	7.46793e-09	2.90605e-07	-6.13666		PCDHB5	-1.21102	0.000454101	0.00309651	-4.04824		VPS51	-0.795714	4.48973e-08	5.46824e-07	-5.84673
TMPRSS3	TMPRSS3	40.6678	CUG			S100A11	0.860605	1.38706e-10	1.03584e-08	8.48377		ERBB4	-0.632806	2.65398e-12	2.71493e-10	-7.32543		DNAJC12	-0.751042	1.02241e-05	0.000101062	-3.74798		MT2A	-1.20896	9.11053e-08	6.99493e-06	-8.51166		C20orf141	-0.795493	2.21382e-08	3.2884e-07	-6.08939
GPR87	GPR87	40.5865	CUG			RPL29	-0.488096	1.38993e-10	1.03584e-08	-4.81116		DDC	-0.629124	4.11004e-07	5.01908e-06	-4.01768		SLC16A7	-0.749584	1.42849e-09	7.61598e-08	-6.63016		KAT2B	-1.20061	5.05158e-09	9.11298e-07	-9.96098		ALDH1A1	-0.793454	0.00400206	0.00801026	-1.90248
ESM1	ESM1	40.4741	CUG			RUNDC3A	-0.570879	1.43705e-10	1.06693e-08	-5.61889		ABCA8	-0.628493	0.000888447	0.00299389	-1.91776		SERPINA6	-0.748306	2.11985e-06	2.83667e-05	-4.24566		MTERF2	-1.19564	5.72874e-08	4.92694e-06	-8.65876		COX6A2	-0.791838	2.14252e-08	3.22659e-07	-6.07267
MMP9	MMP9	40.471	CUG			FANCD2	0.367247	1.45265e-10	1.07447e-08	3.61292		MPV17L	-0.623883	8.36903e-07	9.10087e-06	-3.79154		RAP1GAP	-0.747602	4.30024e-06	5.04298e-05	-4.01201		PLCXD3	-1.19375	0.000169821	0.00150305	-4.50046		SRPRB	-0.785091	8.56092e-07	5.46473e-06	-4.76352
MX1	MX1	40.4554	CUG			hCG_1818231	1.61325	1.45902e-10	1.07516e-08	15.8678		ECE2	-0.623779	3.25548e-09	9.30784e-08	-5.29426		GATS	-0.747185	8.67212e-10	5.15079e-08	-6.7709		EDNRB	-1.19242	7.72515e-08	6.14385e-06	-8.48063		PON3	-0.78487	0.00203573	0.00439961	-2.1123
ISLR	ISLR	40.3535	CUG			CA4	-1.54382	1.47182e-10	1.08055e-08	-15.1791		PSMD6	-0.623577	3.20223e-06	2.76571e-05	-3.42627		ITIH4	-0.741953	0.000301037	0.00161857	-2.6127		ID4	-1.19093	1.63695e-06	5.42136e-05	-6.8907		HEBP1	-0.782935	1.05248e-08	1.9221e-07	-6.24609
NEK2	NEK2	40.194	CUG			MMAB	-0.39227	1.48205e-10	1.08404e-08	-3.85567		PLCB1	-0.622145	8.16453e-11	4.38695e-09	-6.27624		MPV17L	-0.738915	5.26469e-06	5.95178e-05	-3.90046		DNASE1	-1.18909	1.49296e-05	0.000260281	-5.73848		FKBP2	-0.782891	7.91099e-08	8.39247e-07	-5.55991
HSD17B6	HSD17B6	40.1408	CUG			BATF	1.36667	1.50728e-10	1.09842e-08	13.4232		MSRB1	-0.621698	1.12706e-07	1.71862e-06	-4.31959		GSTA4	-0.738904	2.56776e-10	1.89668e-08	-7.08642		MST1	-1.18529	0.000149484	0.00137345	-4.53422		MAPK9	-0.78284	9.86649e-07	6.11529e-06	-4.70161
WNT5A	WNT5A	40.1062	CUG			HRH1	0.94232	1.52387e-10	1.10643e-08	9.25081		SLC38A5	-0.620558	0.00765576	0.0182066	-1.31311		HSPA4L	-0.737817	7.43897e-06	7.7971e-05	-3.78388		MAP2	-1.18479	0.000124715	0.00119343	-4.62552		SLC1A2	-0.781798	4.77764e-06	2.24267e-05	-4.15978
HEPH	HEPH	39.9793	CUG			RP6-213H19.1	0.777377	1.5321e-10	1.10833e-08	7.62973		APOH	-0.616628	2.55548e-05	0.000154873	-2.83188		NOSTRIN	-0.734181	3.61223e-06	4.36758e-05	-3.99558		C2orf40	-1.18431	0.00249574	0.0111246	-3.08253		COA3	-0.781074	1.35278e-08	2.32869e-07	-6.14609
TGFBI	TGFBI	39.7197	CUG			BICD1	0.439549	1.57467e-10	1.13497e-08	4.30882		CACNB2	-0.616345	1.40165e-09	4.55805e-08	-5.45672		HOOK1	-0.733325	0.000949223	0.00416989	-2.21657		CRELD2	-1.18339	8.17068e-06	0.000168494	-6.02079		RASL10B	-0.780763	9.56706e-09	1.79806e-07	-6.26111
MX2	MX2	39.6932	CUG			MYEOV	1.12091	1.62429e-10	1.16647e-08	10.973		PDE8B	-0.614893	5.92524e-07	6.79931e-06	-3.82912		TF	-0.730351	2.67439e-06	3.42312e-05	-4.07008		PLCB1	-1.18087	8.85654e-07	3.55813e-05	-7.14752		ENPP1	-0.779952	3.44401e-05	0.000121204	-3.48088
VSIG2	VSIG2	39.6579	CUG			HOXA13	0.953673	1.6423e-10	1.17514e-08	9.33126		CMTM8	-0.612527	2.63761e-08	5.10883e-07	-4.64221		SCAMP5	-0.729063	5.60379e-11	6.08716e-09	-7.474		TRPV6	-1.18073	1.16638e-06	4.32068e-05	-7.00549		PLXNA2	-0.77927	1.02404e-06	6.30303e-06	-4.66758
DPYSL3	DPYSL3	39.3332	CUG			MALL	1.14576	1.75992e-10	1.25164e-08	11.1763		RAB3D	-0.611549	6.27729e-08	1.06312e-06	-4.40452		KLHL13	-0.727185	2.62562e-09	1.2568e-07	-6.2398		CIRBP	-1.18058	6.02753e-08	5.14403e-06	-8.52359		ABHD12	-0.778095	1.15564e-05	4.73369e-05	-3.84159
PFKP	PFKP	39.1709	CUG			BIRC5	1.00246	1.76189e-10	1.25164e-08	9.77806		CHAD	-0.611352	6.4639e-07	7.31845e-06	-3.78397		NR3C2	-0.724829	2.59724e-08	7.88605e-07	-5.49818		DAPL1	-1.17863	5.69457e-05	0.000681536	-5.00273		HOOK1	-0.775186	0.000215852	0.000600268	-2.84171
EPS8L1	EPS8L1	39.0807	CUG			SDK1	-0.424629	1.85823e-10	1.31111e-08	-4.13202		MGAT4A	-0.610539	5.11838e-09	1.32782e-07	-5.0619		ALDH1L2	-0.724633	0.000249312	0.00138293	-2.61104		TGFBR3	-1.17835	8.46741e-07	3.49364e-05	-7.15523		STXBP6	-0.774256	0.000183075	0.000520735	-2.89368
AFAP1-AS1	AFAP1-AS1	39.0686	CUG			SLC4A11	0.717505	1.85889e-10	1.31111e-08	6.98186		PTGER4	-0.608378	6.88002e-09	1.69355e-07	-4.96583		CRAT	-0.724187	2.35607e-06	3.08925e-05	-4.07559		FUT1	-1.17671	0.00121846	0.00645722	-3.42915		RPL3L	-0.774134	7.27607e-05	0.000231767	-3.20345
ETV1	ETV1	38.9668	CUG			EFNB1	1.12697	1.88054e-10	1.32167e-08	10.9606		CHN2	-0.607774	3.73733e-07	4.63061e-06	-3.90643		TC2N	-0.723998	0.000581437	0.00279544	-2.34249		DTNA	-1.17555	2.71122e-07	1.54651e-05	-7.71967		SLC5A2	-0.772473	7.8145e-08	8.32278e-07	-5.49004
LGALS1	LGALS1	38.9221	CUG			EPS8L1	1.48901	1.88849e-10	1.32255e-08	14.4789		RPH3AL	-0.606533	1.22352e-09	4.09657e-08	-5.40566		TIFA	-0.720254	3.42375e-05	0.000273483	-3.21629		GRB10	-1.17394	5.45869e-06	0.000125127	-6.17834		FAM107A	-0.768611	1.63025e-05	6.36188e-05	-3.67991
TMEM200A	TMEM200A	38.6296	CUG			MYH7	-1.23351	1.9581e-10	1.36645e-08	-11.9751		METTL7A	-0.603775	1.1885e-08	2.66354e-07	-4.78492		HHEX	-0.718565	6.21906e-09	2.47702e-07	-5.89674		FGFR1	-1.17321	1.69212e-07	1.07892e-05	-7.94446		CHID1	-0.768262	1.97643e-05	7.49914e-05	-3.614
FUT3	FUT3	38.5562	CUG			YWHAZ	0.57645	1.97449e-10	1.36893e-08	5.59418		IFT20	-0.603582	1.01361e-06	1.06361e-05	-3.61795		TBC1D30	-0.717406	2.56146e-05	0.000215093	-3.29398		SLC16A7	-1.17305	2.32232e-05	0.000361867	-5.43599		TSPAN7	-0.76619	0.00125629	0.0028617	-2.22265
AOC1	AOC1	38.4206	CUG			LMO7	1.05628	1.97552e-10	1.36893e-08	10.2505		HOOK1	-0.602034	0.000716954	0.00251465	-1.8931		KSR1	-0.715547	1.62715e-06	2.28894e-05	-4.142		IFRD1	-1.16821	0.000140001	0.0013023	-4.50215		METTL21B	-0.765751	0.000181075	0.000516037	-2.86555
DNTTIP1	DNTTIP1	38.1012	CUG			C16orf75	0.821024	2.00805e-10	1.38661e-08	7.96165		ERN1	-0.600679	1.36863e-08	3.00878e-07	-4.72357		HMGCLL1	-0.713262	2.38014e-06	3.11172e-05	-4.01095		FREM1	-1.16786	1.01212e-09	3.62226e-07	-10.5047		CSDC2	-0.76456	4.25606e-06	2.03486e-05	-4.10644
CKS2	CKS2	38.0758	CUG			MT1M	-1.13898	2.08174e-10	1.43249e-08	-11.0272		PTPRN2	-0.599397	3.76186e-06	3.15925e-05	-3.25149		SATB1	-0.713116	3.12557e-09	1.45619e-07	-6.06511		ACADSB	-1.16592	4.84776e-06	0.000115539	-6.19623		CYB561D1	-0.763432	1.0624e-06	6.49946e-06	-4.56053
KDELC1	KDELC1	37.9771	CUG			SYT14	-1.42105	2.10478e-10	1.44331e-08	-13.7512		MT1X	-0.59932	2.31585e-05	0.00014299	-2.77802		SLC35G1	-0.712019	8.82332e-05	0.000593864	-2.88679		SLC39A14	-1.16466	9.72812e-05	0.000994275	-4.67257		ECE2	-0.761872	5.89286e-08	6.70547e-07	-5.50808
SFRP2	SFRP2	37.4958	CUG			HBA1	-1.42498	2.12597e-10	1.45279e-08	-13.783		APLP1	-0.598209	1.59215e-09	5.04065e-08	-5.26306		KAT2B	-0.711633	8.8091e-12	1.40897e-09	-7.86715		ERN1	-1.16312	2.3943e-05	0.000369709	-5.37456		ACADM	-0.761746	2.0872e-05	7.85224e-05	-3.56531
MFAP2	MFAP2	37.4521	CUG			SPOCD1	0.936894	2.24543e-10	1.52914e-08	9.03981		KLF15	-0.597433	1.09041e-08	2.48851e-07	-4.75701		KIAA0922	-0.710883	3.29936e-08	9.41292e-07	-5.31852		LRIG1	-1.16118	0.000169001	0.00149759	-4.38009		TUSC5	-0.76076	6.08043e-09	1.31698e-07	-6.25046
RTP4	RTP4	37.4232	CUG			PPEF2	-0.582285	2.30446e-10	1.56395e-08	-5.61173		COBLL1	-0.595485	5.1616e-09	1.33683e-07	-4.93491		FAM134B	-0.709332	7.94728e-06	8.19042e-05	-3.61744		GGT6	-1.16051	0.00424299	0.0166133	-2.75312		NUPR1	-0.759324	0.00657168	0.0124218	-1.65709
WFDC2	WFDC2	37.4192	CUG			KRT17P3	1.81062	2.40343e-10	1.62552e-08	17.4166		ALDH3A2	-0.595005	2.68895e-09	7.91027e-08	-5.09944		MAATS1	-0.708825	5.32828e-05	0.000394868	-3.0291		KCNJ5	-1.15832	1.63616e-05	0.000279053	-5.54391		FBXO2	-0.757091	4.11772e-08	5.12153e-07	-5.59138
SERPINH1	SERPINH1	37.3945	CUG			PHYHD1	-0.58058	2.41897e-10	1.62618e-08	-5.58307		CYP4V2	-0.594099	1.58439e-09	5.02388e-08	-5.22815		MGAT4A	-0.707985	7.63178e-08	1.92816e-06	-5.03899		BCL11A	-1.15793	8.90332e-06	0.000178784	-5.84805		MKNK2	-0.754408	5.86902e-08	6.68601e-07	-5.45545
F5	F5	37.3944	CUG			AHR	0.861024	2.42087e-10	1.62618e-08	8.27964		FAM171A1	-0.593887	6.17458e-14	1.33719e-11	-7.84488		CHAD	-0.705631	3.58376e-05	0.000283698	-3.13699		ARHGDIG	-1.15415	3.53252e-05	0.000484444	-5.13819		SLC25A22	-0.754218	2.85466e-06	1.46185e-05	-4.18172
MGC24103	MGC24103	37.2296	CUG			ITGA3	1.05189	2.55272e-10	1.70894e-08	10.0908		FOXP2	-0.593061	4.23015e-08	7.64092e-07	-4.37302		ZBTB16	-0.701312	7.21075e-05	0.000504728	-2.90485		FXYD1	-1.15245	2.36355e-05	0.000366235	-5.33172		UTS2R	-0.753977	7.1204e-09	1.46563e-07	-6.14302
MAL2	MAL2	37.2206	CUG			INHBA	1.94066	2.5806e-10	1.72052e-08	18.6076		ATP2A3	-0.591905	5.99916e-08	1.02712e-06	-4.27468		SLC2A2	-0.699994	0.000275732	0.00150441	-2.49164		PTPRN2	-1.14948	0.000130949	0.00123907	-4.4633		CARMIL3	-0.752606	9.23167e-07	5.80452e-06	-4.54176
FAM83D	FAM83D	36.866	CUG			C12orf48	0.32977	2.58745e-10	1.72052e-08	3.16155		SLC16A7	-0.591558	9.59858e-10	3.35736e-08	-5.33455		FLT3	-0.698509	3.76946e-07	6.92933e-06	-4.48703		PHGDH	-1.14455	0.00122738	0.00649094	-3.33182		ST6GALNAC4	-0.752562	3.72936e-10	1.78012e-08	-7.09543
IGFBP5	IGFBP5	36.8655	CUG			FLRT2	-1.15489	2.66589e-10	1.76673e-08	-11.0571		GPC3	-0.588901	9.45965e-06	6.83843e-05	-2.95871		FAM171A1	-0.698121	2.39945e-12	5.29784e-10	-8.11209		PDE8B	-1.14239	1.60053e-05	0.000274665	-5.4786		RILP	-0.746856	9.0351e-11	6.13143e-09	-7.50148
SLC39A10	SLC39A10	36.8453	CUG			EPHX1	-0.736195	2.78515e-10	1.8396e-08	-7.03446		DNAJC12	-0.58867	9.65999e-06	6.9503e-05	-2.95219		HEPACAM2	-0.6981	0.000103355	0.000674198	-2.78239		GATS	-1.14108	9.63436e-06	0.000190362	-5.72384		BCAT2	-0.744564	3.32772e-07	2.51838e-06	-4.82318
CDCP1	CDCP1	36.8235	CUG			KRT19P2	0.902394	2.90971e-10	1.9121e-08	8.60537		NEURL1	-0.588503	7.67248e-11	4.16503e-09	-5.95275		MT1H	-0.697704	7.73538e-07	1.23626e-05	-4.26403		COLEC11	-1.13937	0.00470746	0.0179228	-2.65157		PHYHIPL	-0.743789	0.000198772	0.00055929	-2.75324
ANXA3	ANXA3	36.7739	CUG			FRMD5	0.927332	2.92184e-10	1.9121e-08	8.8415		NEDD4L	-0.587081	0.00014953	0.000671561	-2.24575		PTPRS	-0.693031	1.48641e-09	7.84245e-08	-6.11799		SSR4	-1.13922	1.32677e-06	4.72967e-05	-6.69545		FAM131C	-0.742735	3.12414e-08	4.176e-07	-5.57443
MAP4K4	MAP4K4	36.6692	CUG			COL11A1	2.31014	2.92397e-10	1.9121e-08	22.025		NOSTRIN	-0.585601	8.64914e-06	6.3587e-05	-2.96491		TNXB///TNXA	-0.690447	1.37202e-05	0.000129207	-3.35739		MPV17L	-1.13797	4.71628e-05	0.000595615	-4.92332		PACSIN2	-0.740153	2.43644e-07	1.9659e-06	-4.89481
RAI14	RAI14	36.6667	CUG			ADAMTS6	0.373289	3.09327e-10	2.00975e-08	3.54982		SNTG2	-0.585446	1.21619e-11	9.41369e-10	-6.39014		CCDC110	-0.688712	2.08087e-05	0.000181178	-3.22438		ENPP1	-1.13748	0.00181176	0.00868461	-3.11885		KCNJ16	-0.739382	0.028118	0.0453621	-1.14679
PMEPA1	PMEPA1	36.5489	CUG			COL1A1	2.13953	3.09365e-10	2.00975e-08	20.3459		KIRREL2	-0.584785	8.78833e-09	2.07863e-07	-4.71108		SLIT3	-0.688418	0.000934808	0.00411725	-2.08541		LOC102724562///MST1L///MST1P2///MST1	-1.13472	0.00224727	0.0102413	-3.00514		HAAO	-0.738413	3.88997e-10	1.83648e-08	-6.94851
NDC80	NDC80	36.5273	CUG			C1orf59	0.641701	3.11765e-10	2.01871e-08	6.10012		PLXNA2	-0.579828	5.7985e-05	0.000304698	-2.45655		CXXC4	-0.687849	1.08629e-08	3.93329e-07	-5.47807		NRG4	-1.13093	0.000290848	0.00222462	-3.99935		AVPR1B	-0.738074	2.84184e-09	7.67124e-08	-6.30788
TGM2	TGM2	36.5196	CUG			F11	-0.935282	3.14353e-10	2.02881e-08	-8.88759		TF	-0.572923	5.04987e-07	5.95943e-06	-3.60754		ADCY1	-0.687328	1.5572e-07	3.39029e-06	-4.6791		ADAMTSL3	-1.12586	1.51144e-06	5.1755e-05	-6.55318		IGFALS	-0.737078	3.38453e-08	4.42281e-07	-5.50634
CLIC3	CLIC3	36.3916	CUG			hCG_1815491	1.1985	3.19455e-10	2.05131e-08	11.3805		ZDBF2	-0.572687	5.60056e-08	9.68654e-07	-4.153		HLF	-0.686159	6.90925e-09	2.71992e-07	-5.59945		ELOVL2	-1.12538	2.81082e-08	3.21492e-06	-8.49793		SSPO	-0.736369	1.25697e-08	2.19441e-07	-5.81781
EPHA4	EPHA4	36.2901	CUG			NUP107	0.56115	3.19916e-10	2.05131e-08	5.3281		SEPP1	-0.572148	2.42063e-05	0.000148406	-2.64108		TLL1	-0.684847	2.71387e-06	3.46492e-05	-3.81214		NAA16	-1.12223	1.13633e-06	4.23786e-05	-6.6711		CLDN3	-0.734898	0.00354906	0.00720402	-1.80042
NUAK1	NUAK1	36.1676	CUG			HEXDC	-0.711471	3.21086e-10	2.05215e-08	-6.75427		ADAMTSL3	-0.571863	3.03478e-05	0.0001785	-2.5836		RPH3AL	-0.682931	3.08101e-08	8.90273e-07	-5.12971		COMTD1	-1.12185	0.000216443	0.001788	-4.11121		GATC	-0.73429	1.71213e-09	5.35301e-08	-6.43713
SLC16A4	SLC16A4	35.9284	CUG			SCARF1	-0.603839	3.36517e-10	2.14383e-08	-5.72016		TGFBR3	-0.571857	2.58115e-06	2.31677e-05	-3.19564		USP2	-0.68041	1.56016e-10	1.29353e-08	-6.67266		G6PC2	-1.12125	0.000554869	0.00357595	-3.65058		ZFPM1	-0.734091	7.518e-10	2.94729e-08	-6.69777
DCBLD1	DCBLD1	35.8278	CUG			EIF3G	-0.545212	3.47565e-10	2.20672e-08	-5.15714		SFRP1	-0.570111	0.00135013	0.00425397	-1.636		GPR155	-0.680361	1.27442e-05	0.000121995	-3.33016		NR3C2	-1.11468	0.000142819	0.00132373	-4.28619		RHPN1	-0.731684	3.56167e-07	2.66094e-06	-4.71815
ZNF532	ZNF532	35.5832	CUG			NET1	0.831568	3.48623e-10	2.20672e-08	7.86467		PHYHD1	-0.570033	9.63507e-11	5.02926e-09	-5.70953		NEURL1	-0.677619	1.0661e-09	6.04259e-08	-6.07973		FAM149A	-1.11043	9.27796e-05	0.000965917	-4.47787		SH3YL1	-0.731321	7.88695e-05	0.000249328	-3.00068
PRC1	PRC1	35.5369	CUG			AVL9	0.448648	3.63179e-10	2.29151e-08	4.23518		USP2	-0.568424	4.81828e-12	4.35936e-10	-6.43292		BHLHA15	-0.676475	0.000186085	0.00108922	-2.52345		SGK1	-1.10827	4.32032e-06	0.000106991	-5.94529		EPO	-0.729353	3.35851e-09	8.5168e-08	-6.18043
BUB1	BUB1	35.4538	CUG			CKAP2	0.457026	3.79365e-10	2.38601e-08	4.30561		KLF11	-0.567996	7.3471e-10	2.69002e-08	-5.18801		MEIS1	-0.675466	5.97419e-07	1.00458e-05	-4.20391		OLFM1	-1.10484	1.96265e-05	0.00031974	-5.20064		C2CD4B	-0.7288	2.8453e-07	2.22556e-06	-4.77063
KLF5	KLF5	35.3887	CUG			CABC1	-0.793054	3.83727e-10	2.40579e-08	-7.46738		EIF3L	-0.567659	4.76922e-11	2.86392e-09	-5.85912		LINC00671	-0.675214	2.14838e-06	2.86164e-05	-3.82704		TMEM27	-1.10272	0.000165159	0.00147831	-4.1706		UNC79	-0.72869	3.92799e-06	1.89598e-05	-3.93918
OAS2	OAS2	35.3876	CUG			HTT	-0.478459	3.86024e-10	2.41253e-08	-4.50392		B3GALNT2	-0.566688	2.06649e-07	2.87543e-06	-3.78818		ITIH5	-0.674756	3.90495e-06	4.65445e-05	-3.64934		EIF2AK3	-1.10199	1.98683e-06	6.07244e-05	-6.28337		ATP5D	-0.727598	2.73819e-08	3.80926e-07	-5.50248
PGM2L1	PGM2L1	35.3151	CUG			TMEM92	0.9315	3.90703e-10	2.43407e-08	8.7637		LPAR3	-0.565908	3.48238e-08	6.45635e-07	-4.22061		JADE1	-0.674228	8.7735e-08	2.14977e-06	-4.75791		RAB3D	-1.10057	0.00138882	0.00712192	-3.14472		SLC38A3	-0.725858	5.86609e-07	3.99394e-06	-4.52329
MUC16	MUC16	35.2849	CUG			CARD11	0.671894	3.92687e-10	2.43873e-08	6.3198		GCNT4	-0.565601	1.75983e-06	1.68667e-05	-3.25477		CHN2	-0.674044	1.33409e-05	0.000126278	-3.28584		SLC2A2	-1.09722	0.00645894	0.0228498	-2.40273		PIGP	-0.724567	1.51822e-05	5.97832e-05	-3.49144
ZNF185	ZNF185	35.2606	CUG			TRIM15	1.18498	4.04091e-10	2.50169e-08	11.1312		GATS	-0.565135	9.5699e-09	2.229e-07	-4.53187		MAP2	-0.672704	3.48484e-06	4.2479e-05	-3.67149		SEPP1	-1.09565	2.65859e-06	7.48622e-05	-6.10865		PLIN4	-0.722804	9.7383e-06	4.09558e-05	-3.62234
LDHA	LDHA	35.2594	CUG			PLA2G10	1.83508	4.16775e-10	2.57215e-08	17.2132		COQ8A	-0.564868	5.93408e-09	1.495e-07	-4.64697		COCH	-0.672672	0.000686276	0.00319879	-2.128		TMEM220	-1.09553	4.79235e-05	0.000602362	-4.73208		SPCS1	-0.722291	2.7611e-09	7.49891e-08	-6.18203
FA2H	FA2H	35.1996	CUG			BAALC	-0.787819	4.22005e-10	2.59632e-08	-7.38555		MT1E	-0.564328	2.44321e-07	3.29162e-06	-3.73136		NFIA	-0.672551	2.91752e-10	2.12369e-08	-6.41276		ENTPD3	-1.09444	0.00255671	0.0113326	-2.83714		IL34	-0.721572	1.55045e-08	2.5693e-07	-5.63515
KIAA0101	PCLAF	35.0803	CUG			ERCC6L	0.59778	4.27961e-10	2.62474e-08	5.60036		SMPDL3B	-0.561062	3.03465e-05	0.0001785	-2.53482		SSR4	-0.670317	9.82677e-06	9.78966e-05	-3.35667		ACADM	-1.08931	3.67304e-08	3.81186e-06	-8.09899		MYLK2	-0.721076	6.32897e-06	2.83819e-05	-3.74864
MYEOV	MYEOV	34.9673	CUG			GKAP1	-0.970718	4.29284e-10	2.62474e-08	-9.09296		DNASE1	-0.560536	2.44398e-06	2.21909e-05	-3.14567		APOLD1	-0.669831	2.30503e-08	7.15816e-07	-5.11572		PBX1	-1.08817	1.01577e-05	0.00019719	-5.43345		PGRMC2	-0.71987	3.36647e-07	2.54163e-06	-4.65959
LGALS3BP	LGALS3BP	34.9509	CUG			LOC388965	-0.713864	4.311e-10	2.62772e-08	-6.68564		SETBP1	-0.558065	1.41316e-10	6.96554e-09	-5.49683		SRPX	-0.66948	4.75136e-05	0.00035919	-2.89428		FIGN	-1.088	4.79913e-08	4.56525e-06	-7.96289		GJD4	-0.719362	7.99296e-09	1.59064e-07	-5.82489
ITGB5	ITGB5	34.9491	CUG			DDX60L	0.427637	4.37682e-10	2.65963e-08	4.00218		FBLN5	-0.552843	9.84365e-05	0.000473057	-2.21515		PELI2	-0.668622	6.1902e-07	1.03321e-05	-4.151		IFT20	-1.08738	9.29471e-06	0.000184969	-5.47146		BEX2	-0.718718	0.00255686	0.00539503	-1.86313
HOXB3	HOXB3	34.91	CUG			CC2D1A	-0.60194	4.40207e-10	2.66676e-08	-5.63196		SERPINA6	-0.55225	3.12092e-06	2.70812e-05	-3.04053		PTPRN2	-0.668055	3.31907e-05	0.000266483	-2.99221		SLC35G1	-1.08388	0.000375734	0.00269462	-3.71242		PLCB1	-0.718591	1.07386e-06	6.55514e-06	-4.2893
ALOX5AP	ALOX5AP	34.8486	CUG			MAP4K4	0.440983	4.54149e-10	2.74281e-08	4.12002		ACVR1C	-0.549589	1.80714e-06	1.72148e-05	-3.15629		FGF10	-0.666804	7.60304e-06	7.91192e-05	-3.41338		FBLN5	-1.08235	0.000906567	0.00518984	-3.29317		EIF4EBP1	-0.717598	0.000371064	0.000966605	-2.46176
NFE2L3	NFE2L3	34.7845	CUG			CDC2	0.865814	4.66848e-10	2.81091e-08	8.07876		RHOBTB3	-0.547581	4.37856e-09	1.17282e-07	-4.57705		CPEB3	-0.666322	5.10611e-08	1.36654e-06	-4.85876		MMRN1	-1.08075	0.000210553	0.00175505	-3.97352		TPD52L1	-0.716496	0.000818474	0.0019547	-2.21182
RTKN2	RTKN2	34.6357	CUG			ID1	1.15513	4.89648e-10	2.93923e-08	10.7544		FGFR1	-0.546991	3.2865e-09	9.37021e-08	-4.64027		IFRD1	-0.666253	5.05918e-06	5.77343e-05	-3.52842		LMF2	-1.08062	4.88496e-05	0.000609649	-4.6587		POLR1D	-0.714941	2.31751e-07	1.88986e-06	-4.74362
CELSR1	CELSR1	34.4558	CUG			ISG15	1.25312	4.91896e-10	2.94377e-08	11.6642		GCAT	-0.546222	7.03599e-07	7.87419e-06	-3.36073		APLP1	-0.665603	2.76261e-08	8.25248e-07	-5.03108		ELL2	-1.08054	1.06017e-06	4.00751e-05	-6.45582		TRIM50	-0.713675	5.60962e-07	3.85601e-06	-4.46123
BICD1	BICD1	34.4327	CUG			ADARB2	-1.1799	4.95492e-10	2.95634e-08	-10.9789		MAATS1	-0.546188	4.33328e-05	0.00023971	-2.38312		MUM1L1	-0.664773	0.000106462	0.000690695	-2.64102		KIAA0922	-1.08047	2.99023e-05	0.000431126	-4.88834		ADHFE1	-0.713421	2.04306e-08	3.11784e-07	-5.48601
S100A4	S100A4	34.4277	CUG			MIA	2.07697	5.01691e-10	2.98431e-08	19.3149		GAD2	-0.545808	7.48868e-05	0.000375815	-2.25178		GMNN	-0.663543	0.000280004	0.00152322	-2.35746		SLC25A34	-1.07938	2.89444e-06	7.92898e-05	-5.97809		GRAMD1C	-0.713238	0.000965511	0.0022577	-2.15059
FRMD6	FRMD6	34.2343	CUG			CSNK1A1	0.393849	5.17694e-10	3.07025e-08	3.65725		CADPS	-0.544752	0.00318639	0.00866952	-1.36008		TUSC3	-0.663156	5.40622e-07	9.26721e-06	-4.15607		SAT2	-1.07579	1.26902e-07	8.77208e-06	-7.41921		ANKEF1	-0.712734	6.39892e-06	2.86413e-05	-3.70186
HOXB2	HOXB2	34.2257	CUG			hCG_1641703	-0.562402	5.3496e-10	3.1611e-08	-5.21442		ZNF704	-0.543858	3.89712e-08	7.09604e-07	-4.02958		LARP1B	-0.660999	3.57308e-05	0.000282963	-2.93944		HRASLS5	-1.07445	0.000353832	0.00258008	-3.70814		MYBPC3	-0.712686	6.60711e-09	1.39757e-07	-5.82977
ITPR3	ITPR3	34.0919	CUG			FA2H	1.56132	5.36214e-10	3.1611e-08	14.4745		GSTA4	-0.54197	1.10116e-09	3.75482e-08	-4.85505		COBLL1	-0.660151	6.73036e-07	1.10253e-05	-4.07442		ALDH6A1	-1.07244	1.9322e-07	1.19602e-05	-7.20033		RBP1	-0.710887	0.000326028	0.000862451	-2.47868
SHCBP1	SHCBP1	34.0904	CUG			ERO1L	0.975736	5.56184e-10	3.26907e-08	9.03022		BCL11A	-0.540811	1.60944e-08	3.41999e-07	-4.21471		FAM184A	-0.65987	1.52052e-10	1.27629e-08	-6.47861		PTPRN	-1.07203	0.000128184	0.00121811	-4.17251		OS9	-0.710872	1.81899e-07	1.54879e-06	-4.7914
PRRX1	PRRX1	34.043	CUG			TFF1	1.92434	5.61457e-10	3.29027e-08	17.8015		PDE3B	-0.539564	1.10448e-05	7.7424e-05	-2.67453		TCEAL2	-0.658565	5.10969e-09	2.12565e-07	-5.46056		PLIN4	-1.07194	0.00209724	0.00970706	-2.87103		SLC25A20	-0.709619	7.75319e-09	1.56112e-07	-5.75538
ADAMTS6	ADAMTS6	33.9541	CUG			FAM122C	0.400761	5.72577e-10	3.33689e-08	3.7039		GSTA3	-0.537609	3.54555e-07	4.41989e-06	-3.46775		XBP1	-0.655771	2.68726e-06	3.43527e-05	-3.6531		SFRP1	-1.07005	0.00941678	0.0305213	-2.16802		DNAJC4	-0.707865	9.66408e-10	3.5799e-08	-6.38129
MPZL2	MPZL2	33.8946	CUG			GPR110	0.851683	5.72792e-10	3.33689e-08	7.87126		ACSS1	-0.537596	8.95251e-09	2.10446e-07	-4.3266		SFRP5	-0.65431	2.55291e-05	0.000214463	-3.00522		STC2	-1.069	0.000420618	0.00293325	-3.60905		UBA5	-0.707691	4.02398e-06	1.936e-05	-3.81824
SERPINB2	SERPINB2	33.8722	CUG			NTM	1.37215	5.81925e-10	3.37916e-08	12.672		PPP2R2D	-0.537417	5.09519e-06	4.06916e-05	-2.84446		ECE2	-0.648806	1.36521e-06	1.98082e-05	-3.80512		CYP4V2	-1.06813	1.44332e-06	5.01972e-05	-6.23857		CXCL12	-0.707328	0.00655653	0.0123994	-1.54433
BHLHE40	BHLHE40	33.7843	CUG			SFTPD	-0.784596	5.83469e-10	3.37916e-08	-7.24494		FLT3	-0.535665	1.71078e-07	2.45884e-06	-3.62474		NAA16	-0.648728	0.000198577	0.00114691	-2.40164		DZIP1	-1.06773	1.93913e-05	0.000316478	-5.03155		PGAP2	-0.707082	2.36199e-06	1.25144e-05	-3.97855
LPCAT2	LPCAT2	33.6171	CUG			PLVAP	-0.702928	5.87304e-10	3.39142e-08	-6.48882		ADCY1	-0.534488	9.90128e-08	1.54653e-06	-3.74372		ALDH3A2	-0.647418	2.60385e-07	5.11527e-06	-4.26285		FAM171A1	-1.06502	3.73528e-06	9.6151e-05	-5.78057		SND1	-0.706178	4.81528e-06	2.25795e-05	-3.75502
PPARG	PPARG	33.4959	CUG			CDCA7	1.03014	6.02034e-10	3.46635e-08	9.49826		CXXC4	-0.531425	1.8507e-09	5.72565e-08	-4.64076		LPAR3	-0.645347	2.39238e-06	3.12115e-05	-3.62761		HSD17B8	-1.06462	0.000164547	0.00147461	-4.0282		MMP17	-0.705803	6.08366e-09	1.31698e-07	-5.79876
FCGR3B///FCGR3A	FCGR3B///FCGR3A	33.463	CUG			KRT17	1.829	6.16176e-10	3.53746e-08	16.8456		CLDN3	-0.530928	1.86427e-08	3.87255e-07	-4.1038		CFAP70	-0.644385	7.74207e-09	2.97294e-07	-5.2267		PEX5L	-1.0642	2.87385e-05	0.000421187	-4.8331		TSPAN33	-0.70573	6.83701e-07	4.53532e-06	-4.35092
COL4A1	COL4A1	33.4523	CUG			ESM1	0.683832	6.20281e-10	3.5507e-08	6.29633		MYOM1	-0.528626	0.000146864	0.000661588	-2.02627		CACHD1	-0.643637	9.59563e-08	2.30943e-06	-4.517		ST6GALNAC4	-1.06284	4.28043e-06	0.000106424	-5.70587		ARMC5	-0.704325	1.10581e-06	6.71412e-06	-4.19518
SLC24A3	SLC24A3	33.4478	CUG			KRBA1	-0.616459	6.3419e-10	3.61983e-08	-5.67006		FAM107A	-0.526447	8.4136e-13	1.08402e-10	-6.35685		BCL11A	-0.639922	5.85687e-07	9.88128e-06	-3.98821		CYB561D1	-1.05515	1.75149e-06	5.65705e-05	-6.07405		HINT2	-0.703419	7.19945e-09	1.47915e-07	-5.72773
CLDN4	CLDN4	33.4376	CUG			PPEF1	0.714345	6.5637e-10	3.72782e-08	6.55972		GPR37L1	-0.524733	2.96951e-07	3.83081e-06	-3.4251		CMTM8	-0.637706	1.27188e-05	0.000121867	-3.12192		ATP8A1	-1.05406	2.17476e-05	0.000343946	-4.91465		GJD2	-0.703146	2.47395e-08	3.55963e-07	-5.34855
MMP14	MMP14	33.4258	CUG			APPL1	-0.484931	6.56884e-10	3.72782e-08	-4.45288		RORC	-0.524454	4.32424e-07	5.23357e-06	-3.33767		PRDX4	-0.636748	6.32573e-05	0.000454205	-2.67364		TF	-1.05257	0.0171581	0.0487043	-1.85835		MT3	-0.702639	8.2848e-08	8.67977e-07	-4.97589
GAPDH	GAPDH	33.3739	CUG			CDCA2	0.522741	6.64412e-10	3.75973e-08	4.79748		SATB1	-0.524021	1.14078e-07	1.73047e-06	-3.63817		MYOM1	-0.633611	0.000473352	0.00235033	-2.10664		CYP7B1	-1.0484	3.78271e-06	9.7034e-05	-5.68463		CCDC105	-0.701905	4.95908e-08	5.91278e-07	-5.12714
OAS3	OAS3	33.2884	CUG			LOC730747	-0.486582	6.79236e-10	3.83264e-08	-4.46097		RPL3L	-0.523839	2.35146e-06	2.14465e-05	-2.94851		ARHGAP24	-0.632663	8.55336e-10	5.09514e-08	-5.7369		CADPS	-1.04612	0.00072099	0.00434729	-3.28697		CHN2	-0.701659	1.80159e-06	9.96894e-06	-4.03057
JUP	JUP	33.2869	CUG			ASB7	0.310732	7.34106e-10	4.13044e-08	2.8383		CECR2	-0.522986	2.59344e-14	6.94163e-12	-7.10535		GPD1	-0.630886	0.00114297	0.00484699	-1.85605		ACOX2	-1.04609	2.02132e-05	0.000325716	-4.91071		SIGLEC11	-0.701628	7.77462e-08	8.2938e-07	-4.9881
CAP1	CAP1	33.2863	CUG			RSAD1	-0.492006	7.63508e-10	4.28367e-08	-4.48571		PPP2R1B	-0.522573	1.30991e-10	6.5518e-09	-5.16446		HPN	-0.62968	5.33488e-06	6.00706e-05	-3.32022		MPP1	-1.04309	1.07618e-06	4.04735e-05	-6.22526		GALR3	-0.701614	1.00165e-09	3.67974e-08	-6.31402
HOXB6	HOXB6	33.2086	CUG			C2orf7	-0.672528	7.66905e-10	4.29054e-08	-6.13027		NAA16	-0.521514	6.38733e-05	0.000330605	-2.18759		DNASE1	-0.629655	0.000117362	0.000747328	-2.47484		CAMK1D	-1.042	3.56808e-06	9.31436e-05	-5.67638		SLC17A4	-0.700785	9.73328e-05	0.000299753	-2.81137
NECTIN4	NECTIN4	33.1917	CUG			PTPRR	0.930539	7.86194e-10	4.38603e-08	8.47206		ARHGAP24	-0.521512	5.03898e-10	1.98411e-08	-4.84884		PPP1R1A	-0.628564	5.24856e-10	3.38457e-08	-5.83304		FAM134B	-1.04172	0.00288687	0.0124045	-2.64553		PLCE1	-0.700448	1.97195e-06	1.07428e-05	-3.99613
ENTPD1	ENTPD1	33.1702	CUG			MOCS1	-0.329066	7.96637e-10	4.43177e-08	-2.99409		IQGAP2	-0.521189	4.142e-05	0.000230884	-2.28426		IQGAP2	-0.627052	0.000127251	0.000801255	-2.44258		TIFA	-1.03942	0.00016778	0.00149058	-3.92409		TMEM198	-0.700375	4.8878e-10	2.15986e-08	-6.52111
MKI67	MKI67	33.1667	CUG			IGF2BP3	1.52736	8.09527e-10	4.49083e-08	13.8864		DYM	-0.52018	7.67054e-10	2.79837e-08	-4.74153		PTGER4	-0.625436	1.58375e-07	3.43338e-06	-4.25316		SEMA6A	-1.03925	5.96982e-05	0.000704598	-4.38982		VIPR2	-0.700132	8.44886e-09	1.64766e-07	-5.65231
KIF26B	KIF26B	33.1559	CUG			DHFR	0.565586	8.16575e-10	4.50681e-08	5.14004		PTPRS	-0.519872	3.03748e-09	8.79574e-08	-4.428		SLC6A16	-0.624326	2.50106e-10	1.86095e-08	-5.9947		GHR	-1.03716	0.00171537	0.0083405	-2.86842		TPSG1	-0.699883	7.48406e-08	8.05743e-07	-4.98727
TNFRSF11B	TNFRSF11B	33.05	CUG			PRPF8	-0.369997	8.16972e-10	4.50681e-08	-3.36246		KLHL13	-0.519211	2.36224e-08	4.71452e-07	-3.95985		MAN1A1	-0.623864	2.46444e-12	5.38282e-10	-7.24199		CYP39A1	-1.03333	2.59057e-05	0.000391835	-4.73948		PDK2	-0.699598	4.69015e-11	3.68573e-09	-7.22602
ZWINT	ZWINT	33.0163	CUG			ABHD7	0.767558	8.51502e-10	4.68421e-08	6.96161		APOLD1	-0.519109	1.71833e-07	2.46339e-06	-3.51172		ZNF704	-0.622553	7.58411e-08	1.91948e-06	-4.43264		CDO1	-1.03102	7.19886e-05	0.000807561	-4.27123		GPD1L	-0.698701	3.07586e-08	4.13387e-07	-5.24867
NCF2	NCF2	32.9998	CUG			C7orf28B	0.535091	8.64905e-10	4.74358e-08	4.84955		INSIG1	-0.518961	3.90463e-07	4.80863e-06	-3.32572		FGFR1	-0.622172	4.12991e-08	1.15076e-06	-4.59415		RADIL	-1.02642	0.000620343	0.00389606	-3.2921		CACNA1I	-0.697793	3.23547e-09	8.30925e-08	-5.9243
HOXB5	HOXB5	32.9755	CUG			MOAP1	-1.27521	8.67098e-10	4.74358e-08	-11.5559		FAM174B	-0.518257	2.31769e-07	3.15172e-06	-3.43861		APOBEC2	-0.618343	2.02096e-06	2.72407e-05	-3.52112		PRIMA1	-1.02632	0.000306372	0.002317	-3.60623		MLYCD	-0.697595	2.1834e-10	1.1806e-08	-6.73938
STEAP1	STEAP1	32.9653	CUG			tcag7.1177	-0.344469	8.71182e-10	4.75276e-08	-3.12085		PPP1R1A	-0.51485	6.22482e-11	3.55951e-09	-5.25449		ENPP1	-0.618222	0.00469588	0.015645	-1.4394		TCEAL2	-1.02377	0.00110701	0.00602486	-3.02611		PSEN2	-0.695579	2.6979e-08	3.76747e-07	-5.26482
TM4SF1	TM4SF1	32.7173	CUG			PLCD1	-0.453483	8.74543e-10	4.75795e-08	-4.10775		GPD1	-0.514842	0.000231365	0.000969715	-1.87181		MAOA	-0.617972	0.000201754	0.00116163	-2.28351		CHN2	-1.02268	1.7212e-05	0.000288894	-4.87221		DECR2	-0.694725	1.68746e-06	9.46966e-06	-4.01048
PRKCI	PRKCI	32.6325	CUG			TMEM177	0.618883	8.83933e-10	4.79582e-08	5.60311		MUM1L1	-0.514605	8.59004e-05	0.000422385	-2.09238		KCNAB1	-0.617253	6.81564e-06	7.29816e-05	-3.18903		GPC3	-1.0225	0.000120374	0.00116484	-4.00767		CCDC60	-0.69454	3.99313e-09	9.83392e-08	-5.83322
DTL	DTL	32.4639	CUG			CAPZA1	0.531802	8.91973e-10	4.82618e-08	4.81262		KCNJ5	-0.514406	4.45935e-08	7.97856e-07	-3.78126		SLC39A14	-0.616919	0.000308128	0.00164797	-2.16617		SIM1	-1.01929	0.000138633	0.00129358	-3.93255		PRKAR2B	-0.694288	0.00113227	0.00260757	-2.04541
COL4A2	COL4A2	32.337	CUG			KLF15	-0.682708	8.9587e-10	4.83403e-08	-6.17697		NR3C2	-0.514345	3.32754e-07	4.19175e-06	-3.33186		NSUN6	-0.61036	1.66355e-07	3.55532e-06	-4.13761		PLXNA2	-1.0187	0.00246301	0.0110163	-2.65731		ENKD1	-0.692873	0.0023952	0.00508536	-1.81578
TPM4	TPM4	32.2282	CUG			MX2	0.769037	9.02164e-10	4.85472e-08	6.95572		PDK2	-0.513745	1.68788e-07	2.4348e-06	-3.47942		LRIG1	-0.608624	0.00072056	0.00333032	-1.9125		RORC	-1.01723	0.00050561	0.00335195	-3.35296		DNASE1	-0.689933	2.0135e-11	1.86936e-09	-7.37956
PYGB	PYGB	32.0635	CUG			PSME2	0.549895	9.08905e-10	4.87771e-08	4.97187		MAOA	-0.513509	7.41733e-05	0.000373011	-2.12067		SCD5	-0.608447	1.8522e-09	9.52498e-08	-5.31315		PCDH9	-1.01502	7.67623e-06	0.000160402	-5.19166		ENTPD3	-0.689448	0.000389451	0.00100929	-2.35071
CDK1	CDK1	31.9944	CUG			ALB	-1.09003	9.34588e-10	5.00195e-08	-9.84228		MMRN1	-0.509134	0.00297571	0.00818602	-1.28628		CIRBP	-0.607862	8.66245e-08	2.12826e-06	-4.29294		DNAJB9	-1.01341	4.78506e-05	0.000601903	-4.37804		MCCC1	-0.689365	2.62697e-06	1.36382e-05	-3.84703
CST6	CST6	31.8973	CUG			ZNF720	-0.712209	9.41255e-10	5.02401e-08	-6.42861		SLC2A2	-0.508115	0.000815011	0.00278984	-1.56948		GKAP1	-0.607236	3.23176e-07	6.11807e-06	-3.9413		CFD	-1.01242	0.00339651	0.0139954	-2.49963		PDGFA	-0.689253	4.5351e-07	3.23775e-06	-4.37222
ANTXR2	ANTXR2	31.894	CUG			SYT6	-0.559961	9.53539e-10	5.07586e-08	-5.05121		MTMR12	-0.507741	1.65568e-12	1.87249e-10	-5.98171		ACADM	-0.606297	1.98533e-09	1.00318e-07	-5.2761		NFIA	-1.01194	1.63969e-08	2.09903e-06	-7.87822		CA7	-0.689143	1.02283e-09	3.72314e-08	-6.19553
SUGCT	SUGCT	31.8775	CUG			DKFZp779M0652	-0.580802	9.72945e-10	5.16524e-08	-5.23413		KAT2B	-0.507619	1.27557e-09	4.21538e-08	-4.51491		TMEM220	-0.604762	3.91086e-09	1.74596e-07	-5.08467		SOCS7	-1.01147	1.24373e-07	8.62407e-06	-6.98445		SEC61A1	-0.688132	5.71397e-06	2.60408e-05	-3.60792
LOX	LOX	31.8534	CUG			MT1A	-0.830106	9.77883e-10	5.17754e-08	-7.47902		DNAJB9	-0.505298	1.32206e-05	8.99465e-05	-2.46522		RARRES2	-0.604278	0.000426199	0.00215577	-2.03665		PRLR	-1.01066	3.85878e-05	0.000515177	-4.4606		CYP46A1	-0.685318	1.84079e-06	1.01328e-05	-3.9303
CDCA7	CDCA7	31.713	CUG			SFN	0.969538	9.93645e-10	5.24692e-08	8.72852		CACHD1	-0.504795	3.32088e-07	4.18595e-06	-3.27044		INSIG1	-0.602957	2.73825e-06	3.48947e-05	-3.35397		HHEX	-1.00788	0.00232192	0.0105231	-2.65492		SOWAHA	-0.682596	0.0184731	0.0312805	-1.18325
SKAP2	SKAP2	31.6733	CUG			KIAA0574	-1.12878	1.01699e-09	5.35589e-08	-10.1507		CCKBR	-0.504354	1.4624e-06	1.44796e-05	-2.94287		LRMP	-0.602812	6.01869e-06	6.61209e-05	-3.14698		MYEF2	-1.00527	0.000121083	0.00116915	-3.93757		LCMT1	-0.68233	9.38101e-06	3.96999e-05	-3.43059
ACVR1	ACVR1	31.6597	CUG			NPY	-1.5037	1.02182e-09	5.367e-08	-13.5192		DIRAS3	-0.502895	1.50829e-11	1.11513e-09	-5.44209		SLC25A15	-0.602486	0.00118226	0.00498347	-1.76365		BEGAIN	-1.00513	9.63066e-05	0.000988052	-4.03693		RORC	-0.682286	2.94493e-05	0.000105736	-3.09139
HMMR	HMMR	31.5653	CUG			ARPC3	0.612765	1.03894e-09	5.44243e-08	5.50472		AKR7A3	-0.502798	8.71344e-05	0.000427627	-2.04127		IFT20	-0.601046	5.6728e-05	0.000417354	-2.55216		FUNDC2	-1.00472	1.4987e-07	9.90295e-06	-6.85649		LARP1B	-0.681756	3.96123e-07	2.90085e-06	-4.36472
CTSB	CTSB	31.5468	CUG			WNT5A	1.20334	1.05544e-09	5.51424e-08	10.8019		TNXB///TNXA	-0.502791	5.2196e-05	0.000280062	-2.15313		CFD	-0.599433	6.18435e-05	0.000446197	-2.52284		KIF1A	-0.999969	8.03827e-05	0.000870054	-4.09471		ORMDL3	-0.681482	4.8391e-08	5.80404e-07	-4.9852
TREM1	TREM1	31.5411	CUG			LOC643100	0.818295	1.06224e-09	5.53513e-08	7.3432		CFD	-0.499931	3.39659e-05	0.000196043	-2.23417		SYT4	-0.599199	0.000122777	0.000777179	-2.3434		DHRS12	-0.99986	4.60974e-06	0.000111665	-5.33558		SLC25A5	-0.681117	4.58063e-07	3.26291e-06	-4.31765
DAPP1	DAPP1	31.5146	CUG			EPHX2	-1.05253	1.07457e-09	5.58465e-08	-9.43992		EIF2AK3	-0.499776	4.22587e-07	5.13588e-06	-3.18561		PHYHD1	-0.597023	1.00609e-07	2.39307e-06	-4.17758		MEIS1	-0.995863	5.83472e-06	0.000131039	-5.21232		SLC3A1	-0.68044	0.00972835	0.0176362	-1.36902
KIF14	KIF14	31.4955	CUG			TRIM65	-0.364112	1.10309e-09	5.71784e-08	-3.26149		TUSC3	-0.499205	2.46083e-06	2.22847e-05	-2.8		ADCY5	-0.596607	4.2865e-08	1.18788e-06	-4.39574		NPHS1	-0.99501	0.000467797	0.00316848	-3.31332		AKAP7	-0.680227	1.07384e-05	4.45537e-05	-3.38009
ARL4C	ARL4C	31.4382	CUG			PHGDH	-0.681025	1.11393e-09	5.7589e-08	-6.09731		CCNG1	-0.498368	7.39316e-08	1.21667e-06	-3.55395		RAB3D	-0.596486	2.38763e-05	0.000202421	-2.75698		MSRB1	-0.99485	0.00500899	0.0188189	-2.2884		STRADB	-0.679977	5.51389e-10	2.36193e-08	-6.2956
KIF11	KIF11	31.4264	CUG			RPH3AL	-0.866857	1.12495e-09	5.80067e-08	-7.75739		TMEM220	-0.498322	3.36273e-11	2.14593e-09	-5.21908		C1orf168	-0.59533	3.24917e-07	6.13479e-06	-3.86264		ATXN7	-0.993692	4.49909e-09	8.70189e-07	-8.29422		SH3BGR	-0.679769	5.13894e-05	0.000171548	-2.91561
OSBPL10	OSBPL10	31.3035	CUG			TBX15	1.39992	1.12923e-09	5.80759e-08	12.5254		ACADM	-0.49712	5.12031e-09	1.32782e-07	-4.12147		KLF11	-0.594218	1.6264e-07	3.50712e-06	-4.03401		NR0B2	-0.989007	0.00698216	0.024249	-2.13231		DAPL1	-0.679338	0.00226315	0.0048332	-1.79704
TMEM133	ARHGAP42	31.2005	CUG			C11orf2	-0.507746	1.15647e-09	5.93222e-08	-4.53766		SCD5	-0.495949	3.32604e-09	9.41701e-08	-4.20469		THRSP	-0.593182	0.0016394	0.00652518	-1.6522		TUSC3	-0.985802	0.001352	0.00697337	-2.82829		FAM13A	-0.678107	8.01403e-08	8.46064e-07	-4.81195
PGK1	PGK1	31.1826	CUG			CASC5	0.347545	1.18932e-09	6.08495e-08	3.10173		MPP7	-0.494599	2.18185e-06	2.01758e-05	-2.80001		DIRAS3	-0.59174	9.91077e-10	5.70305e-08	-5.32796		RAB11FIP3	-0.985356	2.32359e-06	6.72309e-05	-5.55134		PRR34	-0.677645	2.107e-08	3.19128e-07	-5.20183
NT5E	NT5E	31.1116	CUG			LRP8	0.814468	1.21839e-09	6.21754e-08	7.26035		CA4	-0.494028	1.64891e-09	5.18808e-08	-4.33895		FIGN	-0.591322	4.65811e-09	1.98782e-07	-4.92677		SFXN2	-0.985028	3.27081e-07	1.74461e-05	-6.38825		FAM174B	-0.677074	2.82648e-05	0.000102095	-3.07984
ACTA2	ACTA2	30.8833	CUG			GPR87	1.39622	1.22278e-09	6.22389e-08	12.444		GPR155	-0.49376	5.63517e-05	0.000298156	-2.09803		MPP7	-0.588128	2.10732e-05	0.00018252	-2.75024		ZNF415	-0.983798	1.16909e-05	0.000217851	-4.85224		DNASE1L3	-0.676627	0.0052641	0.0102156	-1.54181
ATP2C2	ATP2C2	30.8583	CUG			PDCD6	0.489335	1.30008e-09	6.60032e-08	4.34825		ACO1	-0.493561	8.76128e-11	4.64462e-09	-4.96396		PTPRN	-0.587798	7.44432e-05	0.000518042	-2.42653		RPH3AL	-0.982972	4.84224e-06	0.000115539	-5.22445		CDC42EP4	-0.675799	4.17351e-08	5.17352e-07	-4.98706
NMI	NMI	30.8081	CUG			RRM2	0.722889	1.33347e-09	6.75251e-08	6.41565		CIRBP	-0.491158	2.89055e-06	2.54621e-05	-2.72053		PSMD6	-0.586867	0.000243575	0.00135703	-2.12056		APPL1	-0.982205	9.11363e-09	1.43336e-06	-7.89723		EIF4B	-0.673849	8.99496e-08	9.17651e-07	-4.74794
NET1	NET1	30.7918	CUG			TMC5	1.89694	1.3708e-09	6.92375e-08	16.8126		ZNF189	-0.491151	3.94135e-07	4.83944e-06	-3.14551		KIRREL2	-0.585533	5.65168e-07	9.59085e-06	-3.65831		CFAP70	-0.98112	7.22397e-06	0.000154194	-5.04416		LINC00319	-0.673746	9.42408e-08	9.51072e-07	-4.73358
THY1	THY1	30.7907	CUG			C6orf105	1.37133	1.39e-09	7.00283e-08	12.1459		GAREM1	-0.490337	5.44198e-05	0.000289551	-2.09092		CYYR1	-0.584921	1.27797e-06	1.88112e-05	-3.44722		NUDT11	-0.980412	0.00133332	0.00689947	-2.81875		TCIRG1	-0.672786	9.48773e-05	0.000293371	-2.70651
TSPAN5	TSPAN5	30.6739	CUG			CENPI	0.283631	1.43243e-09	7.19824e-08	2.50841		KCTD16	-0.488886	1.226e-08	2.7336e-07	-3.86783		GFRA1	-0.583524	3.73916e-05	0.000293257	-2.58339		GUCY1A2	-0.978675	4.11719e-05	0.000540972	-4.29188		SLC1A4	-0.672237	1.86752e-09	5.68428e-08	-5.86778
EPHA2	EPHA2	30.6528	CUG			C9orf167	0.884562	1.43865e-09	7.21114e-08	7.82134		PEBP4	-0.488204	1.20644e-05	8.33375e-05	-2.40123		SLC38A4	-0.583089	0.00912722	0.0267955	-1.1893		SLC25A25	-0.977268	0.00161168	0.00795763	-2.72924		ASNS	-0.670845	1.20807e-06	7.21949e-06	-3.97
C1orf106	INAVA	30.5344	CUG			PDK4	-1.32151	1.45372e-09	7.26824e-08	-11.6788		SRPRB	-0.487309	1.70613e-07	2.45453e-06	-3.2981		FAM149A	-0.580913	2.62715e-07	5.15606e-06	-3.82271		ZNF189	-0.977155	2.73933e-06	7.66305e-05	-5.43528		SLC25A25	-0.669498	0.000117838	0.000354295	-2.63027
NREP	NREP	30.3482	CUG			FERMT1	0.527293	1.4596e-09	7.27922e-08	4.65904		RNF186	-0.486955	8.9494e-08	1.41887e-06	-3.43216		PLCXD3	-0.580693	3.02507e-05	0.000247476	-2.6243		FAM13A	-0.975244	0.000321157	0.00239776	-3.4068		PPP1R1A	-0.669496	2.1851e-07	1.80645e-06	-4.4592
PLA2R1	PLA2R1	30.3227	CUG			ISYNA1	-0.545872	1.47857e-09	7.35526e-08	-4.82014		ACADVL	-0.486026	7.20468e-09	1.76493e-07	-3.95741		HADH	-0.580059	4.99716e-07	8.6825e-06	-3.65511		EPOR	-0.974651	0.000223974	0.00183048	-3.55728		DGCR5	-0.666674	2.62777e-09	7.2342e-08	-5.72034
VDR	VDR	30.3203	CUG			ZNF395	-0.517572	1.49835e-09	7.43489e-08	-4.56725		PLIN4	-0.48541	1.51959e-05	0.000100829	-2.33884		HSPB8	-0.579777	6.58343e-05	0.000469555	-2.42437		STOX2	-0.972564	0.000229322	0.00186117	-3.5397		FLT3	-0.665956	8.13427e-08	8.5622e-07	-4.72141
IL1R2	IL1R2	30.277	CUG			H3F3A	0.434368	1.51297e-09	7.48863e-08	3.8312		LMF2	-0.484965	9.18145e-06	6.66307e-05	-2.44281		ACSS1	-0.579582	5.14827e-07	8.88503e-06	-3.64461		SLC38A4	-0.971072	7.2875e-05	0.000815391	-4.01773		KCNK16	-0.665411	1.0327e-08	1.89377e-07	-5.31399
MAD2L1	MAD2L1	30.2545	CUG			KYNU	0.910711	1.52231e-09	7.51604e-08	8.03019		COA3	-0.484803	1.468e-06	1.4521e-05	-2.82799		INA	-0.578862	7.05753e-05	0.00049554	-2.40306		RCAN2	-0.970845	6.77612e-05	0.000772657	-4.04747		DCAF11	-0.664804	4.03608e-10	1.8854e-08	-6.2452
TPRG1	TPRG1	30.2474	CUG			OGFOD2	-0.597331	1.53726e-09	7.5709e-08	-5.26443		MAPK8IP1	-0.482878	1.6433e-08	3.4702e-07	-3.75886		TPD52L1	-0.578207	9.73839e-06	9.71591e-05	-2.89769		WDFY2	-0.969835	7.86954e-06	0.000163194	-4.95009		MST1	-0.664301	0.000148139	0.000432735	-2.54383
ARPC1B	ARPC1B	30.181	CUG			FGF3	-0.896398	1.55472e-09	7.63787e-08	-7.89578		DHRS12	-0.482386	2.61068e-08	5.08571e-07	-3.65805		FZD3	-0.575421	1.70645e-05	0.000154058	-2.74355		ANGEL1	-0.968005	1.45135e-05	0.000254779	-4.68343		PRODH2	-0.6643	7.93957e-08	8.41314e-07	-4.71667
ZDHHC7	ZDHHC7	30.1468	CUG			TMSB10	0.629081	1.57698e-09	7.72797e-08	5.53728		ELL2	-0.481247	3.44101e-08	6.39129e-07	-3.5917		EDNRB	-0.575063	2.1274e-06	2.84302e-05	-3.26185		CYP2E1	-0.966958	0.00010002	0.00101447	-3.86775		LGI3	-0.663864	9.23899e-08	9.36946e-07	-4.66987
COL8A2	COL8A2	30.1335	CUG			PLAU	1.5565	1.59505e-09	7.7972e-08	13.6929		PI16	-0.48036	4.90946e-05	0.000266512	-2.06985		CECR2	-0.57488	8.39935e-11	8.44634e-09	-5.79235		FITM1	-0.966866	0.000377792	0.00270588	-3.30934		RRS1	-0.663012	1.57671e-05	6.17357e-05	-3.18395
GJB3	GJB3	30.1152	CUG			ITPR3	0.761969	1.60252e-09	7.81436e-08	6.70167		SARDH	-0.479848	3.07539e-07	3.93832e-06	-3.12482		HDHD2	-0.574463	1.65993e-10	1.34872e-08	-5.6182		PEBP1	-0.966769	7.22426e-06	0.000154194	-4.97036		DMRTC1B///DMRTC1	-0.661962	4.31576e-08	5.28781e-07	-4.87531
ASPHD2	ASPHD2	29.9999	CUG			PLAT	1.56215	1.61084e-09	7.83557e-08	13.7359		TPD52L1	-0.479766	1.22991e-06	1.25437e-05	-2.83548		CYP39A1	-0.573923	1.21105e-06	1.80221e-05	-3.39581		B3GALNT2	-0.965765	1.44242e-05	0.000253814	-4.67518		FUNDC2	-0.660756	4.03666e-09	9.9191e-08	-5.54637
PTTG1IP	PTTG1IP	29.8902	CUG			AKAP6	-0.786469	1.61752e-09	7.84877e-08	-6.91396		HERPUD1	-0.479118	3.19631e-06	2.76295e-05	-2.63292		MSRB1	-0.57375	0.000184739	0.00108267	-2.14206		ANKRD46	-0.965353	7.53505e-06	0.000158329	-4.94542		URGCP-MRPS24///MRPS24	-0.659848	4.36639e-09	1.05082e-07	-5.51625
SLC44A1	SLC44A1	29.8876	CUG			P2RY2	1.1845	1.66965e-09	8.08183e-08	10.3968		SLC25A25	-0.478986	1.68635e-05	0.000109365	-2.28622		CHAC1	-0.571992	0.000709078	0.00328997	-1.80138		KCNAB1	-0.961139	1.14591e-05	0.00021439	-4.74884		MCFD2	-0.659437	4.19771e-07	3.03595e-06	-4.20522
CSTB	CSTB	29.8117	CUG			MYO1E	0.523819	1.72378e-09	8.32345e-08	4.5905		PPP1R10	-0.478958	2.42122e-08	4.78118e-07	-3.64773		FAM107A	-0.571302	3.89873e-10	2.65755e-08	-5.37542		CCND2	-0.961045	8.78816e-07	3.54868e-05	-5.82019		ALG14	-0.658861	8.64633e-10	3.28405e-08	-5.97136
XRCC4	XRCC4	29.7866	CUG			RNF149	0.653078	1.72816e-09	8.32424e-08	5.72254		ZNF33B	-0.478563	1.99702e-05	0.000126135	-2.24906		COQ8A	-0.570625	4.30941e-07	7.76037e-06	-3.63236		KLF9	-0.960084	1.15447e-06	4.29086e-05	-5.70061		EEF1D	-0.65811	1.52313e-05	5.99552e-05	-3.17029
SLCO4A1	SLCO4A1	29.7471	CUG			KY	-0.820926	1.77157e-09	8.51258e-08	-7.18445		TCEAL2	-0.478168	2.08178e-08	4.24212e-07	-3.67308		GCAT	-0.570489	9.41599e-05	0.00062424	-2.29686		IGFN1	-0.958845	1.44925e-05	0.000254611	-4.63972		ARVCF	-0.657765	8.49873e-08	8.83684e-07	-4.65082
IFI6	IFI6	29.6397	CUG			SYTL2	0.690825	1.82317e-09	8.73927e-08	6.03724		RRBP1	-0.477544	4.22335e-05	0.000234519	-2.08894		WASF3	-0.569509	9.13996e-11	8.96909e-09	-5.71733		SPACA3	-0.958602	0.00122977	0.00649854	-2.7897		MAST3	-0.657167	8.71473e-10	3.29985e-08	-5.95377
HMCN1	HMCN1	29.528	CUG			SLK	0.52394	1.83011e-09	8.75127e-08	4.57794		APOBEC2	-0.476873	2.0646e-06	1.92617e-05	-2.7111		MLXIPL	-0.568391	2.65943e-07	5.21215e-06	-3.73729		DYM	-0.958412	9.29993e-07	3.65801e-05	-5.78068		ATG4A	-0.6568	4.68186e-12	6.25819e-10	-7.44127
CCL18	CCL18	29.4389	CUG			DDX60	0.818591	1.84339e-09	8.77706e-08	7.14989		ATP4A	-0.476521	1.65171e-06	1.59581e-05	-2.75528		B3GALNT2	-0.568	1.60555e-05	0.000146512	-2.72321		IQGAP2	-0.958236	9.18765e-05	0.000961173	-3.8682		PPP2R2D	-0.656661	6.46193e-05	0.000209075	-2.75117
PXDN	PXDN	29.4031	CUG			GCUD2	0.622331	1.84439e-09	8.77706e-08	5.43553		ZNF710	-0.476374	7.17448e-06	5.42738e-05	-2.45057		PDK2	-0.567981	2.95316e-06	3.70293e-05	-3.14077		FOXP2	-0.956478	2.97757e-06	8.09672e-05	-5.28563		MRO	-0.656636	7.90129e-09	1.5801e-07	-5.32026
CORIN	CORIN	29.3267	CUG			PTF1A	-1.01305	1.8918e-09	8.98106e-08	-8.83699		SAT2	-0.474834	4.73157e-09	1.24929e-07	-3.95299		DNAJB9	-0.565818	0.000410605	0.00209143	-1.91619		KIZ	-0.953131	7.0819e-07	3.06585e-05	-5.86161		NADK2	-0.65642	1.20095e-09	4.1918e-08	-5.85558
CD9	CD9	29.3182	CUG			TSGA13	-1.71513	1.91527e-09	9.07068e-08	-14.9521		ITIH5	-0.47464	2.47005e-05	0.000150773	-2.18681		IL12RB2	-0.563363	3.10214e-07	5.91124e-06	-3.66656		GPM6A	-0.95238	0.00071313	0.00431762	-2.99698		CHST8	-0.656227	6.06503e-08	6.86617e-07	-4.7361
HIST2H2BE	HIST2H2BE	29.0901	CUG			PLA2G16	0.95913	1.92322e-09	9.07144e-08	8.35975		CPEB3	-0.473891	1.9765e-07	2.76598e-06	-3.17701		MTUS2	-0.56278	2.46473e-09	1.19775e-07	-4.84454		PRR26	-0.951812	0.00116518	0.00626163	-2.79224		PIDD1	-0.655074	1.26993e-07	1.18696e-06	-4.51753
KRT6A	KRT6A	29.06	CUG			RTP4	0.937031	1.92462e-09	9.07144e-08	8.16684		MAN1A1	-0.472569	1.10744e-09	3.75735e-08	-4.23218		ERN1	-0.561278	3.33893e-06	4.10776e-05	-3.07378		N4BP2	-0.95131	1.66607e-05	0.000281376	-4.54565		OR2S2	-0.654973	2.55512e-07	2.04308e-06	-4.31797
ADAM10	ADAM10	29.0171	CUG			CRYAB	-1.24731	1.97563e-09	9.28541e-08	-10.8569		SLC38A4	-0.472483	0.00613627	0.0151285	-1.04518		KCTD16	-0.56073	1.2153e-06	1.80706e-05	-3.3169		CYYR1	-0.950938	6.45634e-05	0.000748014	-3.98444		SLC6A17	-0.654501	1.25472e-08	2.19259e-07	-5.17151
MUC4	MUC4	29.0138	CUG			FGF20	0.402136	1.97942e-09	9.28541e-08	3.49997		EIF4EBP1	-0.471308	5.02365e-05	0.000271552	-2.02614		MT1X	-0.558504	0.000677895	0.00316961	-1.76981		FLT3	-0.94994	1.03905e-06	3.956e-05	-5.68384		TRIAP1	-0.653099	1.09974e-07	1.06395e-06	-4.54473
BUB1B	BUB1B	29.0102	CUG			RADIL	-0.629875	2.00353e-09	9.37623e-08	-5.47878		SMDT1	-0.471173	1.9367e-08	4.00258e-07	-3.63413		PPP1R10	-0.557521	8.74467e-09	3.29301e-07	-4.49264		ZFP3	-0.948455	3.00294e-05	0.000432116	-4.28934		ACACB	-0.650627	1.86135e-10	1.04826e-08	-6.33071
KRT6B	KRT6B	29.0059	CUG			CCDC99	0.385512	2.02765e-09	9.46668e-08	3.35126		HSPA4L	-0.47019	0.000184271	0.000799832	-1.75594		USP44	-0.557211	3.52392e-09	1.61014e-07	-4.71009		LRMP	-0.946398	0.000110359	0.00109368	-3.74508		FAM57B	-0.650388	1.81871e-07	1.54879e-06	-4.38377
SERPINB3	SERPINB3	28.9491	CUG			SEMA6A	-0.58819	2.03254e-09	9.46714e-08	-5.11253		KCNQ1	-0.469332	2.65518e-08	5.12337e-07	-3.55562		DHRS12	-0.555788	4.43371e-07	7.92798e-06	-3.53105		INA	-0.945663	0.00142662	0.00727039	-2.69106		NPAS1	-0.649969	3.24947e-08	4.29777e-07	-4.86709
KLK6	KLK6	28.9363	CUG			LPAR5	0.63714	2.09827e-09	9.74128e-08	5.52919		FAM184A	-0.46893	3.08722e-09	8.88918e-08	-3.9908		SIM1	-0.555174	5.71327e-07	9.66308e-06	-3.46602		PHYHIPL	-0.94533	0.0152879	0.0444126	-1.71639		ANKRD46	-0.649361	2.9086e-05	0.000104684	-2.94571
DGKH	DGKH	28.8529	CUG			ZFYVE20	-0.333951	2.10126e-09	9.74128e-08	-2.89786		CITED2	-0.467422	1.25817e-09	4.17824e-08	-4.16018		INTS6	-0.550837	6.09954e-06	6.66846e-05	-2.87245		MYC	-0.942833	6.46414e-05	0.000748214	-3.94999		LMAN1	-0.649245	4.75748e-06	2.23368e-05	-3.45569
GSDMB	GSDMB	28.8271	CUG			HRC	-0.628509	2.16361e-09	1.00068e-07	-5.44591		USP44	-0.466934	5.55201e-11	3.25712e-09	-4.78866		STXBP1	-0.550728	9.16605e-08	2.22715e-06	-3.87592		AATK	-0.940717	4.51734e-05	0.000576065	-4.08753		GCGR	-0.648762	3.50321e-08	4.54312e-07	-4.83687
RRAS	RRAS	28.7879	CUG			TMEM26	0.28004	2.2056e-09	1.01772e-07	2.42415		INTS6	-0.466138	2.52898e-07	3.38924e-06	-3.07514		KLF15	-0.54917	7.36429e-06	7.73879e-05	-2.81882		TSPAN33	-0.94027	3.90878e-06	9.92355e-05	-5.08494		PRKCQ	-0.647972	4.01732e-07	2.93128e-06	-4.14447
SLC26A9	SLC26A9	28.7495	CUG			SKIL	0.731082	2.21121e-09	1.01793e-07	6.32778		KCNK3	-0.465428	4.78352e-07	5.7143e-06	-2.94163		CDNF	-0.549147	1.06783e-07	2.52219e-06	-3.82838		SFTPC	-0.938579	1.55941e-05	0.000268647	-4.51178		WNK2	-0.64675	7.34138e-08	7.93462e-07	-4.61406
NUSAP1	NUSAP1	28.6953	CUG			TRERF1	0.544445	2.28347e-09	1.04781e-07	4.70477		BSPRY	-0.463923	0.00100094	0.00331588	-1.39158		DZIP1	-0.548003	1.19084e-06	1.77864e-05	-3.24645		OAF	-0.937134	0.000826242	0.00483861	-2.88908		SSC4D	-0.646368	7.13218e-08	7.76145e-07	-4.61945
HOXB7	HOXB7	28.6809	CUG			C5orf13	0.709727	2.28672e-09	1.04781e-07	6.1326		FGF12	-0.463279	5.70532e-11	3.31838e-09	-4.7457		EIF3L	-0.547416	4.45596e-08	1.22814e-06	-4.02409		PEX7	-0.935712	0.00101579	0.00565864	-2.80077		GLTSCR2	-0.646361	2.87296e-08	3.95215e-07	-4.87464
SAMD9L	SAMD9L	28.6158	CUG			CKS2	0.999267	2.34838e-09	1.07357e-07	8.62291		ZFP3	-0.462543	8.44085e-08	1.34769e-06	-3.27185		PPP2R1B	-0.547044	1.88688e-09	9.63019e-08	-4.77255		KLF11	-0.93408	9.71882e-06	0.00019152	-4.68197		UBE2R2	-0.645133	2.50848e-06	1.31306e-05	-3.61313
ARL14	ARL14	28.6032	CUG			SYNJ1	-0.401816	2.36258e-09	1.07733e-07	-3.46631		HMGCLL1	-0.461374	3.21433e-05	0.000187275	-2.07291		PI16	-0.545561	0.000301122	0.0016186	-1.92106		PRADC1	-0.933473	1.20213e-08	1.70987e-06	-7.39316		UBE2D4	-0.643695	1.58631e-07	1.40289e-06	-4.37687
SMAGP	SMAGP	28.569	CUG			SULF2	1.12305	2.36751e-09	1.07733e-07	9.6871		ARRB1	-0.460694	4.24905e-08	7.66825e-07	-3.3961		ZNF189	-0.544529	1.70977e-06	2.38206e-05	-3.14033		RNF212	-0.931921	1.1227e-08	1.64305e-06	-7.40852		GRM4	-0.642516	2.63306e-07	2.09454e-06	-4.22746
NRP2	NRP2	28.5091	CUG			ATAD5	0.360283	2.39087e-09	1.08205e-07	3.10616		PGBD5	-0.459839	1.71755e-07	2.46339e-06	-3.11085		KCNJ5	-0.543295	3.61185e-06	4.36758e-05	-2.95676		CCDC141	-0.930933	1.86541e-06	5.85615e-05	-5.33352		HBQ1	-0.642493	2.47484e-09	6.92486e-08	-5.52958
TFAP2A	TFAP2A	28.4941	CUG			EZR	0.839998	2.39552e-09	1.08205e-07	7.24129		MTUS2	-0.458956	3.62854e-10	1.51365e-08	-4.33267		FGF12	-0.543217	1.1558e-08	4.148e-07	-4.31158		KANK1	-0.930385	5.18319e-08	4.73879e-06	-6.77823		KCNQ1	-0.64205	1.52439e-06	8.7177e-06	-3.73475
FRMD5	FRMD5	28.4511	CUG			CALU	0.622409	2.39842e-09	1.08205e-07	5.36521		FAM149A	-0.458498	8.01891e-08	1.29762e-06	-3.25345		DPP6	-0.542524	9.7197e-06	9.70203e-05	-2.71932		ART3	-0.929857	0.00542774	0.0200223	-2.10648		MAPK8IP2	-0.641174	2.39019e-09	6.75616e-08	-5.52793
GALE	GALE	28.4305	CUG			MYRIP	-1.10635	2.39981e-09	1.08205e-07	-9.53653		CAMK1D	-0.458414	5.15157e-08	9.00949e-07	-3.34095		RPL3L	-0.54251	3.55339e-05	0.000281903	-2.41382		NMRK1	-0.928532	1.08629e-05	0.000206721	-4.60928		ALDH1L2	-0.640758	0.000350402	0.000918821	-2.2141
MUC1	MUC1	28.4206	CUG			PPP1R1A	-1.21626	2.46606e-09	1.10872e-07	-10.4695		IL12RB2	-0.45834	8.5504e-08	1.36091e-06	-3.23955		ATG2B	-0.542099	1.9725e-08	6.30981e-07	-4.17687		GNG7	-0.928432	1.06804e-08	1.59051e-06	-7.40091		SRM	-0.640252	2.29128e-06	1.21863e-05	-3.61097
ZBED2	ZBED2	28.3963	CUG			MT1B	-0.956844	2.47019e-09	1.10872e-07	-8.23582		TP53INP1	-0.457673	7.46924e-06	5.62112e-05	-2.34636		PAPPA2	-0.540363	0.000194008	0.00112661	-2.00593		BTD	-0.92758	8.14672e-06	0.000168453	-4.72047		SCAMP5	-0.640066	5.91844e-10	2.50141e-08	-5.9064
CTTN	CTTN	28.3905	CUG			SLFN13	0.563599	2.5095e-09	1.12381e-07	4.84718		HSPB8	-0.457495	0.000127223	0.000586474	-1.78214		THAP12	-0.538397	1.22464e-06	1.8171e-05	-3.183		SDK1	-0.926021	0.000123349	0.00118382	-3.61969		PROX1	-0.639687	0.003326	0.00680467	-1.58519
CD58	CD58	28.3041	CUG			GSDMB	1.03218	2.53286e-09	1.13171e-07	8.87303		EMCN	-0.456431	0.00319142	0.00868206	-1.13926		STXBP5L	-0.537813	1.22745e-05	0.000118356	-2.6412		HDHD2	-0.925882	2.27928e-07	1.36403e-05	-6.1499		TTYH1	-0.639612	0.000148595	0.000433838	-2.44843
NDNF	NDNF	28.2181	CUG			LOC340947	-0.623668	2.55916e-09	1.14088e-07	-5.3585		GNG7	-0.456346	2.4412e-11	1.66764e-09	-4.84293		ATXN7	-0.535309	1.8913e-08	6.13502e-07	-4.13432		TNXB///TNXA	-0.92218	7.00843e-05	0.000791493	-3.83108		HAPLN4	-0.639288	1.33735e-05	5.36511e-05	-3.11573
FLNB	FLNB	28.2157	CUG			IL13RA1	0.4441	2.61225e-09	1.16192e-07	3.8117		ATG2B	-0.455869	5.94424e-09	1.495e-07	-3.74993		PON3	-0.534058	0.00178228	0.00700533	-1.46814		RAMP1	-0.921946	0.00071752	0.00433462	-2.89875		LOC102724562///MST1L///MST1P2///MST1	-0.639135	0.00372928	0.00753017	-1.55206
SLC9B2	SLC9B2	28.1929	CUG			ISG20	0.897544	2.71631e-09	1.20549e-07	7.68838		HEPACAM2	-0.455701	0.000764867	0.0026509	-1.42015		NUDT7	-0.533921	9.67371e-09	3.57277e-07	-4.27906		MTUS1	-0.920276	4.51288e-05	0.000575827	-3.9991		PLPP6	-0.639053	3.17084e-05	0.000112699	-2.87499
ACTB	ACTB	28.1824	CUG			SYNGR1	-0.499629	2.79098e-09	1.23585e-07	-4.27395		VPS51	-0.454862	5.18866e-10	2.03518e-08	-4.22337		ANGEL1	-0.533578	2.99992e-08	8.7428e-07	-4.01405		SEC63	-0.92009	8.49856e-06	0.000173207	-4.66546		CLUH	-0.638994	4.48513e-08	5.46817e-07	-4.69547
IL2RG	IL2RG	28.1445	CUG			CEACAM1	0.917931	2.81675e-09	1.24447e-07	7.84854		SLC6A16	-0.454479	4.52875e-09	1.20432e-07	-3.79218		MTMR12	-0.532901	1.84893e-10	1.47283e-08	-5.18677		ITIH5	-0.91968	0.00904569	0.0295691	-1.87942		MATN4	-0.63889	1.55183e-06	8.84271e-06	-3.71141
MXD1	MXD1	28.0756	CUG			MKNK2	-0.564713	2.87459e-09	1.26067e-07	-4.82345		LNX2	-0.454018	5.11083e-05	0.000275241	-1.94842		N4BP2	-0.529621	1.83108e-05	0.000163421	-2.50897		MAN1A1	-0.919364	5.33494e-05	0.000649279	-3.92832		METRN	-0.637768	1.08555e-06	6.61194e-06	-3.80387
CLEC5A	CLEC5A	27.881	CUG			MMP9	1.84548	2.87625e-09	1.26067e-07	15.7626		ADAMTS17	-0.45369	1.00023e-09	3.46876e-08	-4.08316		ZNF10	-0.528668	1.76492e-06	2.44216e-05	-3.04157		C16orf89	-0.919262	0.00768434	0.0261195	-1.94368		RNF167	-0.63711	1.77805e-10	1.0221e-08	-6.21186
STIL	STIL	27.7954	CUG			TNFSF11	0.973216	2.87908e-09	1.26067e-07	8.31199		THRSP	-0.453027	0.000618864	0.002218	-1.45349		CENPC	-0.528148	4.56669e-08	1.25356e-06	-3.87681		ONECUT1	-0.919047	0.0031412	0.0132208	-2.30029		TMEM59L	-0.636339	1.65474e-07	1.45125e-06	-4.31519
HPGD	HPGD	27.7617	CUG			HMGA2	0.897792	2.88282e-09	1.26067e-07	7.66731		ANGEL1	-0.452843	2.59051e-07	3.44224e-06	-2.9827		ZFP3	-0.527732	1.80908e-06	2.49645e-05	-3.03052		SYT4	-0.914919	0.0122655	0.0375186	-1.7487		GALNT9	-0.636229	8.58383e-08	8.90447e-07	-4.49579
LBH	LBH	27.7577	CUG			SPAG1	0.486581	2.88533e-09	1.26067e-07	4.15531		ADCY5	-0.452471	1.07023e-07	1.64304e-06	-3.15396		OLFM1	-0.526919	1.59698e-07	3.45837e-06	-3.58131		CACNB2	-0.914424	4.68374e-09	8.83305e-07	-7.61661		KCNJ8	-0.635261	0.00758828	0.0141196	-1.34666
PBK	PBK	27.6872	CUG			CBFA2T3	-0.952147	2.9701e-09	1.29484e-07	-8.11917		LDHB	-0.450716	2.93476e-06	2.57401e-05	-2.49356		TMEM63C	-0.526345	2.78557e-06	3.5377e-05	-2.92389		STEAP4	-0.914394	0.00781663	0.0264637	-1.92661		FGF17	-0.634581	2.2485e-10	1.19283e-08	-6.12251
CARD11	CARD11	27.668	CUG			KIF15	0.647408	2.98704e-09	1.29936e-07	5.51899		HS6ST3	-0.450594	7.9424e-12	6.62637e-10	-5.00162		ZNF33B	-0.524742	9.67062e-05	0.000637997	-2.1066		SH3BGR	-0.914271	1.78424e-05	0.000297897	-4.34146		EDF1	-0.634459	9.70317e-09	1.8108e-07	-5.08397
DIO2	DIO2	27.658	CUG			LMO3	-1.21933	3.0062e-09	1.30482e-07	-10.3911		FAM13A	-0.45055	1.0142e-06	1.06368e-05	-2.70054		SYNE1	-0.523367	1.08007e-07	2.53343e-06	-3.64606		DYX1C1-CCPG1///CCPG1	-0.913837	4.34018e-06	0.000107243	-4.90045		ALDH3A2	-0.633973	4.88506e-05	0.000164135	-2.73314
BAIAP2L1	BAIAP2L1	27.6574	CUG			ANXA10	2.38032	3.03522e-09	1.31453e-07	20.2751		SRPX	-0.449831	0.00113644	0.00368326	-1.32451		HERPUD1	-0.519996	5.38788e-05	0.000398558	-2.21965		ATG2B	-0.911459	2.33247e-08	2.79757e-06	-6.95643		STK11	-0.633527	2.60301e-07	2.0754e-06	-4.17147
RAD51AP1	RAD51AP1	27.6182	CUG			TRIM29	0.960558	3.11625e-09	1.34667e-07	8.17086		FGF10	-0.448747	0.000864227	0.0029273	-1.37468		RNF186	-0.519372	2.10242e-05	0.000182195	-2.42925		RAMP3	-0.908423	7.00926e-05	0.000791493	-3.77389		SEC23B	-0.633259	8.30739e-06	3.58345e-05	-3.21729
IL18	IL18	27.6153	CUG			ANP32E	0.472524	3.13204e-09	1.35054e-07	4.01843		IGFN1	-0.448574	7.08748e-08	1.17301e-06	-3.20708		ACO1	-0.518882	1.96354e-08	6.30101e-07	-3.99901		GAREM1	-0.908206	0.0070529	0.0244564	-1.95413		SYT6	-0.632814	3.99318e-05	0.000137542	-2.78355
IRS1	IRS1	27.5548	CUG			GP6	-0.545947	3.17316e-09	1.36529e-07	-4.63973		TLL1	-0.447795	7.93052e-05	0.000395127	-1.83627		RALYL	-0.517231	4.43798e-08	1.22485e-06	-3.8031		COBLL1	-0.906919	0.000704775	0.00428592	-2.85856		SYP	-0.631833	1.3897e-08	2.36835e-07	-4.96436
DCBLD2	DCBLD2	27.4696	CUG			PNPLA3	0.967023	3.20431e-09	1.37569e-07	8.21415		MT1HL1	-0.447681	2.19093e-07	3.00205e-06	-2.98127		FAM174B	-0.51701	1.5687e-05	0.00014412	-2.48395		PLPP5	-0.906058	0.000843095	0.00491539	-2.78533		VGF	-0.631265	1.17078e-06	7.0269e-06	-3.74437
ANOS1	ANOS1	27.4289	CUG			MATN3	1.36244	3.24069e-09	1.38653e-07	11.5663		STOX2	-0.447478	1.65666e-08	3.49117e-07	-3.48172		ID4	-0.515246	5.16113e-05	0.000385292	-2.20899		PGBD5	-0.905074	0.0108951	0.0340974	-1.77645		SFXN2	-0.630526	7.97055e-14	2.38998e-11	-8.25895
GPR137B	GPR137B	27.407	CUG			RTN4RL1	-0.394484	3.24358e-09	1.38653e-07	-3.34876		MAN1A2	-0.446262	4.08905e-08	7.41236e-07	-3.29715		TMEM196	-0.514512	3.18956e-05	0.000258744	-2.31338		ATP2A3	-0.904174	0.00149807	0.00753586	-2.55381		PROP1	-0.630249	1.67963e-08	2.70811e-07	-4.90005
PPEF1	PPEF1	27.4038	CUG			GPX8	0.791492	3.26792e-09	1.39391e-07	6.71639		FOXB1	-0.446015	6.05423e-08	1.03478e-06	-3.21931		ELL2	-0.513396	2.85653e-06	3.59732e-05	-2.84635		CRH	-0.90343	0.00818188	0.0274034	-1.88559		SLC23A1	-0.628511	0.0004475	0.00114146	-2.10501
DDX60L	DDX60L	27.3996	CUG			TSPAN3	0.7846	3.35249e-09	1.42691e-07	6.64919		NPHS1	-0.445504	4.34134e-08	7.78649e-07	-3.27997		UBE2D4	-0.512678	4.17673e-09	1.82703e-07	-4.29582		TC2N	-0.902012	0.00816962	0.0273665	-1.88322		MPP1	-0.627229	2.09015e-08	3.17659e-07	-4.81701
BST2	BST2	27.3926	CUG			MAFA	-1.11706	3.40525e-09	1.44624e-07	-9.4591		GKAP1	-0.445305	7.55416e-07	8.3291e-06	-2.72607		DYM	-0.512452	7.32918e-07	1.18345e-05	-3.14386		SLC37A4	-0.900856	2.38624e-05	0.000368977	-4.16401		NUDT11	-0.625963	0.000366962	0.000957267	-2.15042
FAT1	FAT1	27.3844	CUG			R3HCC1	-0.451246	3.52079e-09	1.4921e-07	-3.81455		OAF	-0.444844	6.48298e-09	1.61249e-07	-3.64248		MAP2K6	-0.511601	7.23308e-06	7.6325e-05	-2.62998		NADK2	-0.900492	3.662e-05	0.000495766	-3.99483		TBC1D30	-0.625724	1.03233e-06	6.34175e-06	-3.7457
HK1	HK1	27.3685	CUG			CYP4F3	0.788936	3.5612e-09	1.506e-07	6.66525		APPL1	-0.444359	1.53987e-09	4.9288e-08	-3.91592		PLXNA2	-0.510954	0.00200741	0.00773015	-1.37823		MGAT4A	-0.900255	9.97699e-07	3.83673e-05	-5.40243		C15orf61	-0.624535	2.51217e-06	1.31468e-05	-3.49736
SPATS2L	SPATS2L	27.193	CUG			LASS4	-0.554989	3.61209e-09	1.52425e-07	-4.68535		INSR	-0.44367	0.000487357	0.00181639	-1.4695		MLYCD	-0.510613	2.48692e-06	3.22379e-05	-2.86165		SOX15	-0.897933	5.48321e-06	0.000125559	-4.724		SWT1	-0.624343	1.16586e-07	1.11122e-06	-4.32879
CTTNBP2NL	CTTNBP2NL	27.1582	CUG			CYB5A	-0.83391	3.64695e-09	1.53568e-07	-7.03659		ISYNA1	-0.443366	8.11323e-08	1.30683e-06	-3.14382		ELOVL2	-0.51016	1.32907e-06	1.94553e-05	-2.99793		ITIH4	-0.89514	0.0035521	0.0144513	-2.19266		HUNK	-0.623972	1.68952e-06	9.47644e-06	-3.60171
KIF23	KIF23	27.1229	CUG			LIPH	1.42927	3.69041e-09	1.54757e-07	12.0529		FZD3	-0.443183	8.87154e-06	6.48467e-05	-2.23896		STOX2	-0.509968	4.70306e-07	8.32897e-06	-3.22689		P2RY1	-0.894552	6.92662e-05	0.000784443	-3.72087		ATP5A1	-0.622815	5.93745e-12	7.53297e-10	-6.99197
PTTG1	PTTG1	27.1065	CUG			SLC26A1	-0.404304	3.69757e-09	1.54757e-07	-3.40912		MEIS1	-0.442876	0.000274892	0.00111808	-1.57701		PEBP4	-0.509307	0.000506056	0.00248598	-1.67857		SNURF///SNRPN	-0.894415	1.08011e-05	0.00020643	-4.44214		FBXO44	-0.622491	8.67461e-08	8.95781e-07	-4.39587
NCEH1	NCEH1	27.1051	CUG			FAM64A	0.658136	3.69867e-09	1.54757e-07	5.54938		REEP6	-0.442278	2.631e-06	2.3536e-05	-2.46786		CNKSR2	-0.50764	1.9417e-05	0.000171337	-2.39191		FBXL16	-0.894133	0.000867721	0.00502199	-2.7375		RRBP1	-0.621813	3.5333e-06	1.74184e-05	-3.39001
TMEM173	TMEM173	27.0855	CUG			SYT3	-1.00169	3.73578e-09	1.55979e-07	-8.44183		NFIA	-0.441976	9.22473e-07	9.85058e-06	-2.66734		SMDT1	-0.507605	7.49752e-06	7.84524e-05	-2.60152		NSUN6	-0.893805	1.22646e-06	4.5056e-05	-5.28359		SNTA1	-0.621516	6.80978e-10	2.7736e-08	-5.69735
MACC1	MACC1	27.0137	CUG			TYMS	0.824414	3.79611e-09	1.57962e-07	6.94211		EXOC3L2	-0.441178	1.37114e-07	2.03146e-06	-3.02777		IGFN1	-0.507266	5.10674e-06	5.80488e-05	-2.68438		RAB39B	-0.890039	2.37422e-07	1.39002e-05	-5.89605		NEU4	-0.620367	9.18149e-09	1.74874e-07	-4.98595
NARR///RAB34	NARR///RAB34	26.9627	CUG			TBL1XR1	0.342756	3.79929e-09	1.57962e-07	2.8861		FBXO25	-0.440932	2.98527e-08	5.69018e-07	-3.31802		SLC8A2	-0.505953	6.10948e-07	1.02142e-05	-3.14399		CXXC4	-0.888809	4.9675e-05	0.000617847	-3.82531		MFSD6L	-0.619484	1.72296e-07	1.4928e-06	-4.19002
HIST1H2BD	HIST1H2BD	26.9295	CUG			SNPH	-0.491925	3.84441e-09	1.59503e-07	-4.13963		LRMP	-0.440852	1.32717e-05	9.01475e-05	-2.15007		RRBP1	-0.505923	0.000356378	0.00185809	-1.74447		PHYH	-0.888545	1.81726e-06	5.78523e-05	-5.10077		CDH22	-0.618518	1.72619e-08	2.75627e-07	-4.8015
MUC17	MUC17	26.9242	CUG			tcag7.23	-0.62789	3.86152e-09	1.59877e-07	-5.28259		TRIM50	-0.440826	9.23355e-08	1.45608e-06	-3.10105		ETFDH	-0.505876	1.05726e-07	2.50598e-06	-3.5289		CSDC2	-0.88621	3.01527e-05	0.000433401	-4.00626		ALKBH7	-0.61717	1.03484e-10	6.87488e-09	-6.16252
FER1L4	FER1L4	26.8907	CUG			GPC3	-0.72302	3.87444e-09	1.60076e-07	-6.08189		UBE2D4	-0.440439	1.25348e-09	4.17628e-08	-3.92074		RHOBTB3	-0.50517	1.46211e-06	2.10191e-05	-2.94768		MAATS1	-0.882958	1.05217e-05	0.000202134	-4.39529		PGM3	-0.616743	0.000950754	0.00222887	-1.86375
RASAL2	RASAL2	26.7658	CUG			FLJ22536	0.638364	3.8932e-09	1.60515e-07	5.36845		LOC102724562///MST1L///MST1P2///MST1	-0.440014	1.38288e-07	2.04588e-06	-3.01815		GPR37L1	-0.505053	5.30415e-05	0.000393654	-2.1593		RGS2	-0.882388	0.000747003	0.00446806	-2.75894		ZNF593	-0.616574	9.4907e-06	4.00817e-05	-3.09687
CYB5R2	CYB5R2	26.6825	CUG			MAP6D1	-0.516522	3.91225e-09	1.60965e-07	-4.34269		KCNAB1	-0.439568	1.05922e-05	7.47706e-05	-2.18686		FBXO25	-0.504844	3.85449e-08	1.08144e-06	-3.74293		PKNOX2	-0.882222	4.77772e-07	2.29846e-05	-5.57633		NPM2	-0.616512	1.0057e-07	9.95785e-07	-4.31406
LPCAT4	LPCAT4	26.5511	CUG			CDC45L	0.673575	3.92312e-09	1.61027e-07	5.66232		HLF	-0.43948	3.26658e-06	2.81293e-05	-2.41095		CA4	-0.504367	2.35546e-07	4.70929e-06	-3.34291		MTMR12	-0.880937	1.37933e-07	9.35961e-06	-6.04352		ANGEL1	-0.61598	2.59249e-07	2.06775e-06	-4.05702
CALU	CALU	26.5156	CUG			SELK	-0.525932	3.9378e-09	1.61027e-07	-4.42032		MAST3	-0.439014	6.4836e-10	2.43968e-08	-4.03375		COA3	-0.504198	0.000163642	0.000980525	-1.90895		PCMTD1	-0.880718	1.02237e-05	0.000198299	-4.39513		NXNL1	-0.615654	1.86374e-08	2.90616e-07	-4.75877
CNNM4	CNNM4	26.4527	CUG			LIFR	-0.728059	3.93823e-09	1.61027e-07	-6.11912		CFAP70	-0.43896	3.23181e-07	4.09762e-06	-2.84909		ACADVL	-0.504037	8.44054e-08	2.09344e-06	-3.56537		ADCY9	-0.880664	7.86477e-07	3.31141e-05	-5.37585		VAV3	-0.614129	8.65209e-05	0.000270396	-2.49513
E2F8	E2F8	26.4428	CUG			SARS	-0.375632	3.96031e-09	1.61595e-07	-3.15616		HDHD2	-0.438712	1.55166e-09	4.95096e-08	-3.8647		CLDN3	-0.502941	1.68834e-05	0.000152831	-2.40031		VPS51	-0.880106	2.94901e-05	0.00042865	-3.98716		LDLRAP1	-0.613474	8.13843e-07	5.23734e-06	-3.73572
CLDN23	CLDN23	26.4211	CUG			C19orf21	1.13557	4.09353e-09	1.66687e-07	9.52508		TTYH1	-0.437908	4.34477e-09	1.16897e-07	-3.6618		MAN1A2	-0.502822	5.69856e-07	9.65429e-06	-3.13974		FAM214A	-0.879669	3.15621e-06	8.41744e-05	-4.83892		LRP3	-0.612871	7.9639e-07	5.14892e-06	-3.73783
BMP4	BMP4	26.3649	CUG			DNASE1L1	0.424179	4.14111e-09	1.68277e-07	3.55585		CAMK2N2	-0.437885	1.12498e-06	1.16174e-05	-2.60492		KANK1	-0.501908	3.46298e-09	1.59225e-07	-4.24642		LDHB	-0.87958	0.000334398	0.00247167	-3.05719		HACL1	-0.611965	2.80476e-05	0.000101459	-2.78573
PLEC	PLEC	26.289	CUG			SCARA5	-0.978464	4.15979e-09	1.68432e-07	-8.20044		MSI1	-0.437431	4.31401e-11	2.63725e-09	-4.53402		DNAJB4	-0.501516	6.04072e-05	0.000438076	-2.11585		PID1	-0.878372	0.000166172	0.0014826	-3.31976		ATP13A2	-0.611824	0.000307786	0.000819962	-2.14857
IL20RB	IL20RB	26.2217	CUG			PARP4	0.567393	4.16197e-09	1.68432e-07	4.75515		MAP2	-0.437375	9.55474e-05	0.000461242	-1.75815		FAM214A	-0.500601	1.00392e-06	1.53675e-05	-3.00275		TMOD1	-0.878129	0.00137858	0.00707888	-2.51195		ACO1	-0.611689	1.19932e-07	1.1357e-06	-4.23354
DPY19L1	DPY19L1	25.9794	CUG			FLJ45055	-0.445312	4.18573e-09	1.69047e-07	-3.73093		TM7SF2	-0.437233	9.7533e-07	1.03249e-05	-2.62814		DLG2	-0.49882	0.000269484	0.00147588	-1.78052		NAP1L2	-0.877154	0.00016472	0.00147556	-3.31849		GNG7	-0.610449	2.82516e-12	4.07061e-10	-7.05005
LAD1	LAD1	25.9695	CUG			TCP10L	-0.495419	4.29429e-09	1.73078e-07	-4.14522		CYP39A1	-0.436727	4.49001e-07	5.40208e-06	-2.77224		NEDD4L	-0.498238	0.00374985	0.0129873	-1.20872		TPRN	-0.875679	0.000269612	0.0020948	-3.12553		LRMP	-0.610047	1.60884e-06	9.10212e-06	-3.5343
TTK	TTK	25.9332	CUG			FAM167B	-0.561354	4.30796e-09	1.73275e-07	-4.69614		NKX6-1	-0.436707	4.21781e-12	3.99358e-10	-4.9675		JUN	-0.498205	1.17303e-05	0.000114008	-2.45649		HERPUD1	-0.875289	1.73574e-06	5.63074e-05	-5.04212		FTCD	-0.60984	1.8312e-08	2.87766e-07	-4.71849
PIAS3	PIAS3	25.911	CUG			SPRED1	0.462638	4.37819e-09	1.75742e-07	3.86706		SRPRA	-0.435691	6.08362e-07	6.95363e-06	-2.70818		ART3	-0.498104	0.000225213	0.00127253	-1.81679		SATB1	-0.874571	4.90578e-06	0.000115643	-4.64335		RPL27A	-0.609246	3.50316e-05	0.000122896	-2.71452
EPPK1	EPPK1	25.9081	CUG			CKAP2L	0.466604	4.4472e-09	1.78124e-07	3.89704		CDNF	-0.434931	4.71138e-08	8.36178e-07	-3.18667		FXYD1	-0.494398	9.22111e-05	0.000613616	-1.995		ENPP5	-0.873088	0.00921406	0.0299957	-1.77721		ATP1B2	-0.609235	5.35563e-11	4.08371e-09	-6.25757
HRH1	HRH1	25.6642	CUG			LOC100009676	-0.48319	4.45557e-09	1.78124e-07	-4.03517		ZG16	-0.43479	1.52098e-06	1.49722e-05	-2.52956		SAT2	-0.493884	3.63218e-07	6.71341e-06	-3.18053		SRPRA	-0.872769	1.90636e-05	0.000312612	-4.11929		ADM2	-0.608791	4.71411e-08	5.68486e-07	-4.46037
COL16A1	COL16A1	25.5727	CUG			ZNF365	0.919172	4.47007e-09	1.78256e-07	7.6748		CHRNB1	-0.43472	2.68362e-05	0.00016139	-1.98723		GSTA3	-0.493407	8.72331e-05	0.000588889	-2.0029		CPQ	-0.87173	8.24441e-08	6.48124e-06	-6.1752		MRM3	-0.607911	9.79247e-08	9.76124e-07	-4.26091
RRM2	RRM2	25.4591	CUG			C22orf32	-0.460326	4.47693e-09	1.78256e-07	-3.84327		ID4	-0.434111	2.25578e-05	0.000139747	-2.01719		SCN9A	-0.492688	0.00153097	0.00616544	-1.38693		CARMIL3	-0.86874	7.20367e-05	0.000807692	-3.59871		UBE2J1	-0.6075	5.53991e-12	7.1468e-10	-6.83832
PARP4	PARP4	25.3828	CUG			STK31	0.490466	4.56654e-09	1.81458e-07	4.09069		SLC1A4	-0.434096	1.0285e-06	1.07504e-05	-2.59928		GHR	-0.492444	0.00033432	0.00176117	-1.71166		ASTN2	-0.865685	2.51144e-07	1.4588e-05	-5.71359		KCNN2	-0.60677	9.95757e-05	0.000305909	-2.4282
PTPN12	PTPN12	25.3727	CUG			CTHRC1	1.74957	4.62298e-09	1.83332e-07	14.5828		PSEN2	-0.433292	4.8826e-06	3.93022e-05	-2.30136		DENND5B	-0.490958	4.80203e-07	8.44711e-06	-3.10216		FBXO25	-0.864988	6.25323e-05	0.000731212	-3.63632		NMNAT3	-0.60662	4.97117e-10	2.17565e-08	-5.64372
SMYD3	SMYD3	25.3671	CUG			LETMD1	-0.48707	4.65945e-09	1.84408e-07	-4.0581		NSUN6	-0.433257	1.05121e-06	1.0974e-05	-2.59015		C10orf11	-0.490898	2.78748e-08	8.2927e-07	-3.70863		RAP1GAP2	-0.86313	0.00039146	0.00277779	-2.94095		RARRES2	-0.606576	0.0153842	0.026565	-1.09968
F2R	F2R	25.3013	CUG			PLAUR	1.11872	4.835e-09	1.90171e-07	9.30279		MTUS1	-0.43269	3.07483e-05	0.000180335	-1.95238		F10	-0.48972	7.50281e-06	7.84524e-05	-2.50971		ECE2	-0.861801	0.000478992	0.00322169	-2.8609		ERP29	-0.605208	5.46593e-09	1.22731e-07	-5.00043
GBP3	GBP3	25.2931	CUG			ZNF469	1.41643	4.83688e-09	1.90171e-07	11.7783		MLYCD	-0.431711	5.34069e-07	6.25549e-06	-2.70786		CDO1	-0.489517	6.01272e-07	1.00856e-05	-3.04525		CACNA2D2	-0.86095	0.00204076	0.0095151	-2.31613		MYOD1	-0.605111	1.0133e-08	1.87055e-07	-4.83742
CCNA2	CCNA2	25.1845	CUG			MAPK6	0.469251	4.83975e-09	1.90171e-07	3.90191		GGT6	-0.431414	8.36409e-07	9.10036e-06	-2.62195		PTX3	-0.486818	2.04038e-05	0.000178736	-2.28332		AMIGO1	-0.860905	5.92581e-06	0.00013255	-4.50017		CD320	-0.604907	6.84469e-08	7.53357e-07	-4.33394
CXCL10	CXCL10	25.175	CUG			ZDHHC20	0.478957	4.84359e-09	1.90171e-07	3.98245		ATXN7	-0.431401	3.34543e-08	6.23895e-07	-3.22496		MPP1	-0.486652	2.56318e-06	3.30365e-05	-2.72098		RGMA	-0.859975	0.000422981	0.00294587	-2.90128		NECAB2	-0.604506	2.90976e-06	1.48664e-05	-3.34663
NCAPG	NCAPG	25.1592	CUG			LOC646672	-0.457114	4.88544e-09	1.91434e-07	-3.79912		GABARAP	-0.429359	1.46552e-11	1.09281e-09	-4.65167		CITED2	-0.486576	1.08329e-06	1.64093e-05	-2.90255		PARM1	-0.85667	0.00253205	0.0112525	-2.22437		HYI	-0.604366	8.33682e-09	1.63684e-07	-4.88267
LRRC15	LRRC15	25.1463	CUG			KIAA0114	-0.613611	4.89576e-09	1.91458e-07	-5.09922		NFIC	-0.429171	3.47353e-09	9.76667e-08	-3.63046		CCNG1	-0.485747	7.16784e-06	7.59918e-05	-2.49898		IDNK	-0.856317	7.75714e-08	6.14726e-06	-6.08867		RPL10L	-0.604258	5.54009e-10	2.36402e-08	-5.5933
ADORA2B	ADORA2B	25.0575	CUG			HPGD	1.12683	4.98682e-09	1.94634e-07	9.35513		TPRN	-0.428665	6.82928e-09	1.6831e-07	-3.50032		FNDC3A	-0.485311	2.00783e-08	6.40267e-07	-3.73557		DLL1	-0.856031	7.83291e-05	0.000854496	-3.51493		INSR	-0.603892	0.000155384	0.000451461	-2.29998
EIF5A2	EIF5A2	25.0565	CUG			EIF3F	-0.385919	5.02712e-09	1.9582e-07	-3.20262		AFMID	-0.428251	1.1888e-06	1.21671e-05	-2.53734		GNG7	-0.484746	5.44916e-09	2.22267e-07	-4.00578		GID4	-0.855795	3.51725e-08	3.78896e-06	-6.37892		UMOD	-0.603667	3.53684e-07	2.64684e-06	-3.89449
OPN3	OPN3	25.0068	CUG			BTG2	-1.1297	5.133e-09	1.9955e-07	-9.36483		SRM	-0.427533	4.9234e-08	8.66254e-07	-3.1243		FAM13A	-0.483703	1.70088e-05	0.000153748	-2.30694		ALG14	-0.85515	4.48351e-05	0.000574723	-3.71852		SEC63	-0.603508	1.88519e-05	7.20595e-05	-2.85136
RALA	RALA	24.9656	CUG			VKORC1	-0.438754	5.19147e-09	2.01427e-07	-3.63495		SEC61B	-0.425925	2.86008e-07	3.7203e-06	-2.78709		NR0B2	-0.483506	1.6931e-05	0.000153194	-2.30696		LINC00319	-0.855004	0.000115513	0.00112813	-3.36647		ONECUT1	-0.603402	0.00262548	0.00551832	-1.55725
AFAP1	AFAP1	24.8901	CUG			UHRF1	0.56715	5.2701e-09	2.04077e-07	4.69497		BTD	-0.425847	3.07451e-09	8.86512e-08	-3.6249		POU6F2	-0.48341	1.20865e-06	1.80127e-05	-2.86068		MARCH8	-0.852876	9.54336e-09	1.47054e-06	-6.84032		FAM171A1	-0.602841	3.84112e-06	1.86134e-05	-3.26471
ADAMTS2	ADAMTS2	24.8617	CUG			SKAP2	0.715808	5.30931e-09	2.05193e-07	5.92328		ASPA	-0.424286	0.00294164	0.00811641	-1.07404		MAPK8IP1	-0.483235	6.7602e-06	7.24644e-05	-2.49835		NFIB	-0.852451	1.2254e-07	8.52361e-06	-5.8919		ATP2A3	-0.602674	4.2616e-09	1.03345e-07	-5.04464
FANCI	FANCI	24.8576	CUG			MAT1A	-1.20039	5.38249e-09	2.07615e-07	-9.92605		N4BP2	-0.42406	9.18435e-06	6.66307e-05	-2.13597		SMPDL3B	-0.483127	0.00448426	0.0150386	-1.13453		ACVR1C	-0.852118	4.43903e-05	0.000571143	-3.70902		POLR2L	-0.602559	1.5587e-07	1.38436e-06	-4.10177
AP3M2	AP3M2	24.8101	CUG			DDX51	-0.536258	5.40903e-09	2.08232e-07	-4.43318		MRM3	-0.424033	1.09535e-12	1.31164e-10	-5.07162		SARDH	-0.482982	2.70858e-05	0.000225028	-2.20591		ZNF22	-0.851352	2.53443e-08	2.97759e-06	-6.46697		TEX2	-0.602288	6.04671e-05	0.00019728	-2.54074
GBP2	GBP2	24.758	CUG			PITX1	0.910807	5.48104e-09	2.10594e-07	7.5243		WASF3	-0.422389	1.36353e-10	6.77009e-09	-4.16701		HSDL2	-0.482816	7.43803e-07	1.19722e-05	-2.95896		ASNS	-0.851143	0.00180869	0.00867366	-2.33437		CITED2	-0.602119	6.75657e-07	4.48732e-06	-3.71524
KIF4A	KIF4A	24.7215	CUG			MT1H	-0.880053	5.49917e-09	2.1088e-07	-7.26898		GLP1R	-0.42209	1.37262e-10	6.79864e-09	-4.16284		LMF2	-0.482386	0.00049129	0.00242694	-1.59605		USP44	-0.850937	0.000397895	0.00281094	-2.89338		HAX1	-0.600898	1.33525e-09	4.52566e-08	-5.33263
EPHX4	EPHX4	24.7169	CUG			TNFRSF21	0.915325	5.55045e-09	2.12434e-07	7.55662		MLXIPL	-0.421928	4.90468e-07	5.83545e-06	-2.66211		ISYNA1	-0.481537	4.2778e-06	5.02813e-05	-2.58526		CDIP1	-0.85073	1.58131e-07	1.02297e-05	-5.7858		WBSCR17	-0.600717	4.3212e-05	0.000147467	-2.62177
TRIP10	TRIP10	24.6344	CUG			PRDX2	-0.382132	5.57488e-09	2.12956e-07	-3.15403		PTPRN	-0.421509	0.000235317	0.000983847	-1.52938		LOC102724562///MST1L///MST1P2///MST1	-0.481306	4.67171e-06	5.38572e-05	-2.56561		C1orf168	-0.850617	0.00486102	0.0183778	-1.96771		ASB16	-0.600402	8.94745e-08	9.14797e-07	-4.23181
PMAIP1	PMAIP1	24.6212	CUG			GTF2F1	-0.429357	5.69679e-09	2.17193e-07	-3.53978		ELOVL2	-0.420296	1.8879e-07	2.66149e-06	-2.82608		PRKCQ	-0.480738	2.78618e-07	5.42104e-06	-3.15123		BEX4	-0.850272	5.05336e-05	0.000624327	-3.65312		HDDC3	-0.600282	1.3694e-08	2.3482e-07	-4.7203
RAD51	RAD51	24.5992	CUG			ZBTB16	-1.44966	5.87424e-09	2.23527e-07	-11.9322		SLC37A4	-0.41859	2.10713e-05	0.000131822	-1.95746		AIF1L	-0.480603	1.62212e-05	0.000147692	-2.30205		PBX3	-0.850131	2.15185e-05	0.000341052	-3.96772		HDLBP	-0.599777	1.08008e-05	4.4771e-05	-2.97882
NPC1	NPC1	24.5787	CUG			ARMC7	-0.4397	5.90907e-09	2.2442e-07	-3.61806		WDFY2	-0.417392	4.72513e-09	1.24921e-07	-3.47503		MTERF2	-0.4806	5.14397e-11	5.74717e-09	-4.94475		TTC7B	-0.84835	5.51373e-06	0.000125929	-4.46109		HERPUD1	-0.599714	8.46838e-07	5.41201e-06	-3.64158
CALD1	CALD1	24.5756	CUG			ARHGAP11A	0.312221	6.02417e-09	2.28008e-07	2.56649		NR0B2	-0.417339	9.21534e-07	9.84759e-06	-2.51885		LDHB	-0.479762	3.88467e-05	0.00030338	-2.11606		DNAJC12	-0.8483	0.00917792	0.0298956	-1.7282		NEDD4L	-0.599544	1.20953e-05	4.92265e-05	-2.94819
CHEK1	CHEK1	24.5145	CUG			ITLN2	-1.20954	6.02663e-09	2.28008e-07	-9.9423		GALR2	-0.417196	6.16378e-06	4.79649e-05	-2.17365		MAN2A2	-0.478728	1.18449e-08	4.236e-07	-3.79462		C15orf61	-0.847619	3.26715e-07	1.74461e-05	-5.49751		B4GAT1	-0.599333	9.8081e-08	9.76366e-07	-4.20038
DEPDC1B	DEPDC1B	24.2863	CUG			TNFRSF6B	1.47697	6.05654e-09	2.28701e-07	12.1374		OLFM1	-0.416896	8.26555e-08	1.32803e-06	-2.95276		PLIN4	-0.478316	0.0024053	0.00895673	-1.25263		LDLRAP1	-0.847514	3.50011e-06	9.16928e-05	-4.62397		COBLL1	-0.5993	6.24919e-09	1.34491e-07	-4.91676
ANXA1	ANXA1	24.1992	CUG			SLC30A7	0.401145	6.13339e-09	2.31161e-07	3.29433		RASL10B	-0.416733	2.35173e-07	3.19162e-06	-2.76236		ADAMTS17	-0.478234	6.17433e-07	1.03141e-05	-2.96955		GYPC	-0.846518	1.07985e-06	4.05426e-05	-5.05087		ANKRD20A11P	-0.599262	4.85004e-09	1.12807e-07	-4.98242
PRR5L	PRR5L	24.181	CUG			AQP5	1.44346	6.22175e-09	2.34045e-07	11.8452		KANK1	-0.415927	1.84455e-09	5.71531e-08	-3.63275		SNURF///SNRPN	-0.477779	8.58679e-08	2.11679e-06	-3.37607		CCNG1	-0.846388	1.26122e-05	0.00023025	-4.14663		SIL1	-0.598302	0.000282288	0.000760618	-2.12356
ABLIM3	ABLIM3	24.1545	CUG			C2orf29	0.426101	6.30045e-09	2.36554e-07	3.4943		SLIT3	-0.415474	0.0140736	0.0305401	-0.769288		MAST3	-0.477633	4.12178e-07	7.4755e-06	-3.04965		TM7SF2	-0.845451	0.00276067	0.0119876	-2.1635		CLCN1	-0.597458	5.35257e-07	3.70803e-06	-3.74692
ITGAV	ITGAV	24.0763	CUG			CTNND2	-1.29248	6.40319e-09	2.39955e-07	-10.5901		PLPP5	-0.415105	8.26892e-07	9.00163e-06	-2.52489		RORC	-0.477294	2.97167e-05	0.00024409	-2.16071		SEMA3G	-0.844846	0.000947365	0.00536937	-2.55438		DERL2	-0.597295	1.52812e-08	2.54561e-07	-4.66837
CSTA	CSTA	24.0182	CUG			MXRA5	1.41268	6.54188e-09	2.44689e-07	11.5618		TMEM52	-0.414749	1.6297e-05	0.000106675	-1.98577		CAMK1D	-0.476842	3.59082e-06	4.34946e-05	-2.59631		ANKEF1	-0.844408	0.00360928	0.014633	-2.06253		NUDT9	-0.595619	0.000302347	0.000807508	-2.09628
PLS3	PLS3	23.9537	CUG			IAPP	-2.07068	6.59058e-09	2.46044e-07	-16.9404		OGN	-0.413786	0.015088	0.0323313	-0.753656		SLC29A4	-0.474738	3.1526e-06	3.9048e-05	-2.61169		TMEM192	-0.844215	3.90802e-07	1.9668e-05	-5.40977		ERN1	-0.595584	2.62335e-09	7.23101e-08	-5.11079
SLC22A3	SLC22A3	23.8923	CUG			LOC541469	0.689192	6.60335e-09	2.46056e-07	5.63775		FNDC3A	-0.413726	1.31179e-09	4.30018e-08	-3.67477		PLCE1	-0.474571	0.000149109	0.000910387	-1.81594		SGMS1	-0.843907	6.71141e-07	2.98082e-05	-5.20959		CRADD	-0.593866	2.0867e-12	3.19323e-10	-6.93668
OIP5	OIP5	23.8688	CUG			NDC80	0.56613	6.61952e-09	2.46194e-07	4.63048		UMOD	-0.413225	5.23015e-08	9.13123e-07	-3.00889		SLC46A1	-0.473568	1.41719e-06	2.04649e-05	-2.7697		LRRC2	-0.84355	2.53302e-06	7.16928e-05	-4.72081		KCNF1	-0.593499	1.08816e-05	4.50386e-05	-2.94572
POF1B	POF1B	23.8633	CUG			SULF1	1.70453	6.63878e-09	2.46443e-07	13.9395		MAN2A2	-0.412846	9.02272e-09	2.11852e-07	-3.32121		TSPAN33	-0.473433	9.7913e-09	3.59657e-07	-3.7918		CITED2	-0.843533	0.000375485	0.0026937	-2.88945		PBX1	-0.592479	0.000850284	0.00202348	-1.81917
REEP3	REEP3	23.838	CUG			IFI44	0.874387	6.65118e-09	2.46443e-07	7.14995		HADH	-0.412528	1.71586e-06	1.64841e-05	-2.37844		PALMD	-0.473286	0.00175204	0.00690382	-1.30459		TTLL7	-0.843411	8.98365e-07	3.59816e-05	-5.09972		OAF	-0.592475	6.9058e-08	7.58203e-07	-4.24259
ACTN1	ACTN1	23.7725	CUG			C11orf31	0.375481	6.75533e-09	2.49833e-07	3.06781		KCNJ8	-0.411839	8.52034e-06	6.27981e-05	-2.08783		NPHS1	-0.473142	1.35276e-06	1.96697e-05	-2.77677		SMPDL3B	-0.84308	0.000854149	0.00495496	-2.58696		GIT1	-0.5921	1.21951e-07	1.14903e-06	-4.09367
TRIM15	TRIM15	23.7454	CUG			ASPHD2	0.755239	6.7734e-09	2.50033e-07	6.16969		PAPSS2	-0.411716	1.29514e-09	4.26622e-08	-3.6592		NAP1L2	-0.472839	5.54917e-07	9.45361e-06	-2.95797		MCCC1	-0.84298	2.42463e-05	0.000373352	-3.89065		CCDC25	-0.592044	4.66054e-11	3.68017e-09	-6.11674
CAMK2N1	CAMK2N1	23.742	CUG			SRCRB4D	-0.65938	6.80058e-09	2.50166e-07	-5.38545		EDNRB	-0.410651	0.000183824	0.000798403	-1.53402		PSEN2	-0.472521	6.59161e-05	0.000469973	-1.97562		GRAMD1C	-0.841492	0.00436171	0.0169443	-1.98621		CLDND2	-0.591812	6.99568e-06	3.08954e-05	-3.05089
CAPN9	CAPN9	23.6903	CUG			AQP1	-1.20046	6.80233e-09	2.50166e-07	-9.80457		THAP12	-0.407821	7.44431e-07	8.23161e-06	-2.4992		MST1	-0.472505	2.16728e-06	2.87738e-05	-2.67631		C22orf39	-0.840899	1.28487e-08	1.7643e-06	-6.63565		CYB5D1	-0.591742	9.64705e-07	6.01626e-06	-3.55969
PDLIM7	PDLIM7	23.6736	CUG			IL4R	0.741162	6.82903e-09	2.50626e-07	6.05206		SLC8A2	-0.407537	3.2591e-07	4.12084e-06	-2.64365		RIMBP2	-0.472377	1.93931e-05	0.000171255	-2.22601		SOCS2	-0.840896	0.000377076	0.00270163	-2.87887		HHLA1	-0.590394	5.65759e-08	6.51798e-07	-4.2788
PERP	PERP	23.5932	CUG			FGL1	-2.38659	6.84021e-09	2.50626e-07	-19.4864		HSD17B8	-0.407504	2.00387e-05	0.000126411	-1.91451		SLC7A8	-0.469848	5.17475e-05	0.000385884	-2.01382		CPEB4	-0.839477	8.50401e-07	3.49364e-05	-5.09594		RAP1GAP2	-0.589721	0.00470797	0.00924224	-1.37238
PRR15	PRR15	23.5367	CUG			INPP4B	0.575282	7.01334e-09	2.56493e-07	4.6909		ELAC1	-0.407083	1.26314e-10	6.33343e-09	-4.02953		PAPSS2	-0.469658	8.75412e-09	3.29301e-07	-3.7844		RASIP1	-0.839035	8.78457e-07	3.54868e-05	-5.08143		AGA	-0.589173	5.12808e-05	0.000171263	-2.52758
TUBA1C	TUBA1C	23.5096	CUG			IL20RB	1.61536	7.06709e-09	2.57981e-07	13.1664		POU6F2	-0.406404	2.5048e-07	3.36347e-06	-2.68277		REV3L	-0.468205	1.1185e-09	6.2418e-08	-4.19107		KCNN2	-0.837776	0.00144396	0.00733556	-2.37966		GFI1	-0.587624	1.18233e-11	1.26128e-09	-6.42113
DOCK5	DOCK5	23.4966	CUG			SAT2	-0.625677	7.25772e-09	2.64451e-07	-5.09251		RASIP1	-0.406068	1.51076e-08	3.26829e-07	-3.17578		NKX6-1	-0.467165	1.1171e-09	6.2418e-08	-4.18202		SH3YL1	-0.837754	0.00204616	0.00953627	-2.25277		LRFN1	-0.587553	6.83781e-09	1.42866e-07	-4.79742
KIF18A	KIF18A	23.3787	CUG			RAPGEFL1	0.777881	7.28365e-09	2.64907e-07	6.33012		FUT1	-0.405917	1.2518e-06	1.27542e-05	-2.39591		BTD	-0.466529	8.74285e-07	1.37244e-05	-2.82639		SLC8A2	-0.837018	5.97617e-05	0.000704972	-3.53521		PI16	-0.586604	5.72182e-07	3.91978e-06	-3.66186
AQP5	AQP5	23.3478	CUG			ANKRD22	1.3094	7.43792e-09	2.70021e-07	10.6435		MCCC1	-0.404873	2.49917e-06	2.25512e-05	-2.26818		MCCC1	-0.465827	1.54014e-06	2.20006e-05	-2.70759		EMCN	-0.83581	0.00198145	0.00929721	-2.25921		WDTC1	-0.586596	2.74493e-09	7.46867e-08	-5.02212
FAM63B	MINDY2	23.297	CUG			SRM	-0.471446	7.50536e-09	2.71969e-07	-3.83032		ALG2	-0.403064	1.17755e-06	1.20702e-05	-2.38977		KCNK16	-0.464584	0.000188943	0.00110256	-1.72996		CTSG	-0.835748	0.00280656	0.0121417	-2.13268		IFNLR1	-0.586417	8.70161e-09	1.68329e-07	-4.72675
YWHAZ	YWHAZ	23.2892	CUG			ZNF185	0.737091	7.5459e-09	2.72938e-07	5.98687		NOVA2	-0.403017	1.41716e-07	2.08646e-06	-2.76009		APPL1	-0.461849	1.61557e-07	3.48748e-06	-3.13673		SMDT1	-0.834487	1.76368e-06	5.66342e-05	-4.80129		HYKK	-0.585946	1.36869e-07	1.25964e-06	-4.02176
SKIL	SKIL	23.2147	CUG			NAB1	0.526177	7.67247e-09	2.76527e-07	4.26996		DGCR5	-0.402918	2.76577e-05	0.000165532	-1.83657		BSPRY	-0.46148	0.00893017	0.0263393	-0.945638		SYNGR1	-0.83342	1.13845e-06	4.23843e-05	-4.95359		WNT10B	-0.585725	2.91973e-09	7.83385e-08	-4.99896
E2F7	E2F7	23.2038	CUG			TFF2	2.53645	7.67314e-09	2.76527e-07	20.5834		EIF3J	-0.402638	3.16692e-09	9.09294e-08	-3.42216		SLC25A25	-0.461254	0.000302749	0.0016252	-1.62311		FAM189A1	-0.830444	2.83282e-05	0.000417935	-3.77668		C19orf68	-0.584762	2.01723e-07	1.68986e-06	-3.91513
SLFN13	SLFN13	23.1963	CUG			LANCL3	0.348471	7.80449e-09	2.80748e-07	2.82528		EIF4B	-0.402423	5.08836e-09	1.32291e-07	-3.33747		NUDT9	-0.46124	1.6645e-07	3.55532e-06	-3.12661		GFI1	-0.830326	2.17219e-06	6.43796e-05	-4.70222		ZNF580	-0.584358	2.41856e-06	1.27562e-05	-3.28201
PDGFC	PDGFC	23.1512	CUG			POLR1D	-0.540101	7.88203e-09	2.83022e-07	-4.37664		IDNK	-0.402248	5.89769e-10	2.25252e-08	-3.71248		LNX1	-0.460638	0.00290241	0.01047	-1.16875		KLKB1	-0.828199	7.08056e-06	0.000152092	-4.26517		FZD9	-0.583638	2.86682e-09	7.72927e-08	-4.98579
ANXA2P1	ANXA2P1	23.0983	CUG			EIF5A2	0.484482	7.90209e-09	2.83227e-07	3.9254		FUNDC2	-0.402035	2.99754e-05	0.000176718	-1.8185		TMEM27	-0.460351	3.91498e-05	0.000305513	-2.02889		SCTR	-0.828087	0.000480945	0.00322895	-2.74751		FAM117A	-0.583303	1.27721e-07	1.19226e-06	-4.02114
CTSA	CTSA	23.091	CUG			SESN2	-0.396765	7.92263e-09	2.83449e-07	-3.21425		CEBPA	-0.401123	5.39016e-07	6.30618e-06	-2.5144		TP53INP1	-0.459788	0.000148635	0.000908035	-1.76001		C8orf44-SGK3///SGK3	-0.82749	7.10456e-07	3.06651e-05	-5.08779		DYM	-0.58303	1.08975e-07	1.05915e-06	-4.05945
LGALS4	LGALS4	23.0887	CUG			KNTC1	0.544087	7.99332e-09	2.85461e-07	4.40562		C1QL1	-0.400912	2.9268e-06	2.56814e-05	-2.21849		CCND2	-0.459766	1.31871e-05	0.000124998	-2.24359		WASF3	-0.827117	0.000189739	0.00162993	-3.0784		BCL11A	-0.582718	0.000238782	0.000656142	-2.1106
TNFRSF10A	TNFRSF10A	23.0859	CUG			CTSL2	1.02927	8.13856e-09	2.90123e-07	8.32626		LNX1	-0.400886	0.000352291	0.00138021	-1.3843		ELAC1	-0.459121	2.3824e-09	1.16893e-07	-3.95899		TBC1D24	-0.824754	3.55248e-05	0.00048628	-3.66972		MCEE	-0.581669	0.000183796	0.000522452	-2.17292
ARPC2	ARPC2	23.0795	CUG			RAB3C	-0.992877	8.16571e-09	2.90567e-07	-8.03039		MKNK2	-0.40048	1.29342e-05	8.84452e-05	-1.95765		GRAMD1C	-0.459045	0.00398908	0.0136714	-1.10131		FOXO3	-0.823119	6.06681e-07	2.74727e-05	-5.11737		NYX	-0.581312	3.74282e-07	2.77016e-06	-3.73598
SPAG1	SPAG1	23.0457	CUG			PPAPDC1A	1.39812	8.20119e-09	2.91304e-07	11.3054		GATC	-0.400462	3.80199e-07	4.69643e-06	-2.57096		IDNK	-0.457461	5.53499e-08	1.46016e-06	-3.31974		C8orf49	-0.822997	0.000804811	0.00474819	-2.5466		TBXA2R	-0.581226	6.72883e-08	7.43185e-07	-4.16859
CAPN2	CAPN2	22.9911	CUG			ARPC2	0.578281	8.21882e-09	2.91407e-07	4.67551		FAM181B	-0.400298	4.40268e-06	3.60811e-05	-2.14411		WDFY2	-0.457455	4.9227e-08	1.33326e-06	-3.34299		DNAJB4	-0.822977	0.000182485	0.00158418	-3.07692		ANGPTL1	-0.581103	0.000989436	0.00230858	-1.74599
GNA15	GNA15	22.9744	CUG			ANGPTL1	-0.836411	8.37584e-09	2.9642e-07	-6.75567		NUDT7	-0.400107	5.95057e-08	1.02138e-06	-2.89095		ZNF429	-0.455086	7.29275e-05	0.000509489	-1.88274		ACO1	-0.822528	4.5938e-06	0.000111523	-4.39051		PACSIN1	-0.578966	4.86108e-08	5.82411e-07	-4.23414
TUFT1	TUFT1	22.8889	CUG			ABCA3	-0.741602	8.39025e-09	2.9642e-07	-5.98934		LARGE2	-0.399364	8.29231e-08	1.33128e-06	-2.82802		MSI1	-0.454655	2.80306e-08	8.31219e-07	-3.43372		FAM167A-AS1	-0.822523	0.000652981	0.00404833	-2.61982		TMED2	-0.578813	0.000876218	0.00207474	-1.76966
TRIB2	TRIB2	22.8496	CUG			E2F3	0.586644	8.49363e-09	2.98916e-07	4.73475		TMEM27	-0.399152	7.57781e-06	5.68811e-05	-2.04384		PPP2R2D	-0.454628	0.00010842	0.000699655	-1.80255		CMTM8	-0.822231	0.00829419	0.0276295	-1.71125		EIF2D	-0.577531	2.33861e-06	1.24024e-05	-3.2521
PLS1	PLS1	22.837	CUG			NLE1	-0.556774	8.50575e-09	2.98916e-07	-4.49333		C1orf168	-0.397665	1.31334e-05	8.95483e-05	-1.94125		SRPRB	-0.454329	6.89721e-05	0.000486807	-1.89061		MADCAM1	-0.821807	4.90595e-06	0.000115643	-4.3632		C1orf115	-0.577373	1.65728e-08	2.69205e-07	-4.49231
PDPN	PDPN	22.8008	CUG			NTF4	0.794685	8.50629e-09	2.98916e-07	6.41331		GRAMD1C	-0.397231	0.00109397	0.00357119	-1.1762		HS6ST3	-0.453959	5.0561e-09	2.10892e-07	-3.76613		PYY2	-0.821178	0.000373522	0.00268657	-2.81474		HIP1R	-0.577274	2.25844e-06	1.20425e-05	-3.2594
TBC1D2	TBC1D2	22.7987	CUG			DGCR6L	-0.390777	8.54214e-09	2.99643e-07	-3.15296		ASNS	-0.397071	6.40795e-05	0.000331504	-1.66503		CACNA2D2	-0.45394	0.00014188	0.000875805	-1.7468		SLC5A2	-0.821175	1.27651e-05	0.000231944	-4.01881		CPNE6	-0.576829	1.09953e-10	7.15469e-09	-5.74452
PNMA1	PNMA1	22.7735	CUG			LOXL2	0.984532	8.57608e-09	3.003e-07	7.94193		TBC1D24	-0.396912	2.03017e-09	6.23351e-08	-3.45014		ALG2	-0.453806	4.5515e-05	0.000346661	-1.97035		PIPOX	-0.819531	2.32037e-05	0.000361817	-3.79807		AMIGO1	-0.5766	6.50427e-06	2.90447e-05	-2.99071
SMC4	SMC4	22.727	CUG			VPS37D	-0.431664	8.78484e-09	3.07065e-07	-3.4776		CAT	-0.396488	2.61216e-07	3.46105e-06	-2.61008		KAT6B	-0.453804	6.68723e-08	1.71768e-06	-3.25593		SCN4B	-0.819202	5.6456e-05	0.000676513	-3.48021		SMDT1	-0.575918	7.18331e-10	2.86159e-08	-5.266
NOD2	NOD2	22.7179	CUG			LOC204010	-0.528686	8.96002e-09	3.12635e-07	-4.2547		SYT4	-0.395769	0.00113052	0.00366815	-1.16622		SLC37A4	-0.45344	1.15583e-05	0.000112444	-2.23868		CERK	-0.819148	3.07263e-07	1.67515e-05	-5.33469		C16orf86	-0.575795	1.07197e-06	6.54717e-06	-3.43739
SESTD1	SESTD1	22.6641	CUG			KLK4	-0.685164	8.99843e-09	3.13422e-07	-5.51272		SLITRK1	-0.395627	1.36691e-07	2.02963e-06	-2.71569		CHRNB1	-0.453356	0.00075503	0.00346128	-1.4154		PCDH17	-0.818628	0.000572892	0.0036676	-2.65393		IPO4	-0.575691	2.36124e-05	8.72646e-05	-2.66364
TACSTD2	TACSTD2	22.6201	CUG			PARD6A	-0.685483	9.03507e-09	3.13905e-07	-5.51408		SHC2	-0.394799	4.25809e-08	7.67777e-07	-2.90998		ZG16	-0.452967	0.000115713	0.000738216	-1.78316		TBC1D30	-0.818019	0.00105386	0.00580343	-2.43542		BCAM	-0.575594	3.46649e-06	1.71577e-05	-3.14281
C11orf80	C11orf80	22.6066	CUG			RPL15	-0.437167	9.0441e-09	3.13905e-07	-3.51641		C10orf11	-0.394632	3.88042e-09	1.07183e-07	-3.31929		TRIM50	-0.45241	5.26528e-06	5.95178e-05	-2.38808		SRPRB	-0.817639	0.000293821	0.00224041	-2.88783		CKB	-0.575508	0.000907126	0.00213766	-1.75089
LYZ	LYZ	22.5652	CUG			TRIM14	0.369491	9.22681e-09	3.19685e-07	2.96884		CYYR1	-0.394056	6.80205e-05	0.000346867	-1.64217		B3GALT1	-0.452305	1.72558e-07	3.65884e-06	-3.05897		SNRK	-0.817337	3.45572e-07	1.81274e-05	-5.28119		PCP2	-0.5751	4.43317e-10	2.0067e-08	-5.37907
KCND2	KCND2	22.4745	CUG			RIOK3	0.697209	9.35919e-09	3.23465e-07	5.59772		PDGFA	-0.39381	8.54666e-05	0.00042076	-1.6021		MAP3K15	-0.452127	0.000167291	0.000998877	-1.70747		FZD3	-0.817258	0.00269758	0.0117967	-2.09956		FGFR1	-0.574569	0.000256941	0.000700142	-2.0628
TAP1	TAP1	22.3927	CUG			SLC35F2	0.747098	9.36868e-09	3.23465e-07	5.99794		CSDC2	-0.393523	9.18019e-07	9.82034e-06	-2.37575		OAF	-0.450771	8.07031e-07	1.28172e-05	-2.7466		ZDBF2	-0.817033	0.00061805	0.00388496	-2.62184		OGFOD3	-0.574407	1.74366e-06	9.70647e-06	-3.30775
TRIP13	TRIP13	22.3864	CUG			B2M	0.590619	9.4565e-09	3.25842e-07	4.73929		FAM189A1	-0.393484	3.80153e-10	1.57612e-08	-3.70664		BEX5	-0.450741	1.16222e-06	1.74265e-05	-2.67502		PXMP2	-0.816852	0.000344027	0.00252518	-2.82909		ACAT1	-0.574227	4.03322e-10	1.8854e-08	-5.39449
USP18	USP18	22.3702	CUG			ADAM9	0.707765	9.48692e-09	3.25842e-07	5.67831		MST1	-0.392693	3.30309e-07	4.1661e-06	-2.54508		MT1E	-0.450595	0.000427014	0.00215931	-1.51831		UBA5	-0.816777	7.32408e-06	0.000155807	-4.19435		DNASE1L2	-0.57386	5.12784e-08	6.06283e-07	-4.18348
SULT1C2	SULT1C2	22.3666	CUG			DYRK1B	-0.514971	9.48702e-09	3.25842e-07	-4.13154		BCAT2	-0.392483	1.59548e-07	2.3216e-06	-2.66775		TTYH1	-0.449795	1.99492e-06	2.69434e-05	-2.56387		KL	-0.816056	0.00108693	0.00594036	-2.41863		ZNF503	-0.573501	2.62862e-07	2.09205e-06	-3.77379
ZC2HC1A	ZC2HC1A	22.2945	CUG			HBQ1	-0.759043	9.55373e-09	3.2704e-07	-6.0874		FOXE3	-0.392302	1.95037e-06	1.83814e-05	-2.24		CPEB4	-0.449098	7.59063e-07	1.21888e-05	-2.74836		NFIC	-0.815687	7.66565e-06	0.000160402	-4.17261		YJEFN3	-0.572869	1.562e-05	6.12679e-05	-2.75339
SUCNR1	SUCNR1	22.2763	CUG			HS3ST3A1	0.789758	9.55502e-09	3.2704e-07	6.33368		SLC25A6	-0.392061	1.04072e-07	1.60135e-06	-2.73763		EIF4B	-0.445862	4.8938e-08	1.32898e-06	-3.25941		PPP2R1B	-0.814465	2.60238e-05	0.000392551	-3.73402		KLHL13	-0.572451	0.000638894	0.00156888	-1.82874
EPS8	EPS8	22.2332	CUG			GABARAPL3	-0.494658	9.61021e-09	3.2836e-07	-3.9658		AATK	-0.391268	4.1614e-08	7.52341e-07	-2.88786		SEC61B	-0.445823	3.17472e-05	0.000258055	-2.00544		CITED4	-0.814296	0.00449328	0.0173213	-1.91151		ZNF358	-0.571947	3.10055e-07	2.37891e-06	-3.72256
PLA2G7	PLA2G7	22.1305	CUG			SDCBP2	1.23066	9.80682e-09	3.34499e-07	9.85568		HOGA1	-0.390929	2.74539e-08	5.26747e-07	-2.95597		PNRC1	-0.444706	1.50416e-08	5.04192e-07	-3.4788		SLC1A4	-0.813507	7.44107e-05	0.000825549	-3.35845		SPCS3	-0.571051	6.57832e-08	7.32315e-07	-4.10122
PHACTR3	PHACTR3	22.1143	CUG			IL1RAP	0.547647	9.88663e-09	3.3664e-07	4.38389		PXMP2	-0.390356	2.64928e-08	5.11683e-07	-2.95768		CAT	-0.444183	4.34792e-06	5.08332e-05	-2.38159		GHRL	-0.813272	0.00028238	0.00217787	-2.88644		HES6	-0.571011	0.000143988	0.000422445	-2.19364
TANC2	TANC2	22.1104	CUG			CCNYL1	0.554624	9.93635e-09	3.37751e-07	4.43853		PTX3	-0.390126	0.00110208	0.00359277	-1.15391		EIF2AK3	-0.443134	0.000150647	0.000918118	-1.69368		EIF2D	-0.809147	4.88137e-06	0.000115643	-4.29775		PEX11G	-0.570531	7.60891e-08	8.15623e-07	-4.06142
GOLM1	GOLM1	22.0742	CUG			C20orf103	1.48703	9.99634e-09	3.38983e-07	11.8965		HEYL	-0.389027	6.67064e-05	0.000341706	-1.62451		DERL2	-0.442765	8.23555e-08	2.04509e-06	-3.13669		SV2B	-0.808274	0.00715105	0.0247042	-1.73426		SCUBE1	-0.569698	5.43292e-08	6.3448e-07	-4.13883
CORO1C	CORO1C	22.0568	CUG			SPTB	-0.364505	1.00069e-08	3.38983e-07	-2.91593		GPHN	-0.388	3.33791e-08	6.23393e-07	-2.90089		PCDH9	-0.44273	2.11883e-05	0.000183226	-2.06928		UFL1	-0.807977	3.32338e-05	0.000462921	-3.61846		PKNOX2	-0.56941	2.91425e-08	3.99073e-07	-4.29077
CMTM6	CMTM6	22.0134	CUG			KIF18B	0.760936	1.00385e-08	3.3947e-07	6.08622		CCND2	-0.387972	2.12803e-05	0.000132884	-1.81261		LINC00417	-0.442463	0.000620466	0.00295095	-1.4191		SETD6	-0.805927	1.12953e-05	0.000212221	-3.987		SYNGR1	-0.568526	4.46429e-07	3.19234e-06	-3.61028
SIM2	SIM2	21.9678	CUG			TSPAN5	0.795087	1.00915e-08	3.4068e-07	6.35755		CECR6	-0.386578	6.18723e-08	1.05312e-06	-2.78665		GLIS3	-0.442023	0.000530891	0.00259106	-1.44762		TADA2B	-0.805894	1.32063e-06	4.72635e-05	-4.73803		EXOC3L2	-0.56839	5.70427e-08	6.54879e-07	-4.1173
MYL12B///MYL12A	MYL12B///MYL12A	21.9458	CUG			CCNB1	0.796275	1.01661e-08	3.42613e-07	6.3645		F10	-0.386469	2.79848e-06	2.48014e-05	-2.14609		ATP1B2	-0.441536	5.53411e-07	9.44628e-06	-2.76267		PIGP	-0.803171	3.25364e-05	0.000455777	-3.60434		PNPLA2	-0.567919	1.24191e-08	2.18185e-07	-4.48991
ENO1	ENO1	21.9375	CUG			SLC16A5	1.16845	1.04e-08	3.49898e-07	9.32769		ISCA1	-0.386335	1.92777e-09	5.95501e-08	-3.36689		HSD17B8	-0.441517	0.000364091	0.00189102	-1.51828		TLE2	-0.802913	0.00102228	0.00568936	-2.40105		SARDH	-0.567668	3.96036e-09	9.7749e-08	-4.7697
SLC20A1	SLC20A1	21.8486	CUG			GCAT	-0.975922	1.05327e-08	3.5376e-07	-7.78538		MPP1	-0.386149	4.18483e-05	0.000232896	-1.69069		MTUS1	-0.439363	0.000751935	0.00344787	-1.37249		KIF12	-0.802413	0.000676425	0.00415537	-2.54347		SEC61B	-0.567583	7.34496e-08	7.93463e-07	-4.04914
RHPN2	RHPN2	21.8129	CUG			NR1I2	1.15358	1.05573e-08	3.53983e-07	9.20146		DPP6	-0.385819	4.10054e-05	0.000229074	-1.69265		GPHN	-0.438845	3.19455e-07	6.06056e-06	-2.85056		WNK2	-0.800527	2.08014e-05	0.000332538	-3.74799		NOSTRIN	-0.566354	0.000299226	0.000800135	-1.99583
CENPI	CENPI	21.7378	CUG			TRIM31	0.714726	1.07939e-08	3.61303e-07	5.69409		SLC29A4	-0.385336	1.08576e-06	1.1275e-05	-2.29824		AFMID	-0.43813	0.0001357	0.000844681	-1.69443		ZNF710	-0.799456	0.000244255	0.00195167	-2.88776		RTBDN	-0.56595	4.45634e-09	1.06553e-07	-4.72626
LRP8	LRP8	21.6961	CUG			C19orf56	-0.336942	1.10377e-08	3.68786e-07	-2.68108		DLL1	-0.385086	4.76312e-06	3.85538e-05	-2.04947		ACADSB	-0.43782	1.33331e-05	0.000126263	-2.1344		ACSS1	-0.796441	5.72084e-06	0.000129135	-4.17537		RHBG	-0.565676	1.17045e-07	1.11368e-06	-3.92107
ITGB1	ITGB1	21.6881	CUG			PHACTR3	1.47278	1.10548e-08	3.68786e-07	11.7181		SEC63	-0.384967	2.58505e-07	3.43894e-06	-2.53598		ECHDC2	-0.437606	3.22422e-08	9.21147e-07	-3.27836		PTP4A3	-0.794429	0.000356228	0.00259159	-2.73941		C8orf49	-0.562775	9.00931e-09	1.72483e-07	-4.5277
EPYC	EPYC	21.6841	CUG			UBE2D4	-0.376584	1.11213e-08	3.69937e-07	-2.99529		ART3	-0.38463	0.000149447	0.00067144	-1.47141		ALG14	-0.436924	4.37844e-06	5.10851e-05	-2.34133		FBXO9	-0.792589	2.72035e-09	6.20058e-07	-6.78882		ART3	-0.561581	0.00302223	0.00625212	-1.415
AREG	AREG	21.6732	CUG			HMGCS1	0.645967	1.11418e-08	3.69937e-07	5.1374		ATP5D	-0.383952	1.01949e-07	1.57823e-06	-2.68445		SLITRK1	-0.436652	4.75142e-06	5.46553e-05	-2.32438		ZBED3	-0.790994	2.83979e-06	7.82759e-05	-4.38742		HDHD2	-0.561578	1.21526e-07	1.146e-06	-3.8835
CMTM3	CMTM3	21.652	CUG			KIRREL2	-1.06171	1.11487e-08	3.69937e-07	-8.44357		PNRC1	-0.383628	4.04378e-09	1.10066e-07	-3.21988		HOGA1	-0.436116	7.24345e-08	1.84613e-06	-3.11389		NOSIP	-0.790466	0.00113372	0.00612519	-2.32831		KRBA1	-0.561488	1.09866e-06	6.68447e-06	-3.34599
AMPD3	AMPD3	21.5411	CUG			DGKZ	-0.480826	1.11642e-08	3.69937e-07	-3.82361		TSPAN33	-0.383313	1.46031e-09	4.69629e-08	-3.38678		BANF2	-0.436027	0.000220023	0.00124841	-1.59478		HUNK	-0.78955	0.00174973	0.00845866	-2.17681		TRPM5	-0.561277	2.32348e-09	6.64379e-08	-4.84599
ROBO1	ROBO1	21.4475	CUG			LSDP5	-0.690455	1.13188e-08	3.74429e-07	-5.4865		SERP1	-0.382794	3.13088e-05	0.000183148	-1.72423		ZNF483	-0.435756	8.2573e-05	0.000562226	-1.77926		NAP1L5	-0.789225	0.000530727	0.00345752	-2.58481		GATS	-0.560983	0.000269244	0.000729636	-2.00263
FOXL1	FOXL1	21.428	CUG			SLC16A12	-0.923338	1.15037e-08	3.79644e-07	-7.33053		COQ10A	-0.382402	1.25167e-09	4.17628e-08	-3.40434		SEC63	-0.435742	1.92396e-06	2.61588e-05	-2.49062		KIFC3	-0.788577	0.000114179	0.00111855	-3.1089		TMEM25	-0.560976	1.02285e-07	1.00782e-06	-3.92133
MCU	MCU	21.2881	CUG			CNR1	-0.659369	1.15148e-08	3.79644e-07	-5.23456		CPEB4	-0.381926	2.11765e-07	2.92462e-06	-2.54903		PBX3	-0.434896	2.10281e-08	6.64298e-07	-3.33879		HSPB8	-0.788108	0.000426036	0.00295694	-2.65636		SPTB	-0.560815	4.20495e-08	5.20377e-07	-4.13671
RCN1	RCN1	21.2854	CUG			CAMKK2	-0.534222	1.17522e-08	3.86823e-07	-4.23632		DZIP1	-0.380654	5.67024e-05	0.000299738	-1.61641		NFIC	-0.429496	2.95629e-06	3.70458e-05	-2.37479		MAST3	-0.78791	6.41159e-07	2.87408e-05	-4.87955		CHKA	-0.560706	2.5914e-05	9.47448e-05	-2.57166
IFI16	IFI16	21.2526	CUG			KRT7	1.39641	1.18859e-08	3.90572e-07	11.0665		TMEM196	-0.379748	3.57953e-05	0.000205495	-1.68843		NOVA1	-0.429145	2.29847e-05	0.000196007	-1.99061		CHID1	-0.78754	1.43009e-05	0.000251844	-3.81534		RWDD1	-0.560543	1.33202e-07	1.23356e-06	-3.85401
SLC9A2	SLC9A2	21.2454	CUG			NUSAP1	0.511053	1.20299e-08	3.94648e-07	4.04741		SOCS1	-0.379071	3.64245e-05	0.000208402	-1.68255		RASIP1	-0.428317	7.07794e-07	1.14836e-05	-2.63419		SLC6A16	-0.78744	0.000267248	0.00208362	-2.81359		TBKBP1	-0.560282	8.61305e-08	8.91811e-07	-3.9583
TUBA4A	TUBA4A	21.1978	CUG			C19orf36	-0.53481	1.20746e-08	3.95458e-07	-4.23469		GLTSCR2	-0.378442	4.86611e-06	3.91849e-05	-2.01059		SYDE2	-0.428173	0.000222839	0.00126193	-1.56369		KIAA2022	-0.787154	2.33001e-06	6.72309e-05	-4.43376		COQ10A	-0.558171	3.63833e-08	4.67738e-07	-4.15229
C5orf46	C5orf46	21.1894	CUG			LEF1	0.671239	1.21723e-08	3.97998e-07	5.31261		CYP2E1	-0.378198	4.76681e-05	0.000259946	-1.63449		DLL1	-0.427912	0.000130272	0.000816227	-1.6625		CYP46A1	-0.786899	1.09545e-05	0.000207574	-3.90334		VPS37D	-0.557611	7.43075e-06	3.25337e-05	-2.85997
FLNA	FLNA	21.1816	CUG			TMEM87B	0.396053	1.2207e-08	3.98472e-07	3.13412		LIPE	-0.377753	0.000697142	0.00245574	-1.19245		TMEM132C	-0.427279	2.25024e-05	0.000192424	-1.98589		OGFOD3	-0.785693	7.66957e-06	0.000160402	-4.019		ADRA2C	-0.556196	4.36e-06	2.07739e-05	-2.9815
MCUB	MCUB	21.1337	CUG			ZNF707	0.470489	1.22698e-08	3.99576e-07	3.72212		GLIS3	-0.377531	0.000237263	0.000990093	-1.36846		P2RY1	-0.427267	0.000106431	0.000690695	-1.6975		HOOK1	-0.78527	0.00184516	0.00880479	-2.1469		ZNF524	-0.555375	2.97899e-06	1.51642e-05	-3.06896
KLF7	KLF7	21.0193	CUG			EFNB2	0.641283	1.22813e-08	3.99576e-07	5.07304		TMEM132C	-0.377043	3.65154e-06	3.08314e-05	-2.05018		ING3	-0.427069	8.06277e-09	3.07855e-07	-3.45649		CEP68	-0.784998	1.21416e-08	1.71598e-06	-6.21383		SLC25A38	-0.555306	2.0225e-07	1.69177e-06	-3.71728
ISM1	ISM1	20.9751	CUG			EXOC1	0.401565	1.23708e-08	4.01828e-07	3.17542		STXBP5L	-0.376997	2.80502e-05	0.000167405	-1.71611		CYB5D1	-0.426669	7.79623e-05	0.000537194	-1.7528		GAD2	-0.78479	0.00523393	0.0194707	-1.79024		DKFZp779M0652	-0.555197	2.46586e-09	6.90846e-08	-4.77916
CHST11	CHST11	20.9599	CUG			LOC728820	-0.625238	1.24776e-08	4.04631e-07	-4.9418		NADK2	-0.376816	5.58283e-05	0.000295886	-1.60265		FAM189A1	-0.425461	4.15511e-08	1.1562e-06	-3.14051		CBX6	-0.784443	1.82457e-06	5.78523e-05	-4.50179		PPP2R1B	-0.554844	1.04751e-08	1.91752e-07	-4.42757
LIF	LIF	20.9457	CUG			NOD2	0.880515	1.25537e-08	4.06432e-07	6.95715		HEBP1	-0.375777	1.96402e-08	4.03116e-07	-2.89606		RWDD2A	-0.425446	0.000693027	0.00322655	-1.34409		CLDN5	-0.784151	4.49961e-05	0.000575457	-3.40857		SLC2A11	-0.554541	1.47592e-06	8.5106e-06	-3.23349
LRRC8A	LRRC8A	20.9377	CUG			NAG	-0.344356	1.26008e-08	4.0729e-07	-2.72028		SIM1	-0.375271	1.60792e-05	0.000105385	-1.79895		PCDH17	-0.425072	0.000214027	0.00122156	-1.55982		GRPR	-0.783308	0.00386905	0.0154658	-1.88965		FGFRL1	-0.554167	5.4947e-06	2.52118e-05	-2.91495
PARP9	PARP9	20.9305	CUG			IL7	0.666243	1.27636e-08	4.11875e-07	5.25934		BEX5	-0.375005	3.92433e-07	4.82996e-06	-2.40237		PDGFA	-0.424791	0.00049089	0.00242555	-1.40564		THRB	-0.782441	0.000515946	0.00339915	-2.57219		MPC1	-0.554055	1.45984e-12	2.33039e-10	-6.55762
KIAA1211	KIAA1211	20.886	CUG			NSUN2	0.50614	1.28136e-08	4.12816e-07	3.99462		NUDT9	-0.374897	1.15288e-08	2.61058e-07	-2.97601		TYRO3	-0.42208	2.32037e-08	7.16318e-07	-3.22235		SLC25A22	-0.779793	0.000829397	0.00485324	-2.40273		DUS1L	-0.553517	7.97828e-09	1.58973e-07	-4.48243
CCNB2	CCNB2	20.8494	CUG			RUNX2	0.52473	1.30416e-08	4.19476e-07	4.13732		ATP1B2	-0.374247	7.1834e-08	1.18599e-06	-2.6735		KL	-0.420668	1.31948e-07	2.98471e-06	-2.89403		SOWAHA	-0.779345	0.0110415	0.0344877	-1.52516		CCDC116	-0.553129	4.9035e-10	2.15986e-08	-5.14935
MSMO1	MSMO1	20.8435	CUG			CEP164	-0.443148	1.31417e-08	4.22009e-07	-3.49261		TMEM72	-0.373924	5.12738e-07	6.0369e-06	-2.35202		DIS3L	-0.418892	1.79307e-07	3.75468e-06	-2.82601		SPACA9	-0.777449	9.55359e-07	3.70602e-05	-4.68011		IDNK	-0.552551	2.67961e-08	3.75129e-07	-4.18388
MVP	MVP	20.8259	CUG			WNT2	1.0932	1.34002e-08	4.29611e-07	8.60662		RAMP1	-0.373146	3.52855e-06	2.9992e-05	-2.03454		EIF4EBP1	-0.41869	0.00419446	0.0142669	-0.995361		MAGEE1	-0.777249	2.22506e-05	0.000350937	-3.61627		PANX2	-0.55071	8.09101e-09	1.6001e-07	-4.45634
KPNA2	KPNA2	20.8088	CUG			DCBLD1	0.411185	1.35891e-08	4.34962e-07	3.23472		NANOS1	-0.372759	2.46823e-09	7.42182e-08	-3.20857		CCKBR	-0.418199	0.00019075	0.00111151	-1.5555		ALDH5A1	-0.775433	0.000226989	0.00184696	-2.82567		ADAD2	-0.55002	7.35043e-08	7.93668e-07	-3.92367
LRCH1	LRCH1	20.7971	CUG			MX1	1.19229	1.3615e-08	4.35085e-07	9.37852		PLCXD3	-0.37169	0.000407488	0.00156072	-1.25999		BEX4	-0.417389	1.33015e-07	3.00214e-06	-2.87001		CYB5D2	-0.774907	4.35995e-06	0.000107492	-4.1539		TMEM205	-0.549936	1.98393e-05	7.51859e-05	-2.58606
CXCR4	CXCR4	20.7185	CUG			SHFM1	0.456751	1.37329e-08	4.38144e-07	3.59108		IPO5	-0.370807	3.07311e-09	8.86512e-08	-3.15647		PLCL2	-0.417179	2.18761e-06	2.8968e-05	-2.36124		ARMC5	-0.774867	3.34414e-05	0.000464932	-3.46808		GGACT	-0.549626	5.1341e-08	6.06283e-07	-4.00652
CXorf38	CXorf38	20.7021	CUG			ADH1A	-1.26509	1.39917e-08	4.45682e-07	-9.93615		LOC439951	-0.370638	6.05914e-08	1.03478e-06	-2.67511		ATP4A	-0.417107	0.000294485	0.00158923	-1.47278		STRADB	-0.774655	2.03487e-05	0.000327424	-3.63426		CXXC4	-0.548618	9.623e-06	4.05468e-05	-2.75225
KIF20A	KIF20A	20.6802	CUG			VSIG2	1.31989	1.42272e-08	4.52452e-07	10.3571		RPL36	-0.370351	2.12585e-06	1.97607e-05	-2.1008		EIF3F	-0.41659	4.96698e-08	1.3399e-06	-3.04273		UBL3	-0.774632	3.9329e-06	9.95064e-05	-4.18711		BAIAP3	-0.547941	1.29037e-07	1.20151e-06	-3.77493
MSANTD3-TMEFF1///TMEFF1	MSANTD3-TMEFF1///TMEFF1	20.586	CUG			C22orf24	-0.497633	1.45087e-08	4.60282e-07	-3.90063		RALYL	-0.370349	1.66946e-06	1.61067e-05	-2.13967		KCNQ1	-0.416577	8.17187e-05	0.000557967	-1.70283		RUNDC3B	-0.773299	1.70763e-05	0.000287486	-3.68678		ZNF710	-0.547443	2.36034e-06	1.25116e-05	-3.08047
CTSV	CTSV	20.5761	CUG			CKLF	0.651945	1.452e-08	4.60282e-07	5.10996		FGFRL1	-0.369434	2.31882e-06	2.12058e-05	-2.08166		GGT6	-0.416143	0.000191571	0.00111501	-1.54708		CACHD1	-0.773193	0.00025347	0.00200312	-2.78046		ADCY1	-0.547404	4.57754e-07	3.26175e-06	-3.4702
PSMB9	PSMB9	20.5153	CUG			RPL10	-0.464284	1.47174e-08	4.65792e-07	-3.63635		TYRO3	-0.369286	3.00247e-10	1.30045e-08	-3.51653		TBC1D24	-0.416037	2.06675e-07	4.2066e-06	-2.78109		GPR27	-0.772888	0.000887682	0.00510279	-2.35866		ZNF205	-0.54725	2.0309e-05	7.6691e-05	-2.56787
CTNNA1	CTNNA1	20.4902	CUG			TNFRSF10A	0.561454	1.48836e-08	4.70298e-07	4.39466		PRPS2	-0.369121	1.04704e-05	7.41897e-05	-1.83824		CYP2E1	-0.414799	0.000682175	0.00318406	-1.3133		MAN1A2	-0.771611	2.76618e-07	1.56578e-05	-5.06032		SPTBN4	-0.54719	1.41327e-08	2.39565e-07	-4.29532
EFNA1	EFNA1	20.4732	CUG			DEPDC1B	0.735397	1.53611e-08	4.84612e-07	5.74608		FBXO2	-0.368548	2.37783e-05	0.000146373	-1.7041		PNPLA7	-0.414453	1.90952e-08	6.15043e-07	-3.19919		P4HB	-0.770494	0.00319295	0.0133525	-1.92301		TXNL4A	-0.547169	6.91154e-09	1.43461e-07	-4.46513
ZNF267	ZNF267	20.4555	CUG			MLXIP	-0.315899	1.59639e-08	5.02826e-07	-2.46302		LINC00982	-0.368386	1.02873e-06	1.07504e-05	-2.20578		SLC5A9	-0.414239	7.35596e-06	7.73404e-05	-2.12644		CHAD	-0.770109	0.00155106	0.00773754	-2.16352		CECR6	-0.546856	1.29071e-06	7.62705e-06	-3.22053
TNFAIP2	TNFAIP2	20.447	CUG			FAM150B	-1.79801	1.63295e-08	5.13522e-07	-14.0011		ETFDH	-0.368151	5.27133e-07	6.18091e-06	-2.31128		CCDC149	-0.413778	2.35829e-07	4.71031e-06	-2.74227		NANOS1	-0.767439	0.0032128	0.0134128	-1.91331		DYX1C1-CCPG1///CCPG1	-0.546736	0.000730127	0.00177058	-1.71489
MARCO	MARCO	20.4426	CUG			ROD1	0.464992	1.65317e-08	5.18799e-07	3.61842		SPCS3	-0.368017	1.53071e-05	0.000101401	-1.77204		ISCA1	-0.413467	9.77245e-07	1.50457e-05	-2.48493		ZNF302	-0.766675	6.25463e-05	0.000731212	-3.22295		RYR2	-0.54619	6.39756e-05	0.000207204	-2.29071
DKK3	DKK3	20.4247	CUG			WNT6	-0.754898	1.65499e-08	5.18799e-07	-5.87402		TCIRG1	-0.36774	0.00014969	0.000671937	-1.40654		STARD13	-0.411745	2.84415e-08	8.41323e-07	-3.10705		ENKD1	-0.766528	0.00349562	0.0142947	-1.88296		POMC	-0.546135	7.61109e-06	3.31988e-05	-2.79542
VSNL1	VSNL1	20.3747	CUG			SGSM1	-0.356827	1.66328e-08	5.20572e-07	-2.77577		SPTB	-0.36695	6.02188e-13	8.33928e-11	-4.48423		PGBD5	-0.411462	8.8928e-05	0.00059755	-1.66682		PAPSS2	-0.766001	7.68541e-05	0.000843798	-3.15158		DNAJB4	-0.545826	0.00128911	0.00292745	-1.57728
FUT2	FUT2	20.3363	CUG			FAM150A	0.64868	1.68803e-08	5.27271e-07	5.04194		PEBP1	-0.366786	8.35914e-10	3.00118e-08	-3.32962		NADK2	-0.411382	0.000211495	0.00121153	-1.5117		GALNT11	-0.763693	5.44252e-06	0.000125015	-4.02023		ALPPL2	-0.54549	1.80966e-06	1.00061e-05	-3.13243
SLC5A3	SLC5A3	20.297	CUG			S100A2	2.07973	1.69002e-08	5.27271e-07	16.1639		SYNE1	-0.366473	2.21661e-06	2.04179e-05	-2.07215		FAM181B	-0.41131	6.8244e-05	0.000483011	-1.71349		SPSB4	-0.762752	0.00426145	0.0166618	-1.80806		ZBED3	-0.545483	9.44084e-07	5.9057e-06	-3.28653
ADSS	ADSS	20.2788	CUG			CCDC109A	0.697644	1.70261e-08	5.3036e-07	5.41992		CYB5D1	-0.365101	1.54601e-05	0.000102113	-1.75642		ZNF415	-0.410869	1.32939e-06	1.94553e-05	-2.41441		MAPK9	-0.762697	2.26539e-05	0.000355493	-3.54262		ANKRD53	-0.545107	4.00481e-08	5.02333e-07	-4.03239
SPRR1B	SPRR1B	20.2568	CUG			DEPDC1	0.404014	1.71786e-08	5.34268e-07	3.13717		DERL2	-0.36413	4.30714e-08	7.73879e-07	-2.68211		GABARAP	-0.410005	2.89669e-09	1.36155e-07	-3.50066		PACSIN1	-0.762198	1.88435e-05	0.000309718	-3.60126		LNX2	-0.54481	0.000526234	0.00132133	-1.78634
CDC6	CDC6	20.2545	CUG			FLCN	-0.311204	1.72217e-08	5.34765e-07	-2.41617		SYT15	-0.362815	9.19667e-08	1.45242e-06	-2.5529		ARRB1	-0.40824	4.40176e-06	5.12838e-05	-2.18669		REV3L	-0.761965	4.30241e-07	2.12147e-05	-4.85089		CRTC1	-0.543735	8.00255e-09	1.59112e-07	-4.4025
PGM2	PGM2	20.2127	CUG			UNC119B	-0.555967	1.73324e-08	5.3736e-07	-4.31494		TMEM63C	-0.36266	2.69572e-05	0.00016207	-1.65711		HMGN3	-0.408216	6.23591e-09	2.47886e-07	-3.34945		ARHGAP24	-0.761448	6.27726e-07	2.83102e-05	-4.72268		PGPEP1	-0.543508	3.72654e-10	1.78012e-08	-5.12457
HTRA3	HTRA3	20.2037	CUG			TUFT1	0.765915	1.73616e-08	5.37421e-07	5.94382		ECHDC2	-0.36213	7.60923e-08	1.24519e-06	-2.57788		RCAN2	-0.408058	2.21198e-05	0.000189666	-1.8996		PIFO	-0.760185	0.00192108	0.00907662	-2.06501		EIF3J	-0.543423	9.83821e-06	4.12743e-05	-2.72097
C1orf116	C1orf116	20.1969	CUG			ATAD3C	-0.799837	1.74908e-08	5.40574e-07	-6.20448		MAPK9	-0.362118	0.000406638	0.00155834	-1.22787		CCDC25	-0.407921	2.82967e-05	0.000233766	-1.85533		METTL21B	-0.760131	0.0170158	0.0483746	-1.34478		TMEM64	-0.543135	3.41972e-05	0.000120468	-2.42565
CACNB3	CACNB3	20.1928	CUG			C11orf82	0.241716	1.76364e-08	5.4422e-07	1.87417		ISOC1	-0.361689	1.59987e-10	7.73397e-09	-3.54308		SRPRA	-0.406483	7.40281e-05	0.00051586	-1.67902		COX6A2	-0.760103	2.9176e-05	0.000426473	-3.44705		NKX6-1	-0.542872	1.21274e-06	7.23568e-06	-3.21176
WDHD1	WDHD1	20.1659	CUG			CAMK2N1	0.714842	1.77965e-08	5.48304e-07	5.53979		RPL3	-0.361294	1.77122e-08	3.70192e-07	-2.80065		SCAPER	-0.40647	3.65809e-09	1.65494e-07	-3.42928		KCNF1	-0.759399	1.51303e-05	0.000263109	-3.66042		TMED10	-0.542838	2.21309e-05	8.25454e-05	-2.52691
FOXM1	FOXM1	20.1571	CUG			SGOL2	0.444433	1.81049e-08	5.56938e-07	3.44089		TTLL11	-0.361166	1.51662e-08	3.27747e-07	-2.824		CEP70	-0.406217	0.00581564	0.0185627	-0.908058		KLHL42	-0.75917	2.9956e-06	8.12584e-05	-4.19329		DNAJC3	-0.542743	0.000188902	0.000535025	-2.02105
ZNF365	ZNF365	20.1533	CUG			CRAT	-0.505939	1.81873e-08	5.58603e-07	-3.91609		FITM1	-0.360863	3.09205e-07	3.95382e-06	-2.34913		FBXO9	-0.405757	3.10567e-08	8.9483e-07	-3.04636		TEX2	-0.758037	8.69902e-07	3.5417e-05	-4.5941		FITM2	-0.542453	4.11579e-09	1.00689e-07	-4.54876
IGFBP7	IGFBP7	20.1514	CUG			MACC1	0.856195	1.89582e-08	5.81376e-07	6.61171		SELK	-0.360706	6.1168e-05	0.000318628	-1.51982		LNX2	-0.405697	0.00150215	0.00606984	-1.1454		EIF4B	-0.75603	1.75454e-06	5.65866e-05	-4.35159		C3orf18	-0.542296	5.208e-07	3.62991e-06	-3.40742
NR1I2	NR1I2	20.1459	CUG			C21orf96	0.734488	1.90512e-08	5.83321e-07	5.6703		GALR3	-0.36024	4.92817e-05	0.000267242	-1.55167		FZD4	-0.405609	1.57801e-06	2.24311e-05	-2.3533		HS6ST1	-0.755285	2.80809e-05	0.000415668	-3.43775		CPEB3	-0.541797	1.26792e-10	7.90275e-09	-5.36212
UNC5B	UNC5B	20.1077	CUG			MUC1	1.51078	1.93409e-08	5.91276e-07	11.6534		FIGN	-0.360052	1.09152e-05	7.6621e-05	-1.78656		SCML2	-0.405478	4.09348e-12	7.99528e-10	-4.61755		AGA	-0.754947	8.35229e-05	0.000894619	-3.07882		UCK1	-0.541589	9.95208e-08	9.86714e-07	-3.79225
MINOS1-NBL1///NBL1	MINOS1-NBL1///NBL1	20.0805	CUG			BCAT2	-0.386145	1.95328e-08	5.9622e-07	-2.97689		SLC5A9	-0.358747	4.65813e-07	5.58775e-06	-2.27151		C16orf89	-0.404976	5.15999e-05	0.000385292	-1.73628		FNDC3A	-0.754055	1.1412e-05	0.00021405	-3.72702		CAMKK1	-0.541528	1.24014e-08	2.18046e-07	-4.28161
GALNT10	GALNT10	19.9366	CUG			PQLC1	-0.437752	2.01873e-08	6.15177e-07	-3.36847		ORMDL3	-0.358668	3.88007e-06	3.24381e-05	-1.94081		OTC	-0.404644	0.00398108	0.0136532	-0.971144		THAP12	-0.753983	2.88308e-06	7.9174e-05	-4.17718		EPOR	-0.541136	8.78428e-08	9.04044e-07	-3.81842
SLC35F2	SLC35F2	19.9271	CUG			SNURF	-0.697598	2.02162e-08	6.15177e-07	-5.36753		PON3	-0.358353	0.00625203	0.0153766	-0.789803		PXMP2	-0.404514	2.63259e-06	3.38026e-05	-2.25703		WNT6	-0.753957	0.000284961	0.00218859	-2.67294		C19orf24	-0.540878	5.116e-06	2.37388e-05	-2.86182
HOPX	HOPX	19.9216	CUG			SERTAD4	0.787834	2.04964e-08	6.22745e-07	6.05712		AIF1L	-0.35798	0.000197701	0.000850869	-1.32595		DYX1C1-CCPG1///CCPG1	-0.404201	0.000163332	0.000978977	-1.53068		ECHDC2	-0.752683	1.23388e-06	4.5213e-05	-4.4474		KLF11	-0.540768	3.46343e-06	1.71577e-05	-2.95286
SPRY4	SPRY4	19.9165	CUG			PSPN	-0.589089	2.0698e-08	6.27904e-07	-4.5266		PAPPA2	-0.357739	0.00120432	0.00387121	-1.04433		ELAVL4	-0.404184	6.8796e-05	0.000485902	-1.68239		TTC28	-0.75254	1.01081e-07	7.52564e-06	-5.26427		FAAH	-0.540754	6.56129e-05	0.000211765	-2.26198
FAM83B	FAM83B	19.9108	CUG			CHID1	-0.489763	2.07586e-08	6.28776e-07	-3.76275		RIMBP2	-0.357438	2.2482e-05	0.000139363	-1.66143		NAT8L	-0.404181	4.1078e-08	1.14618e-06	-2.98544		LARP1B	-0.751942	0.000843119	0.00491539	-2.31155		CYB5D2	-0.540732	6.85603e-07	4.54657e-06	-3.33303
RAB25	RAB25	19.8594	CUG			GLS2	-0.858126	2.18584e-08	6.61076e-07	-6.57357		AMHR2	-0.357348	1.35131e-08	2.98034e-07	-2.81206		AKR7A3	-0.403906	0.00596629	0.0189098	-0.898407		UBE4B	-0.751577	5.35674e-05	0.000650935	-3.21006		PRLR	-0.540711	3.95611e-09	9.7749e-08	-4.54345
SLCO1B3	SLCO1B3	19.7841	CUG			HPN	-1.18874	2.21383e-08	6.68517e-07	-9.09964		SND1	-0.357233	9.95841e-06	7.13061e-05	-1.78681		SOCS2	-0.403903	5.2994e-06	5.97705e-05	-2.1309		INSR	-0.750151	0.00446999	0.0172583	-1.76263		TNXB///TNXA	-0.540659	0.0003051	0.000814176	-1.90072
OSMR	OSMR	19.7202	CUG			PRSS22	1.10231	2.2187e-08	6.68962e-07	8.43695		ZNF415	-0.356418	1.87765e-07	2.64888e-06	-2.3974		GLP1R	-0.403315	8.18458e-08	2.03742e-06	-2.8583		B4GAT1	-0.749616	4.92358e-08	4.62887e-06	-5.47798		REEP2	-0.540089	1.70684e-06	9.55425e-06	-3.11513
ACTR3	ACTR3	19.7198	CUG			FAM148B	-0.898496	2.23847e-08	6.73661e-07	-6.87354		PCYT1B	-0.356356	4.24472e-07	5.15263e-06	-2.27076		FUNDC2	-0.402703	0.000935507	0.00411931	-1.21977		MCFD2	-0.748394	8.80153e-06	0.000177681	-3.78346		AMBP	-0.539267	0.0163923	0.0281131	-0.962787
TGFB1I1	TGFB1I1	19.7006	CUG			STAMBPL1	0.64496	2.2411e-08	6.73661e-07	4.93364		DEXI	-0.35589	1.44009e-06	1.43074e-05	-2.07897		SPTB	-0.401742	6.04272e-10	3.81198e-08	-3.70356		HEBP1	-0.747263	0.000354193	0.00258106	-2.57862		LGI4	-0.538963	2.08008e-07	1.73254e-06	-3.60131
MDK	MDK	19.6681	CUG			KCNJ8	-0.937705	2.2731e-08	6.81428e-07	-7.16723		FXYD1	-0.355889	0.000341101	0.00134309	-1.23391		KCNK3	-0.400948	4.39131e-05	0.000336226	-1.74709		SLC25A6	-0.747071	4.83884e-07	2.31399e-05	-4.71795		DDOST	-0.538551	2.91708e-07	2.27112e-06	-3.51946
TNIK	TNIK	19.5997	CUG			RELB	0.969503	2.27457e-08	6.81428e-07	7.41001		ALG14	-0.355615	1.44657e-06	1.43578e-05	-2.07667		EXOC3L2	-0.40074	4.57172e-06	5.30356e-05	-2.13992		STARD13	-0.746942	1.10542e-05	0.00020875	-3.7022		SLC16A11	-0.538149	1.49398e-07	1.34483e-06	-3.67322
TRPS1	TRPS1	19.4876	CUG			ADORA2B	0.884803	2.27729e-08	6.81428e-07	6.76218		FAM214A	-0.355613	1.20817e-05	8.34288e-05	-1.74886		LRP6	-0.400128	5.36574e-07	9.2056e-06	-2.50895		GATA2	-0.746839	2.48124e-06	7.05848e-05	-4.18628		MTERF2	-0.536809	5.22065e-06	2.41789e-05	-2.83557
SMS	SMS	19.4767	CUG			RALA	0.558808	2.28379e-08	6.82338e-07	4.27004		MTERF2	-0.355137	6.74784e-10	2.50211e-08	-3.25691		FOXB1	-0.400126	3.226e-05	0.000260867	-1.7971		CEBPA	-0.745879	0.00131187	0.00681405	-2.1497		FAM155B	-0.53645	9.28704e-08	9.40101e-07	-3.77238
CDC20	CDC20	19.4303	CUG			ECHDC3	-0.815082	2.30808e-08	6.88552e-07	-6.22458		PLVAP	-0.353296	4.21701e-06	3.48966e-05	-1.89896		GRIA4	-0.40006	5.23744e-05	0.000389415	-1.71261		FAM213A	-0.743684	0.000103462	0.00104114	-2.96375		TTBK1	-0.536374	1.60386e-07	1.41359e-06	-3.64457
CHML	CHML	19.2922	CUG			NGEF	0.802509	2.33299e-08	6.94934e-07	6.12482		BACH2	-0.352643	3.5338e-06	3.0024e-05	-1.92253		PLPP5	-0.399626	0.000135146	0.000842606	-1.54623		OS9	-0.743273	0.000110594	0.00109436	-2.94059		GRB10	-0.536078	0.00354259	0.00719445	-1.31375
IGF2BP2	IGF2BP2	19.2882	CUG			FANCI	0.602849	2.37907e-08	7.06935e-07	4.59587		RAMP3	-0.352484	2.06411e-06	1.92617e-05	-2.00396		PID1	-0.399555	7.8404e-05	0.000539323	-1.64044		CNKSR2	-0.742536	1.97354e-05	0.000321047	-3.49345		CELF3	-0.535648	3.90046e-08	4.91466e-07	-3.96856
FSCN1	FSCN1	19.2766	CUG			MRPL34	-0.360381	2.38043e-08	7.06935e-07	-2.74731		EIF4E3	-0.352383	4.01732e-09	1.09772e-07	-2.95863		ANAPC16	-0.398607	6.63611e-06	7.13224e-05	-2.06402		MOCS2	-0.741824	3.02248e-07	1.66005e-05	-4.83642		EXD2	-0.534999	1.36542e-06	7.98137e-06	-3.13763
DSG3	DSG3	19.2443	CUG			PPARG	1.11038	2.39573e-08	7.10409e-07	8.46171		PRKCQ	-0.351457	1.61134e-06	1.56723e-05	-2.03592		TRIP11	-0.398579	6.85168e-05	0.000484266	-1.65976		TTYH1	-0.740761	0.00666626	0.0234052	-1.61198		FDX1	-0.534967	1.15733e-05	4.7389e-05	-2.64089
TSPAN15	TSPAN15	19.2137	CUG			PSMD1	0.40157	2.4115e-08	7.14014e-07	3.05904		EPB41L4A-AS1	-0.351178	1.65562e-05	0.000107679	-1.679		KIF5C	-0.398468	0.00114852	0.00486764	-1.17144		RAP1GAP	-0.740292	0.00846209	0.028054	-1.53427		DCXR	-0.534837	4.89487e-08	5.85511e-07	-3.90979
PSMB8	PSMB8	19.1197	CUG			SASS6	0.540672	2.42676e-08	7.17455e-07	4.11721		HIPK2	-0.350764	5.75601e-06	4.52763e-05	-1.83796		UTRN	-0.39818	1.94587e-06	2.63861e-05	-2.27396		SYNE1	-0.74022	9.95255e-07	3.83398e-05	-4.44285		HAGH	-0.534554	9.74387e-08	9.7259e-07	-3.7479
SOX4	SOX4	19.1181	CUG			CHST6	1.23132	2.51514e-08	7.42473e-07	9.35737		STXBP1	-0.350243	0.000131462	0.000602606	-1.35936		HEYL	-0.397515	0.0011751	0.00495635	-1.16469		UCK1	-0.740071	1.60869e-07	1.03765e-05	-5.02769		ZNF395	-0.533276	1.89734e-05	7.23992e-05	-2.51805
ARHGAP26	ARHGAP26	19.1001	CUG			FLJ14213	0.45578	2.53673e-08	7.4773e-07	3.46198		FXN	-0.350228	3.16696e-10	1.34874e-08	-3.32694		FITM1	-0.397133	7.77985e-06	8.0711e-05	-2.02896		FAM217A	-0.738789	4.559e-05	0.000580348	-3.20718		SLC46A1	-0.531572	1.22559e-05	4.97795e-05	-2.6109
TNFSF11	TNFSF11	19.0399	CUG			METRN	-0.734581	2.56544e-08	7.55065e-07	-5.57608		BANF2	-0.350089	6.62204e-05	0.000339559	-1.46302		C11orf54	-0.396192	0.0013634	0.00559601	-1.13524		C6orf120	-0.738659	2.24207e-07	1.34822e-05	-4.9116		CEND1	-0.531408	1.15602e-07	1.10517e-06	-3.68639
P3H1	P3H1	19.023	CUG			C10orf78	0.610837	2.59544e-08	7.62759e-07	4.63368		CNKSR2	-0.349805	6.43251e-05	0.000332267	-1.46625		MRM3	-0.396156	4.40931e-07	7.89827e-06	-2.51782		FITM2	-0.737062	2.75658e-05	0.000409409	-3.36073		ISOC1	-0.530542	0.00063437	0.00155898	-1.69649
PON2	PON2	19.0123	CUG			LOC728368	0.42403	2.60725e-08	7.6509e-07	3.21576		ST6GALNAC4	-0.349768	8.54203e-08	1.36064e-06	-2.47232		NANOS1	-0.396016	3.01758e-08	8.78167e-07	-2.97817		ATPAF1	-0.73693	2.84144e-07	1.58068e-05	-4.82428		ADAMTS7	-0.530323	1.91663e-09	5.79324e-08	-4.62307
CSGALNACT2	CSGALNACT2	18.9433	CUG			LOC100129553	-0.579226	2.61283e-08	7.65591e-07	-4.39221		CENPC	-0.349528	1.01653e-05	7.24055e-05	-1.74515		LETMD1	-0.395911	2.58515e-05	0.000216813	-1.81625		KCNK17	-0.735598	0.00118275	0.00632834	-2.15317		ADAMTS10	-0.529826	1.58141e-06	8.98129e-06	-3.07349
ADGRG6	ADGRG6	18.9201	CUG			MGC4294	0.633544	2.62102e-08	7.66853e-07	4.80323		SPSB4	-0.349331	2.78534e-05	0.000166474	-1.59125		LOC400590	-0.395759	4.41884e-10	2.9243e-08	-3.70221		PSEN2	-0.733146	0.0034355	0.0141095	-1.80648		ACADVL	-0.529633	1.01696e-07	1.00335e-06	-3.70356
ENDOD1	ENDOD1	18.9065	CUG			METTL7A	-0.921234	2.63815e-08	7.70721e-07	-6.98176		ABHD12	-0.349214	1.71708e-05	0.000111016	-1.66408		KCNJ8	-0.394444	0.000469782	0.00233416	-1.31275		FAM174B	-0.73192	0.0021898	0.0100309	-1.94661		HEXDC	-0.529546	4.83315e-09	1.12532e-07	-4.40358
CDCA8	CDCA8	18.8193	CUG			PDIA2	-2.79891	2.64802e-08	7.72464e-07	-21.2076		ULK1	-0.348984	4.25992e-06	3.51812e-05	-1.87425		SERP1	-0.3933	0.00103012	0.00446442	-1.17483		NUDT9	-0.730181	1.17696e-05	0.000218724	-3.59924		CDIP1	-0.529223	1.84262e-08	2.8922e-07	-4.09331
C4BPB	C4BPB	18.7917	CUG			PKM2	0.450579	2.66424e-08	7.76048e-07	3.41287		ZNF429	-0.348668	7.72089e-05	0.000386177	-1.43384		RFC1	-0.393282	0.00014804	0.00090522	-1.50612		RRBP1	-0.730095	0.00656306	0.0231375	-1.59372		ACSS1	-0.528175	1.37485e-10	8.26733e-09	-5.20872
TAGLN2	TAGLN2	18.7793	CUG			SORBS2	-0.899031	2.68674e-08	7.81448e-07	-6.80636		CCDC149	-0.348612	2.00976e-08	4.11983e-07	-2.68322		NGFR	-0.393257	1.59541e-05	0.000146101	-1.8865		SERP1	-0.728865	0.000156484	0.00141955	-2.77372		THAP12	-0.528117	2.28704e-05	8.50037e-05	-2.45085
STAT1	STAT1	18.7655	CUG			FAM131C	-1.00338	2.69069e-08	7.81448e-07	-7.59575		DHTKD1	-0.348422	2.80556e-07	3.66812e-06	-2.28285		CAMK2N2	-0.392819	0.000129463	0.000812195	-1.52722		ADCY1	-0.728665	1.45145e-07	9.73001e-06	-4.98275		PLTP	-0.527856	0.0108444	0.0194492	-1.03713
FGFBP1	FGFBP1	18.7595	CUG			OLFM1	-0.522939	2.70967e-08	7.85805e-07	-3.95712		HBD	-0.348211	3.54583e-05	0.000203618	-1.54964		EIF4E3	-0.39271	1.34775e-07	3.03512e-06	-2.69807		SALL2	-0.727903	2.71735e-05	0.000404938	-3.3235		TRPV6	-0.527776	7.24969e-06	3.18415e-05	-2.7126
CLIP4	CLIP4	18.6315	CUG			EVI5L	-0.871608	2.80851e-08	8.13273e-07	-6.58197		REEP1	-0.346731	1.38813e-05	9.34775e-05	-1.68427		TTLL11	-0.391985	6.94623e-07	1.1306e-05	-2.41394		MRM3	-0.727255	3.00187e-05	0.000432116	-3.28909		R3HCC1	-0.527753	4.0736e-07	2.96455e-06	-3.37235
BPGM	BPGM	18.5194	CUG			KIF13A	0.373981	2.89868e-08	8.36986e-07	2.81899		NAT8L	-0.345921	7.19399e-09	1.76444e-07	-2.81685		BACH2	-0.39163	2.91279e-05	0.000239545	-1.77631		PNPLA7	-0.726603	2.17377e-06	6.43796e-05	-4.1146		LETMD1	-0.527202	2.66341e-07	2.10991e-06	-3.46612
APLP2	APLP2	18.5043	CUG			SPIN4	0.381775	2.89887e-08	8.36986e-07	2.87774		ATP5A1	-0.345494	4.3481e-09	1.16897e-07	-2.88892		GJD2	-0.391594	0.000458094	0.00228548	-1.30755		EPB41L4A-AS1	-0.7259	0.000182161	0.00158199	-2.71454		TMEM179	-0.527041	5.5718e-08	6.44928e-07	-3.82316
BEAN1	BEAN1	18.4762	CUG			MLXIPL	-0.611111	2.91019e-08	8.39026e-07	-4.60538		TEF	-0.345261	3.56346e-06	3.02011e-05	-1.88103		ISOC1	-0.39153	7.10081e-08	1.81204e-06	-2.79893		DNAJC4	-0.725066	3.17688e-05	0.000449064	-3.26135		KLKB1	-0.526967	0.000260137	0.000707723	-1.88907
ATP2C1	ATP2C1	18.4453	CUG			LOC641518	0.498678	2.92528e-08	8.42149e-07	3.75695		DENND5B	-0.34519	1.94007e-06	1.83097e-05	-1.97179		SRM	-0.390478	3.91943e-05	0.000305743	-1.72075		GLRB	-0.724409	0.00240475	0.0108051	-1.89718		ALAD	-0.526892	1.48432e-06	8.54802e-06	-3.07098
TYMS	TYMS	18.4412	CUG			KIAA1841	0.325264	2.94226e-08	8.45802e-07	2.44967		HSDL2	-0.345129	1.30008e-05	8.8841e-05	-1.68631		ASNS	-0.390048	0.00147448	0.0059723	-1.10437		GABARAPL1	-0.724305	0.000146257	0.00134716	-2.77762		NRSN2	-0.526636	3.87025e-05	0.000133973	-2.32365
YWHAB	YWHAB	18.4404	CUG			MAD2L2	-0.378438	2.95402e-08	8.4689e-07	-2.84948		GATA2	-0.344929	2.62315e-08	5.10024e-07	-2.61497		PCMTD1	-0.389439	1.27634e-05	0.000122063	-1.90593		COL4A3	-0.723659	0.000102888	0.00103819	-2.88569		MARC1	-0.525881	1.1452e-07	1.09813e-06	-3.6502
STX6	STX6	18.4337	CUG			CEL	-2.33527	2.95462e-08	8.4689e-07	-17.5834		SLC46A1	-0.344876	6.30066e-06	4.87787e-05	-1.79357		CCDC186	-0.389206	0.00358729	0.0125225	-0.951701		QPRT	-0.723494	0.00836987	0.0278189	-1.5029		QSOX2	-0.525762	4.53303e-08	5.50841e-07	-3.86099
CDKN2B	CDKN2B	18.4182	CUG			VCAN	1.18593	2.9599e-08	8.47175e-07	8.92851		SLC25A45	-0.344623	2.77397e-06	2.46163e-05	-1.91503		TLE2	-0.388843	2.34341e-06	3.07703e-05	-2.18924		SWT1	-0.723255	0.000310719	0.00234102	-2.53691		PHYHD1	-0.525407	0.000306442	0.000816676	-1.8461
GREB1L	GREB1L	18.359	CUG			LOXL1	0.978406	3.00871e-08	8.59899e-07	7.35919		PNPLA7	-0.344148	1.29901e-07	1.94156e-06	-2.36994		GCLC	-0.388644	0.000273724	0.00149547	-1.38462		SEC61B	-0.723214	7.09928e-06	0.000152346	-3.72368		SGF29	-0.523911	1.6669e-09	5.28604e-08	-4.59894
FANCD2	FANCD2	18.3465	CUG			NEURL	-1.087	3.03332e-08	8.6568e-07	-8.17214		BEX2	-0.34378	3.32989e-08	6.22467e-07	-2.57064		PCYT1B	-0.388563	7.40488e-06	7.76939e-05	-1.99352		COQ10A	-0.723079	0.000133651	0.00125661	-2.80123		IPO5	-0.523714	4.91164e-06	2.29489e-05	-2.78028
EGFL6	EGFL6	18.2779	CUG			CEACAM3	1.02985	3.04776e-08	8.67235e-07	7.74037		DAP	-0.343719	0.000301457	0.00120921	-1.21016		SLC1A4	-0.388539	0.000531149	0.0025917	-1.27238		ZSCAN18	-0.722634	0.000117303	0.00114104	-2.84045		SARAF	-0.523218	6.31198e-06	2.83114e-05	-2.72065
BIRC3	BIRC3	18.2725	CUG			SLC41A1	-0.384781	3.05229e-08	8.67235e-07	-2.89177		PCMTD1	-0.343481	1.96365e-05	0.000124297	-1.61675		PGRMC2	-0.388346	2.34868e-07	4.70038e-06	-2.57442		NEDD4L	-0.722056	0.00206672	0.00959986	-1.93852		GPR162	-0.522324	6.80606e-09	1.42478e-07	-4.26588
L3MBTL3	L3MBTL3	18.2528	CUG			LCE1A	-0.655423	3.0545e-08	8.67235e-07	-4.92554		DNAJC4	-0.343007	2.37562e-08	4.72733e-07	-2.61516		GPM6A	-0.38834	4.64623e-05	0.000352686	-1.68264		STXBP1	-0.721742	0.00010662	0.00106712	-2.86688		KIAA0922	-0.522321	0.00171193	0.00376957	-1.44501
SLC16A5	SLC16A5	18.2519	CUG			SCARA3	-0.476809	3.05634e-08	8.67235e-07	-3.58313		CNNM3	-0.342023	6.61081e-08	1.10945e-06	-2.45564		SGMS1	-0.388019	2.16974e-10	1.65071e-08	-3.74966		FKBP2	-0.721017	2.24643e-05	0.000352872	-3.35165		GPR155	-0.522282	5.00633e-06	2.33177e-05	-2.76835
SH3PXD2A	SH3PXD2A	18.2417	CUG			HOXB6	0.726533	3.0747e-08	8.70708e-07	5.45786		SCML2	-0.341659	1.37392e-12	1.59822e-10	-4.05277		LIPE	-0.387855	0.00882338	0.0261115	-0.796796		TXNL1	-0.721008	2.6492e-07	1.51894e-05	-4.74199		KCNH3	-0.522009	1.09124e-07	1.06014e-06	-3.63427
CENPU	CENPU	18.236	CUG			AMIGO2	0.986312	3.07739e-08	8.70708e-07	7.40899		GJD2	-0.341539	0.000137259	0.000625938	-1.31918		EIF3J	-0.387742	9.38251e-06	9.42303e-05	-1.94944		USP2	-0.720746	4.40929e-05	0.000568493	-3.13931		KANK3	-0.521858	6.61072e-06	2.94549e-05	-2.70309
PPP1R14C	PPP1R14C	18.2145	CUG			FUNDC2	-0.456724	3.15532e-08	8.91481e-07	-3.42586		PLCE1	-0.341406	0.000682232	0.00241031	-1.08091		C1QL1	-0.38711	4.36628e-05	0.000334561	-1.68776		NMNAT3	-0.718887	6.62696e-05	0.0007615	-3.004		LIPE	-0.521821	6.42504e-08	7.18213e-07	-3.753
FAM83A	FAM83A	18.2074	CUG			YOD1	0.354592	3.19634e-08	9.01779e-07	2.65779		RIMS1	-0.340642	4.45849e-09	1.18798e-07	-2.84464		HIPK2	-0.386552	1.345e-07	3.0323e-06	-2.65611		HIP1R	-0.717909	0.00106609	0.00585385	-2.13377		TTC9B	-0.521569	1.47748e-07	1.33539e-06	-3.56256
TWSG1	TWSG1	18.2037	CUG			STAB1	-0.61635	3.23682e-08	9.11897e-07	-4.61639		JUN	-0.340534	0.000470366	0.0017673	-1.13315		MAPK9	-0.386505	0.00126824	0.00527582	-1.11963		SLC2A11	-0.717852	4.48101e-05	0.000574723	-3.12167		RNF212	-0.521088	5.04581e-07	3.53743e-06	-3.28133
HILPDA	HILPDA	18.1983	CUG			NENF	-0.503513	3.24432e-08	9.12708e-07	-3.77075		SOWAHA	-0.339892	3.99515e-07	4.89346e-06	-2.17479		CELF3	-0.385607	1.38259e-05	0.000129996	-1.87378		HADH	-0.717409	2.8317e-05	0.000417935	-3.26274		LDHB	-0.520343	2.21131e-05	8.25069e-05	-2.42238
DFNA5	GSDME	18.1756	CUG			RBM8A	0.275629	3.30516e-08	9.28128e-07	2.06193		LETMD1	-0.339803	3.51601e-06	2.99229e-05	-1.85327		FLJ37035	-0.384261	1.20985e-06	1.80173e-05	-2.27378		MTSS1	-0.716798	0.00996402	0.0318524	-1.43472		ELL2	-0.51953	0.000144218	0.000422895	-1.9955
PKP3	PKP3	18.1633	CUG			MT1X	-0.855306	3.30853e-08	9.28128e-07	-6.398		CDIP1	-0.339734	1.03489e-08	2.37512e-07	-2.71281		NLK	-0.38377	4.35887e-07	7.83436e-06	-2.44102		PLVAP	-0.716741	0.00666091	0.023397	-1.55996		ACTL6B	-0.519468	1.36671e-07	1.25834e-06	-3.56579
CDKN3	CDKN3	18.1551	CUG			SP1	0.461734	3.37807e-08	9.4629e-07	3.44977		JAGN1	-0.339627	2.25259e-07	3.07758e-06	-2.25761		HBD	-0.383692	0.000179684	0.00105979	-1.43712		LNX1	-0.716563	0.0164765	0.0471738	-1.27773		MT2A	-0.519393	0.00105669	0.00244953	-1.54574
CYP4F3	CYP4F3	18.1546	CUG			PRR15	0.794958	3.39017e-08	9.48337e-07	5.93816		WNT6	-0.339369	2.03514e-06	1.90584e-05	-1.93149		SELK	-0.383621	0.000494752	0.00244107	-1.2681		PGRMC2	-0.71502	2.94702e-05	0.00042865	-3.23948		ADRA2B	-0.517432	5.97491e-10	2.5157e-08	-4.77262
LGR5	LGR5	18.133	CUG			PDE2A	-0.76821	3.49048e-08	9.75013e-07	-5.72863		SGSM1	-0.339037	3.12324e-10	1.33571e-08	-3.22268		ZNF33A	-0.383311	1.51564e-05	0.000140133	-1.84733		LINC00671	-0.71421	3.91641e-05	0.000520678	-3.1476		SDK1	-0.516747	7.69546e-05	0.000243691	-2.12578
VCL	VCL	18.1109	CUG			LOC388885	-0.525544	3.52255e-08	9.82581e-07	-3.91696		GPR3	-0.338841	3.36755e-06	2.88888e-05	-1.85437		AJAP1	-0.383231	7.13111e-06	7.58326e-05	-1.97243		QDPR	-0.714108	1.09197e-05	0.000207269	-3.54325		DHTKD1	-0.516641	8.63207e-06	3.69977e-05	-2.61621
MBOAT1	MBOAT1	18.089	CUG			SLC35A4	-0.379801	3.53537e-08	9.84768e-07	-2.83011		FAIM	-0.338803	2.36349e-05	0.000145622	-1.56746		COQ10A	-0.383113	9.29971e-07	1.44092e-05	-2.31076		CAND2	-0.713312	5.15399e-05	0.000633233	-3.05858		ZFP3	-0.516574	1.538e-07	1.37055e-06	-3.51944
SPTLC2	SPTLC2	18.0875	CUG			ALKBH7	-0.464174	3.54245e-08	9.85349e-07	-3.45842		AMIGO1	-0.338657	7.99585e-08	1.29492e-06	-2.40349		DGCR5	-0.382565	0.000783851	0.00356285	-1.18816		SRM	-0.713031	0.00023646	0.00190724	-2.58562		NXPH3	-0.516335	1.47084e-07	1.33047e-06	-3.52782
SLC38A6	SLC38A6	18.08	CUG			P2RX1	-0.77631	3.62747e-08	1.00758e-06	-5.77606		BTNL9	-0.338219	0.00054307	0.00198693	-1.10433		PEBP1	-0.382231	1.07558e-07	2.52839e-06	-2.66352		CAT	-0.712325	1.57801e-05	0.00027143	-3.42051		APOBEC2	-0.515594	0.00541478	0.0104741	-1.16855
GPX1	GPX1	17.9593	CUG			TMEM165	0.52721	3.64747e-08	1.01171e-06	3.9214		IGFALS	-0.337701	1.94021e-05	0.000123235	-1.5913		FXN	-0.381671	8.88788e-08	2.17517e-06	-2.69124		DIS3L	-0.71219	1.53973e-05	0.000266466	-3.42746		ADCK1	-0.514831	4.611e-07	3.28033e-06	-3.26207
IRAK2	IRAK2	17.9515	CUG			EPPK1	0.983493	3.6753e-08	1.018e-06	7.31198		PGRMC2	-0.337557	5.49245e-09	1.40465e-07	-2.7883		UMOD	-0.380831	4.71374e-06	5.42802e-05	-2.02855		ATP1A2	-0.711189	0.0103605	0.0327911	-1.41144		USF2	-0.51466	2.20108e-06	1.17686e-05	-2.91162
IFIT2	IFIT2	17.9347	CUG			CNNM4	0.778312	3.69108e-08	1.02094e-06	5.78507		COPS3	-0.337265	3.76738e-08	6.91547e-07	-2.50384		CRH	-0.380415	1.1667e-06	1.74643e-05	-2.25702		PLPP6	-0.711077	0.000157557	0.00142579	-2.70392		CPT2	-0.514277	9.72065e-08	9.71146e-07	-3.60627
CERS6	CERS6	17.932	CUG			MSX2P1	0.627914	3.72016e-08	1.02754e-06	4.66505		GFRA1	-0.33705	0.00254862	0.00720386	-0.874205		PITPNC1	-0.379203	3.97618e-05	0.000309219	-1.6687		KLHL15	-0.70998	1.61816e-05	0.00027662	-3.4015		SSR1	-0.514228	3.75262e-06	1.82723e-05	-2.79003
UBE2S	UBE2S	17.9153	CUG			LOC651721	0.668949	3.97639e-08	1.09678e-06	4.95056		PPIF	-0.336863	5.35958e-05	0.000286139	-1.4387		BEX2	-0.378961	7.09565e-07	1.15031e-05	-2.33024		SLC25A20	-0.708749	5.28003e-05	0.000643729	-3.03158		ALG2	-0.514059	4.53722e-07	3.23822e-06	-3.26078
IFI35	IFI35	17.8989	CUG			TGIF1	0.555045	3.98535e-08	1.09772e-06	4.10708		GTF3A	-0.336611	9.64256e-05	0.000465151	-1.35176		NDRG2	-0.378501	0.000111645	0.000716994	-1.49589		ARHGEF3	-0.7087	0.000455881	0.00310579	-2.36787		XKR8	-0.512872	2.29165e-10	1.20496e-08	-4.94401
CBLC	CBLC	17.8409	CUG			LOC389199	-0.87189	4.13138e-08	1.13636e-06	-6.43795		LRRN4	-0.336157	2.92105e-06	2.56706e-05	-1.86045		BCAT2	-0.377642	5.0884e-05	0.000381405	-1.62137		PPIF	-0.708591	0.00161088	0.00795544	-1.97905		ARFIP2	-0.512494	1.94109e-07	1.63683e-06	-3.43983
PRDX1	PRDX1	17.8146	CUG			ATP4A	-1.41092	4.22782e-08	1.16127e-06	-10.4039		FLJ37035	-0.335388	2.4946e-08	4.89707e-07	-2.54995		ATP5A1	-0.377553	4.03714e-08	1.12801e-06	-2.7916		ITSN2	-0.708162	3.73126e-05	0.000502385	-3.13584		SLC25A5-AS1	-0.51193	2.76848e-09	7.5055e-08	-4.38097
TGIF1	TGIF1	17.7988	CUG			SHC2	-0.888014	4.24e-08	1.163e-06	-6.547		MAP2K6	-0.335319	0.000144438	0.000652681	-1.28773		NPTX2	-0.377384	2.15704e-06	2.86754e-05	-2.13831		MCEE	-0.708024	1.98798e-05	0.000322451	-3.32884		ZNF444	-0.511295	4.81373e-05	0.000161983	-2.20753
ZNF217	ZNF217	17.781	CUG			GDPD5	-0.403393	4.26067e-08	1.16705e-06	-2.97321		KLHL42	-0.335285	9.62168e-07	1.02068e-05	-2.01732		USP16	-0.3772	3.24802e-07	6.13479e-06	-2.44742		TSPOAP1	-0.707927	1.48984e-05	0.000260095	-3.41706		MESP1	-0.510787	1.13953e-10	7.32899e-09	-5.0789
ATAD2	ATAD2	17.7419	CUG			IFI44L	1.0728	4.2721e-08	1.16855e-06	7.90588		UBE4B	-0.334855	3.70498e-07	4.59331e-06	-2.15353		EPB41L4A-AS1	-0.376727	5.57275e-05	0.000411185	-1.60257		ATP13A2	-0.707013	0.000908033	0.005196	-2.15066		DRD2	-0.509416	1.38976e-09	4.64418e-08	-4.51193
SLC7A7	SLC7A7	17.7248	CUG			ZNF630	-0.617325	4.30215e-08	1.17515e-06	-4.54741		GPR25	-0.334699	2.93913e-07	3.80368e-06	-2.18618		GATA2	-0.376166	2.2463e-07	4.53118e-06	-2.50095		FAIM	-0.70582	0.00102393	0.0056942	-2.11021		NT5C3B	-0.509066	0.000910072	0.00214415	-1.54803
NCAPG2	NCAPG2	17.6771	CUG			BRCA2	0.264324	4.32869e-08	1.18076e-06	1.94639		B3GALT1	-0.334285	5.84604e-07	6.73662e-06	-2.08364		REEP6	-0.375676	0.00153918	0.00619272	-1.05667		GATC	-0.705156	0.000133436	0.00125632	-2.73229		ARHGAP33	-0.508787	2.58756e-07	2.06622e-06	-3.35143
AGR3	AGR3	17.6758	CUG			SAMD9L	0.746675	4.37458e-08	1.1888e-06	5.49483		PHYH	-0.334252	5.96343e-07	6.8316e-06	-2.08055		SHC2	-0.375578	1.38058e-05	0.000129892	-1.82529		ZNF510	-0.704853	5.79465e-07	2.67313e-05	-4.39615		SLC34A3	-0.507293	6.57167e-10	2.71463e-08	-4.65813
AP2B1	AP2B1	17.6557	CUG			HSPC157	-0.927356	4.37521e-08	1.1888e-06	-6.82442		FKBP2	-0.334033	1.37553e-05	9.28133e-05	-1.62391		TPRN	-0.375374	1.33885e-05	0.00012667	-1.8293		ABHD18	-0.704601	4.52319e-05	0.000576479	-3.06118		MAP6D1	-0.507123	3.73092e-09	9.33319e-08	-4.27413
MPZL1	MPZL1	17.6329	CUG			ARL14	1.6542	4.37622e-08	1.1888e-06	12.1731		ANKRD53	-0.333816	6.42001e-08	1.08099e-06	-2.40096		REEP1	-0.374447	0.000289872	0.00156996	-1.32472		KDM8	-0.703791	4.29088e-06	0.00010645	-3.77756		GPD1	-0.506896	2.96428e-07	2.2998e-06	-3.30906
MREG	MREG	17.5682	CUG			MLLT6	-0.368789	4.39679e-08	1.19275e-06	-2.71313		CITED4	-0.333744	0.00020305	0.00086911	-1.23232		GLYAT	-0.374324	0.000713395	0.00330499	-1.17788		LYRM5	-0.702089	5.70175e-07	2.64126e-05	-4.38384		C1orf64	-0.506304	2.05522e-08	3.12995e-07	-3.89203
LIPG	LIPG	17.5637	CUG			STX6	0.321692	4.42107e-08	1.19769e-06	2.36588		BEX4	-0.33373	8.25953e-08	1.32803e-06	-2.36383		SGSM1	-0.372763	2.3117e-08	7.15816e-07	-2.84644		FGFRL1	-0.701702	0.00314386	0.013223	-1.75604		RWDD2B	-0.505929	2.4155e-05	8.90471e-05	-2.33587
TXN	TXN	17.5523	CUG			ABCC1	0.443102	4.4369e-08	1.20033e-06	3.25809		ALDH1L1	-0.333726	0.00012136	0.000562889	-1.30685		AATK	-0.372683	1.28843e-06	1.8924e-05	-2.19508		PHYHD1	-0.701617	0.000427502	0.00296525	-2.36379		MNX1	-0.505479	0.00198543	0.00430306	-1.36588
FAR2	FAR2	17.5512	CUG			SLC30A2	-1.19109	4.45949e-08	1.20309e-06	-8.75536		PYURF///PIGY	-0.333404	2.16247e-07	2.97643e-06	-2.22215		TM7SF2	-0.372474	0.000330642	0.00174586	-1.29645		ZZEF1	-0.699746	2.35943e-07	1.38868e-05	-4.63735		RSAD1	-0.504765	2.22485e-07	1.83249e-06	-3.35805
IQGAP1	IQGAP1	17.5301	CUG			LOC391126	-0.489636	4.46388e-08	1.20309e-06	-3.59896		SCN9A	-0.332643	0.00596331	0.0147557	-0.739968		KLHL42	-0.371846	2.11161e-05	0.000182757	-1.73852		EXD2	-0.699526	4.27452e-05	0.000556151	-3.05631		DISP3	-0.504444	3.08167e-08	4.13748e-07	-3.78899
MICU1	MICU1	17.4929	CUG			hCG_1815504	-0.553702	4.47006e-08	1.20309e-06	-4.06954		DIS3L	-0.33189	2.0968e-07	2.89977e-06	-2.21651		RASA4B///RASA4CP///RASA4	-0.371805	8.97309e-05	0.000601751	-1.50472		ZMYND11	-0.699097	5.65928e-08	4.89963e-06	-5.06652		CHCHD5	-0.501243	9.5042e-08	9.5683e-07	-3.51977
STRA6	STRA6	17.4323	CUG			KIAA1462	-0.447076	4.47544e-08	1.20309e-06	-3.28564		B4GAT1	-0.331584	2.82733e-07	3.68948e-06	-2.17142		GALR2	-0.371701	0.000398844	0.00204176	-1.26348		CCNC	-0.69895	3.58696e-05	0.000488617	-3.10702		EIF2AK3	-0.500996	1.65589e-06	9.32791e-06	-2.89624
RGS1	RGS1	17.4221	CUG			HOXA10	0.549856	4.47755e-08	1.20309e-06	4.04087		CISH	-0.33155	7.9167e-07	8.66919e-06	-2.02294		POLR1E	-0.371074	3.08702e-06	3.83058e-05	-2.04479		F10	-0.69837	5.60308e-05	0.000673492	-2.96917		NAT8L	-0.500971	7.15383e-08	7.78119e-07	-3.57967
B4GALT5	B4GALT5	17.4203	CUG			ECM1	0.938511	4.50159e-08	1.20791e-06	6.8949		CHDH	-0.331313	0.00101165	0.00334322	-0.992273		SPATA13	-0.370803	0.000584631	0.00280706	-1.19885		DTWD1	-0.698042	2.75072e-06	7.66781e-05	-3.8815		RNF208	-0.499981	2.16018e-08	3.24773e-07	-3.83261
CENPE	CENPE	17.414	CUG			ACBD4	-0.688761	4.52088e-08	1.21144e-06	-5.0588		ZNF503	-0.330987	2.48278e-08	4.88799e-07	-2.51718		COPS3	-0.369605	1.38716e-07	3.09997e-06	-2.53471		THRSP	-0.697086	0.00721678	0.0248693	-1.49292		GDAP1L1	-0.499374	1.64321e-07	1.44382e-06	-3.38791
CYP2S1	CYP2S1	17.3474	CUG			BID	0.533082	4.54132e-08	1.21526e-06	3.91432		ZNF358	-0.330709	2.15094e-06	1.99665e-05	-1.87425		GAREM1	-0.369366	0.00567123	0.0182076	-0.829714		SCAMP5	-0.695732	2.33743e-07	1.38307e-05	-4.61358		SLC6A16	-0.49926	0.000354895	0.000928299	-1.7224
TWIST1	TWIST1	17.3341	CUG			AKAP7	-1.39992	4.58747e-08	1.22595e-06	-10.2732		TLE2	-0.330648	2.66247e-07	3.51036e-06	-2.17392		ZNF710	-0.369202	0.00245935	0.00912286	-0.963313		COA3	-0.695597	0.000979298	0.00550815	-2.09311		GLS2	-0.498292	5.22304e-05	0.000173963	-2.13373
TES	TES	17.3187	CUG			ADAM10	0.649057	4.60151e-08	1.22649e-06	4.7622		MACROD1	-0.330565	1.17058e-05	8.12046e-05	-1.63021		FAIM	-0.368597	0.000298111	0.00160539	-1.29953		PRKCQ	-0.695198	0.000571955	0.00366266	-2.25427		CRYGD	-0.497821	1.71615e-08	2.74745e-07	-3.8658
PLA2G16	PLA2G16	17.3009	CUG			HS3ST1	1.38111	4.6019e-08	1.22649e-06	10.1333		SURF2	-0.330137	7.06252e-06	5.35862e-05	-1.70055		IL6ST	-0.367934	9.42668e-05	0.000624745	-1.48117		LMBRD1	-0.693616	6.62058e-06	0.000145019	-3.59231		MAPKAPK3	-0.497571	1.16709e-06	7.01229e-06	-2.95204
ERBB2	ERBB2	17.2943	CUG			MDFI	0.64054	4.64835e-08	1.2372e-06	4.69689		GPR150	-0.330043	9.29141e-05	0.000451852	-1.3307		UBE4B	-0.367351	8.07406e-06	8.30422e-05	-1.87088		PLEKHH3	-0.692312	0.000732092	0.00440227	-2.1707		PCMTD1	-0.497317	6.90455e-05	0.000221384	-2.06927
CDA	CDA	17.2824	CUG			POMC	-0.810834	4.68002e-08	1.24395e-06	-5.94321		GSE1	-0.329566	9.43545e-09	2.20525e-07	-2.64485		VPS51	-0.367218	1.75608e-05	0.000157977	-1.74629		ZHX3	-0.692278	5.95593e-07	2.71926e-05	-4.30947		PRDX2	-0.496576	6.29551e-08	7.07838e-07	-3.57583
HENMT1	HENMT1	17.2814	CUG			C15orf48	1.38888	4.74601e-08	1.2598e-06	10.1717		NAP1L2	-0.329137	7.18097e-06	5.43028e-05	-1.69302		RIMS1	-0.367087	1.17074e-06	1.7512e-05	-2.17739		CBX7	-0.688535	4.44014e-05	0.000571143	-2.99692		SYT3	-0.496508	2.28401e-07	1.86775e-06	-3.29746
PARP3	PARP3	17.1996	CUG			RPL18A	-0.401843	4.76973e-08	1.2644e-06	-2.94209		INPP5J	-0.327954	6.44356e-09	1.60947e-07	-2.68623		MPC1	-0.366975	8.43674e-06	8.58904e-05	-1.86197		ALDH3A2	-0.686133	0.000782141	0.00464035	-2.13162		MXD3	-0.496054	2.25882e-06	1.20425e-05	-2.80078
RNF149	RNF149	17.1952	CUG			AMPD3	0.666324	4.80997e-08	1.27335e-06	4.87607		DPH5	-0.327555	1.4437e-07	2.11982e-06	-2.24065		IPO5	-0.366975	3.52289e-06	4.27993e-05	-2.00115		RORA	-0.684838	0.000184935	0.00160169	-2.55649		CYP2E1	-0.495515	1.96014e-05	7.44496e-05	-2.33274
HOXA13	HOXA13	17.1672	CUG			LOC100128737	-0.435945	4.8517e-08	1.28268e-06	-3.18855		DNAJC3	-0.32707	8.93419e-05	0.00043709	-1.32429		NCOA1	-0.366698	1.73275e-08	5.69538e-07	-2.84604		TMEM64	-0.684643	1.08803e-05	0.000206876	-3.39813		TRIM45	-0.49486	3.9882e-05	0.000137392	-2.177
PRRG1	PRRG1	17.1469	CUG			FKBP11	-0.959963	4.95907e-08	1.30931e-06	-7.01215		FCN3	-0.326993	4.45578e-09	1.18798e-07	-2.73075		SPCS3	-0.365781	0.000790142	0.00358182	-1.13476		ECSIT	-0.682296	0.00271516	0.0118386	-1.75091		JMJD8	-0.494749	1.58651e-06	9.00795e-06	-2.86933
RAC1	RAC1	17.136	CUG			THBS2	1.34959	5.00404e-08	1.31942e-06	9.85294		CEND1	-0.326749	1.37444e-05	9.27702e-05	-1.58861		GNAZ	-0.365383	7.66748e-07	1.22844e-05	-2.23445		TBXA2R	-0.680797	1.32784e-05	0.000238571	-3.32015		CNIH2	-0.494182	9.76836e-07	6.06974e-06	-2.97012
BATF	BATF	17.1012	CUG			ZDHHC7	0.560606	5.06469e-08	1.33363e-06	4.08987		INA	-0.326706	0.00397834	0.0104756	-0.784193		FUT1	-0.364597	0.000107874	0.000698007	-1.44639		FRAT1	-0.680181	8.34429e-05	0.000894619	-2.77419		CITED4	-0.493971	0.00347945	0.00708177	-1.21442
LPAR5	LPAR5	17.0462	CUG			SDK2	-0.546953	5.08972e-08	1.33844e-06	-3.9891		SOCS2	-0.325943	1.26537e-05	8.68187e-05	-1.5964		AGBL3	-0.36417	9.00442e-08	2.20105e-06	-2.56578		SGCE	-0.680169	0.00630137	0.0224684	-1.49676		SORBS2	-0.493879	0.0216598	0.0359782	-0.821985
ZWILCH	ZWILCH	17.0334	CUG			MAN2A2	-0.463054	5.11801e-08	1.34314e-06	-3.37608		DIRAS1	-0.325804	1.84284e-07	2.60881e-06	-2.19413		UBA5	-0.363699	0.000326691	0.00172814	-1.26781		NT5C3B	-0.679913	0.000429087	0.00297345	-2.28958		MAN2A1	-0.493674	2.27805e-05	8.4698e-05	-2.29185
ELOVL6	ELOVL6	17.0221	CUG			CYB5D2	-0.408988	5.12121e-08	1.34314e-06	-2.98178		OLFM2	-0.325552	5.41588e-08	9.39907e-07	-2.36557		MT1HL1	-0.363685	0.000466048	0.00231803	-1.21164		TPD52L1	-0.679213	0.00930196	0.0302304	-1.37977		JUN	-0.493117	0.000123414	0.000369209	-1.92742
MRVI1	MRVI1	17.0209	CUG			GPR35	0.740616	5.17034e-08	1.35423e-06	5.39648		PBX3	-0.325275	1.56514e-06	1.5355e-05	-1.88837		LINC00982	-0.362588	6.00193e-06	6.60083e-05	-1.89333		UBE2D4	-0.677305	1.10334e-05	0.000208535	-3.3576		SUCLG1	-0.492949	1.15488e-07	1.10503e-06	-3.41981
KNTC1	KNTC1	17.0131	CUG			VCL	0.518744	5.20609e-08	1.36006e-06	3.77827		EIF3F	-0.325186	9.56383e-11	5.00491e-09	-3.25816		GSE1	-0.361484	3.94557e-07	7.2139e-06	-2.3149		WWOX	-0.677029	5.87082e-07	2.69148e-05	-4.21877		TMEM132C	-0.492786	4.30195e-06	2.05193e-05	-2.64445
MICALCL	MICALCL	16.9942	CUG			GRHPR	-0.382611	5.20638e-08	1.36006e-06	-2.78673		EPAS1	-0.325086	0.000811974	0.00278132	-1.00466		PEX7	-0.361354	0.000564786	0.002727	-1.17372		COCH	-0.67627	0.0150087	0.0438194	-1.23328		CNTFR	-0.492269	1.31177e-11	1.36013e-09	-5.35694
VASP	VASP	16.9816	CUG			DOCK5	0.264238	5.27563e-08	1.37633e-06	1.92305		CHID1	-0.325047	3.98369e-07	4.88236e-06	-2.08021		DPH5	-0.360871	5.45472e-06	6.11826e-05	-1.89934		MAOA	-0.676231	0.012476	0.0380208	-1.28749		PNPLA7	-0.49188	6.99906e-07	4.62209e-06	-3.0275
UBA6	UBA6	16.9799	CUG			HLA-C	0.672474	5.35038e-08	1.39399e-06	4.88997		PITPNC1	-0.324586	9.53275e-05	0.00046029	-1.30509		ABCA3	-0.36064	1.09528e-08	3.95878e-07	-2.87087		SGSM2	-0.676194	3.10552e-07	1.6848e-05	-4.40058		NKX6-3	-0.491875	8.82192e-10	3.32908e-08	-4.45365
POC1B-GALNT4///GALNT4	POC1B-GALNT4///GALNT4	16.9718	CUG			GRRP1	-0.636258	5.42874e-08	1.41255e-06	-4.6226		NXPH4	-0.32398	3.61687e-06	3.05767e-05	-1.76299		ORMDL3	-0.36003	6.06184e-05	0.000439451	-1.51839		ZNF33B	-0.675277	0.00115422	0.00621777	-1.98377		PRR26	-0.491403	1.57548e-05	6.17093e-05	-2.36
EFNA4	EFNA4	16.9136	CUG			MRPL53	-0.376599	5.43599e-08	1.41257e-06	-2.73589		PLEKHH3	-0.323832	3.98222e-05	0.000223569	-1.42482		EML6	-0.359698	0.000157226	0.0009491	-1.3681		GPD1	-0.675221	0.000530934	0.00345785	-2.21132		MPP7	-0.491384	4.52663e-06	2.14435e-05	-2.62607
STAMBPL1	STAMBPL1	16.908	CUG			RAB10	0.421684	5.46347e-08	1.41785e-06	3.06249		CACNA2D2	-0.323511	0.00032511	0.0012881	-1.1284		CNNM3	-0.359013	5.73334e-06	6.36401e-05	-1.8818		SPATA13	-0.675139	0.000484275	0.00324542	-2.23802		GLYCTK	-0.491091	2.08221e-08	3.16888e-07	-3.7723
PELI1	PELI1	16.8942	CUG			TGFBR3	-0.716506	5.51322e-08	1.42888e-06	-5.20083		FEM1A	-0.322671	5.80299e-07	6.70059e-06	-2.01229		INPP5J	-0.358775	1.20612e-06	1.79881e-05	-2.12345		ACADVL	-0.674348	6.58651e-05	0.000758816	-2.81968		CAT	-0.49074	1.37943e-08	2.36175e-07	-3.85736
TMEM92	TMEM92	16.8588	CUG			KIF26B	0.5417	5.58664e-08	1.44601e-06	3.92887		S1PR2	-0.322591	1.06009e-05	7.47967e-05	-1.60478		RASL10B	-0.357825	4.66561e-05	0.000353708	-1.54977		USP30	-0.673616	1.50097e-05	0.000261216	-3.24927		TMEM110-MUSTN1///TMEM110	-0.490632	2.91185e-07	2.26785e-06	-3.20669
ANKRD50	ANKRD50	16.8372	CUG			ITGB4	0.970811	5.6014e-08	1.44793e-06	7.04003		SLC25A18	-0.322502	6.93293e-12	5.92999e-10	-3.59883		GATC	-0.357464	0.000164114	0.00098193	-1.35295		NSF	-0.673436	0.00781174	0.0264552	-1.4191		KLC3	-0.490162	1.12804e-06	6.82671e-06	-2.91533
CDK7	CDK7	16.7916	CUG			PLK4	0.29515	5.65018e-08	1.4572e-06	2.13923		PRADC1	-0.322475	7.51245e-05	0.00037677	-1.32996		TTC17	-0.356673	6.89273e-07	1.12279e-05	-2.19768		PDGFA	-0.672433	0.00710058	0.0245642	-1.44486		SCGB3A1	-0.489117	0.0119969	0.021284	-0.93956
ELF4	ELF4	16.7636	CUG			ULBP2	0.474512	5.65201e-08	1.4572e-06	3.43916		KIAA1958	-0.322313	3.39888e-06	2.91086e-05	-1.76262		KCNH6	-0.356542	0.000308996	0.00165142	-1.25148		HSDL2	-0.672388	2.19459e-06	6.44976e-05	-3.8048		SEPP1	-0.488709	1.35938e-05	5.4429e-05	-2.37838
TMOD3	TMOD3	16.7522	CUG			MED11	-0.308359	5.73946e-08	1.47782e-06	-2.23287		C11orf54	-0.322168	0.0015292	0.00472073	-0.907076		SYT15	-0.35516	4.26052e-06	5.01413e-05	-1.9074		CPEB3	-0.671892	4.86728e-06	0.000115632	-3.56957		ACVR1C	-0.488244	0.00471619	0.00925626	-1.13586
KDM5B	KDM5B	16.7258	CUG			RASIP1	-0.451316	5.77026e-08	1.48381e-06	-3.26699		EDF1	-0.322077	1.96191e-05	0.000124226	-1.51612		EPAS1	-0.354658	0.0023436	0.00877039	-0.932792		HEXDC	-0.671828	0.000224919	0.00183551	-2.45081		TARBP2	-0.488154	3.19499e-07	2.43704e-06	-3.17082
MELTF	MELTF	16.7005	CUG			NFKBIE	0.678259	5.78627e-08	1.48599e-06	4.90897		HCN1	-0.32196	1.02841e-05	7.30985e-05	-1.60588		SLC33A1	-0.35362	0.00316577	0.0113011	-0.883882		FAM117A	-0.670457	2.13956e-06	6.38101e-05	-3.80127		WDFY2	-0.487871	1.65712e-05	6.45537e-05	-2.33234
SPRED1	SPRED1	16.6836	CUG			PON2	0.59491	5.81141e-08	1.49051e-06	4.3046		MAP3K15	-0.32181	0.000246667	0.00102089	-1.16105		CYP7B1	-0.353456	2.05336e-05	0.000179324	-1.65684		TUBE1	-0.670303	0.000196792	0.00166856	-2.48414		TADA2B	-0.487669	4.06468e-09	9.97691e-08	-4.09201
BCL2L1	BCL2L1	16.6387	CUG			ELA1	-1.48849	5.88329e-08	1.50699e-06	-10.7623		ZNF33A	-0.321375	2.52313e-06	2.27171e-05	-1.79908		CECR6	-0.353327	1.30303e-05	0.000123916	-1.72602		PALMD	-0.670074	0.00589729	0.0213459	-1.49383		GALK1	-0.486995	5.60105e-11	4.25622e-09	-4.99254
TRAK1	TRAK1	16.6062	CUG			ZNF496	-0.625559	5.89536e-08	1.50813e-06	-4.52247		LRP6	-0.320934	1.27666e-06	1.29733e-05	-1.89156		PCM1	-0.353279	7.54205e-06	7.87669e-05	-1.80968		POLR1D	-0.669899	0.000674182	0.00414388	-2.1244		SPEF1	-0.486962	1.77078e-06	9.83526e-06	-2.80092
FAM3D	FAM3D	16.5897	CUG			MMP17	-1.13392	5.92203e-08	1.51299e-06	-8.19546		CBFA2T3	-0.320457	2.40451e-07	3.25236e-06	-2.12109		CNIH2	-0.352268	1.15828e-05	0.000112629	-1.73886		PRPS2	-0.66866	0.000230887	0.00187182	-2.43165		NDUFB11	-0.486909	1.293e-07	1.20345e-06	-3.35402
GRN	GRN	16.5663	CUG			FBXO25	-0.432554	5.9821e-08	1.52636e-06	-3.1244		LOC400590	-0.320139	2.77577e-09	8.14214e-08	-2.7393		MKNK2	-0.351705	0.00207487	0.00793309	-0.943628		RPL10L	-0.66721	0.00020876	0.00174502	-2.45557		IFRD2	-0.486857	1.60224e-07	1.41304e-06	-3.30832
PNPLA3	PNPLA3	16.549	CUG			FGFR1	-0.423069	6.22068e-08	1.58519e-06	-3.04871		DNAJB4	-0.319979	0.00238814	0.00682513	-0.838967		DEXI	-0.350847	6.49339e-05	0.000464111	-1.46918		CTSF	-0.666986	1.7726e-05	0.000296622	-3.16911		JAGN1	-0.486566	1.85626e-05	7.11252e-05	-2.30212
RAPH1	RAPH1	16.5344	CUG			C12orf34	-0.680271	6.23744e-08	1.58741e-06	-4.90135		DUSP16	-0.31995	5.75336e-07	6.65083e-06	-1.99651		PLVAP	-0.350723	8.76092e-05	0.000590447	-1.42304		RPL27A	-0.666634	0.00121725	0.00645545	-1.94298		TRMT61A	-0.48549	2.23267e-07	1.83688e-06	-3.22908
CENPW	CENPW	16.4844	CUG			LOC100130856	-0.40791	6.28661e-08	1.59787e-06	-2.9376		VGF	-0.319906	1.10499e-05	7.74327e-05	-1.58566		HS6ST1	-0.348983	2.92387e-06	3.673e-05	-1.93129		RFC1	-0.664675	3.5427e-05	0.000485541	-2.95824		MBD3	-0.484488	7.44434e-07	4.8626e-06	-2.96903
GPD2	GPD2	16.4729	CUG			ANKRD2	-0.458676	6.32285e-08	1.60501e-06	-3.30205		ERP29	-0.319576	2.76598e-07	3.63271e-06	-2.09582		SYT6	-0.34863	9.66474e-05	0.000637841	-1.39969		FICD	-0.663254	0.000410007	0.00287718	-2.24658		C21orf2	-0.483886	2.72607e-10	1.38418e-08	-4.62811
CAPN5	CAPN5	16.4644	CUG			KLF5	1.07709	6.37247e-08	1.61553e-06	7.75044		ABCA3	-0.319316	4.643e-10	1.85487e-08	-2.98024		EPB41	-0.348382	3.47638e-06	4.24119e-05	-1.90177		MLYCD	-0.661101	1.8732e-06	5.8624e-05	-3.7864		TXN2	-0.483461	4.34788e-11	3.48286e-09	-5.00949
BACE2	BACE2	16.4427	CUG			SCAMP5	-0.792662	6.4025e-08	1.62106e-06	-5.70213		SHC3	-0.31927	0.00209704	0.0061344	-0.855131		GLTSCR2	-0.347903	0.000215165	0.00122599	-1.27584		TMEM175	-0.661027	8.6103e-07	3.51849e-05	-4.00912		KAT2B	-0.483256	7.97862e-05	0.000251831	-1.98042
SAT1	SAT1	16.3545	CUG			DPCR1	1.92503	6.45332e-08	1.63184e-06	13.8414		ABHD18	-0.318971	1.41109e-05	9.4648e-05	-1.54715		NPR1	-0.346834	0.00267043	0.00976674	-0.892549		SLC38A3	-0.660834	0.000866596	0.00501798	-2.02359		ATG4D	-0.482439	4.06226e-06	1.95314e-05	-2.60094
BTBD10	BTBD10	16.3289	CUG			LAD1	1.32873	6.56347e-08	1.65757e-06	9.54406		FOXO3	-0.318876	8.06619e-06	5.98845e-05	-1.62414		PCCA	-0.346458	0.000108495	0.000699655	-1.37356		ACY3	-0.660624	0.00221214	0.0101206	-1.75408		KIF12	-0.482096	0.0015794	0.0035112	-1.3506
IFIT1	IFIT1	16.3034	CUG			RAMP3	-0.671355	6.60435e-08	1.66576e-06	-4.82045		ANAPC16	-0.318832	2.80744e-06	2.48699e-05	-1.77006		ZADH2	-0.345805	1.11509e-06	1.68157e-05	-2.05847		ZNF85	-0.659862	5.38946e-05	0.000652766	-2.81659		TP53INP1	-0.481828	4.45341e-10	2.00847e-08	-4.50572
PTPN14	PTPN14	16.26	CUG			MTSS1L	-0.420435	6.68744e-08	1.68457e-06	-3.01651		ECSIT	-0.31874	1.87212e-07	2.64291e-06	-2.14437		HCN1	-0.345746	0.00025773	0.00142109	-1.24082		SSPO	-0.659741	8.1748e-05	0.000880965	-2.69671		TEX261	-0.481517	1.33748e-09	4.52566e-08	-4.27285
SH3KBP1	SH3KBP1	16.249	CUG			SLC20A1	0.69019	6.73188e-08	1.6936e-06	4.94995		NDRG2	-0.318516	1.44637e-05	9.67592e-05	-1.54153		TXNL1	-0.344765	9.81541e-05	0.000645244	-1.38185		TRIP11	-0.659729	9.5163e-06	0.000188702	-3.31285		FGF10	-0.481333	0.000340688	0.00089589	-1.66909
SERPINA1	SERPINA1	16.2213	CUG			PROX1	-0.684949	6.85296e-08	1.72187e-06	-4.90706		PCK2	-0.318106	7.96303e-06	5.93351e-05	-1.622		SPSB4	-0.344499	0.000231765	0.00130428	-1.25224		MYLIP	-0.659674	7.33048e-07	3.14615e-05	-4.04701		ZNF213	-0.481028	1.51955e-06	8.69228e-06	-2.79876
NCK1	NCK1	16.1949	CUG			VLDLR	-0.760391	6.87987e-08	1.72644e-06	-5.44624		GCLC	-0.318089	9.45909e-05	0.000457602	-1.28004		KIZ	-0.344261	7.50036e-05	0.000520871	-1.42005		FAM162B	-0.658036	0.00107819	0.00590568	-1.95259		SLC33A1	-0.480584	0.000148158	0.000432735	-1.84029
P2RY2	P2RY2	16.1638	CUG			LOC90246	-0.411127	6.90078e-08	1.72949e-06	-2.94412		NPTX2	-0.318049	4.39229e-06	3.60395e-05	-1.70389		AMHR2	-0.343379	1.59601e-05	0.000146101	-1.64718		HSPA4L	-0.657551	0.0135647	0.0405043	-1.22804		CHRNB1	-0.480032	1.00503e-05	4.20418e-05	-2.39911
PLIN3	PLIN3	16.1556	CUG			TMEM88	-0.820979	7.01595e-08	1.75612e-06	-5.87321		HBQ1	-0.318031	0.000153476	0.000686661	-1.21296		ABHD12	-0.343122	0.00105536	0.00454764	-1.02134		RALYL	-0.656991	0.0120794	0.0370669	-1.26008		CTSG	-0.479424	0.00641823	0.012167	-1.05118
GNB4	GNB4	16.1205	CUG			PEX11B	0.404923	7.06321e-08	1.7655e-06	2.8956		SLC25A22	-0.317494	1.07968e-05	7.59208e-05	-1.5769		SLC22A17	-0.34284	7.27495e-05	0.000508696	-1.41873		ATG4A	-0.656891	5.79717e-06	0.000130466	-3.44		HSD11B1L	-0.478902	1.17006e-07	1.11368e-06	-3.31965
ZDHHC20	ZDHHC20	16.1076	CUG			LOC389033	-0.631899	7.0715e-08	1.7655e-06	-4.51838		SLC25A5	-0.31748	9.78262e-05	0.000470569	-1.27295		KIAA2022	-0.342572	2.00339e-06	2.70397e-05	-1.95205		PACSIN2	-0.656386	0.00595969	0.021498	-1.46031		RPL36	-0.478787	1.51044e-07	1.35354e-06	-3.26576
B3GNT5	B3GNT5	16.0993	CUG			LOC100133602	-1.02322	7.08025e-08	1.7655e-06	-7.31598		STC2	-0.316924	4.24343e-05	0.000235412	-1.38568		LRRC36	-0.342523	1.30542e-05	0.000124085	-1.67297		GADD45G	-0.655761	0.00208537	0.00965816	-1.75797		F10	-0.478335	4.53416e-05	0.000153741	-2.07765
HS3ST3A1	HS3ST3A1	16.0959	CUG			LYPD5	0.759327	7.13786e-08	1.77762e-06	5.42648		SH3YL1	-0.316881	0.00165396	0.00502984	-0.881396		KIAA1456	-0.34252	9.54365e-07	1.47534e-05	-2.06207		ZNF395	-0.65572	0.00130455	0.00678759	-1.89145		CCNG1	-0.478049	0.00676087	0.0127284	-1.03736
SEC14L2	SEC14L2	16.0905	CUG			CARKD	-0.320309	7.14773e-08	1.77784e-06	-2.28887		NT5C3B	-0.316404	2.04972e-06	1.9158e-05	-1.7998		COMMD10	-0.342504	1.07554e-07	2.52839e-06	-2.38669		SND1	-0.655092	0.000431767	0.00298272	-2.20422		RAP1GAP	-0.477771	0.00702577	0.013179	-1.02879
KIF2C	KIF2C	16.0705	CUG			CDC34	-0.376986	7.17565e-08	1.78254e-06	-2.69324		POLR1E	-0.3164	7.46855e-07	8.24945e-06	-1.93851		ABHD18	-0.342465	0.0001447	0.000889614	-1.3149		MFSD6L	-0.654399	0.000192948	0.00164793	-2.4308		SAMD1	-0.477367	4.83048e-08	5.79683e-07	-3.49242
ACP5	ACP5	16.0241	CUG			ACAT1	-0.653899	7.19622e-08	1.7854e-06	-4.67074		SETD6	-0.31633	3.13246e-07	3.99546e-06	-2.05745		DHTKD1	-0.342125	4.05594e-05	0.000314819	-1.50258		PARD6A	-0.65329	0.000768263	0.00456901	-2.03467		XPNPEP1	-0.476969	7.49565e-07	4.8918e-06	-2.92152
GRHL1	GRHL1	15.9915	CUG			FAM111B	0.293858	7.22294e-08	1.7892e-06	2.09853		CDO1	-0.315537	0.000107222	0.000507847	-1.25259		ZZEF1	-0.341394	3.83935e-09	1.7216e-07	-2.87309		DMRTC1B///DMRTC1	-0.653095	5.43604e-06	0.000125015	-3.43836		BPHL	-0.476407	1.7834e-06	9.89546e-06	-2.73875
IFIT3	IFIT3	15.9759	CUG			TMCC2	-0.40379	7.24219e-08	1.7892e-06	-2.88312		KCNK16	-0.314805	0.000965679	0.00321812	-0.949189		SOCS7	-0.341197	3.85086e-06	4.60403e-05	-1.84739		LARGE2	-0.651804	0.0136751	0.0407187	-1.21501		SSTR3	-0.475634	6.53202e-09	1.38831e-07	-3.89304
PCDHB14	PCDHB14	15.9583	CUG			S100A16	0.907039	7.24772e-08	1.7892e-06	6.47608		ZNF395	-0.314307	3.16666e-06	2.74431e-05	-1.7285		GUCY1A2	-0.34092	0.000681712	0.00318263	-1.07949		HYI	-0.651684	7.30947e-06	0.000155653	-3.34712		MYOM1	-0.47507	0.00041555	0.00106931	-1.60639
GPSM2	GPSM2	15.923	CUG			BTBD16	0.99029	7.24776e-08	1.7892e-06	7.07047		AJAP1	-0.314306	1.12539e-06	1.16174e-05	-1.86971		SNRK	-0.34077	1.22935e-08	4.3204e-07	-2.6956		RWDD1	-0.651403	2.99043e-06	8.12173e-05	-3.59852		ETV2	-0.475036	1.09268e-07	1.06015e-06	-3.30697
PTPRH	PTPRH	15.9178	CUG			MELK	0.573968	7.25732e-08	1.78932e-06	4.09768		ZNF444	-0.314051	6.73439e-05	0.000344193	-1.31013		GTF3A	-0.340379	0.00115444	0.00488749	-0.999907		CDKN2AIPNL	-0.65115	7.37833e-05	0.000822289	-2.69058		VEPH1	-0.475021	0.000428236	0.00109724	-1.60002
ENC1	ENC1	15.8944	CUG			POF1B	0.789334	7.29242e-08	1.79574e-06	5.63358		SLC33A1	-0.313947	0.00101436	0.00335054	-0.939895		PHYH	-0.340328	0.000146923	0.000899744	-1.30445		CECR2	-0.650913	0.000186617	0.0016106	-2.42729		GADD45G	-0.474841	0.00111679	0.00257739	-1.40174
TGFA	TGFA	15.8914	CUG			FIGF	-1.06461	7.35002e-08	1.80767e-06	-7.59463		ADRB1	-0.313938	1.60664e-06	1.5649e-05	-1.81898		SH3YL1	-0.34029	0.00631487	0.0197984	-0.748514		EML6	-0.649631	0.00784107	0.0265222	-1.36788		NPY	-0.474757	0.000419181	0.0010774	-1.60354
CA9	CA9	15.8782	CUG			MAP3K2	0.283515	7.36632e-08	1.80942e-06	2.02224		EXOSC6	-0.313837	6.40924e-07	7.26464e-06	-1.94365		EIF4EBP2	-0.339379	2.35777e-05	0.000200223	-1.57048		RRS1	-0.649395	7.29071e-05	0.000815391	-2.6867		TMEM72	-0.474562	2.96366e-08	4.02945e-07	-3.57259
LNPK	LNPK	15.8747	CUG			RIMS4	-0.424896	7.45016e-08	1.82707e-06	-3.02859		OTC	-0.31339	0.00226299	0.00652702	-0.829015		TMEM52	-0.339136	0.00363507	0.0126502	-0.827318		PLCL2	-0.648968	4.33287e-05	0.000560269	-2.83159		USHBP1	-0.474463	2.19628e-07	1.81367e-06	-3.15912
MR1	MR1	15.8673	CUG			PGRMC1	0.560418	7.45908e-08	1.82707e-06	3.99427		SPATA13	-0.312741	0.000714135	0.00250606	-0.983951		CEBPA	-0.339111	6.11932e-05	0.000442512	-1.42878		DPH5	-0.647918	6.52203e-06	0.000143284	-3.35985		KCTD17	-0.474429	7.4175e-07	4.84649e-06	-2.90813
ADGRF4	ADGRF4	15.8617	CUG			FAM69B	-0.505452	7.46806e-08	1.82707e-06	-3.60225		SIX5	-0.312048	2.9083e-06	2.55852e-05	-1.72761		ATXN10	-0.338391	3.47832e-07	6.48806e-06	-2.18554		SARDH	-0.647658	6.92028e-05	0.00078424	-2.69418		FAHD2A	-0.473796	1.01297e-09	3.71518e-08	-4.26151
TGFBR1	TGFBR1	15.8399	CUG			SPINT2	0.965803	7.47516e-08	1.82707e-06	6.88268		CRELD2	-0.311652	7.17148e-06	5.42713e-05	-1.60326		CHID1	-0.338292	7.8865e-05	0.000541736	-1.38805		FAM53C	-0.647604	5.44921e-06	0.000125039	-3.40877		PRDM16	-0.473787	0.00124666	0.00284406	-1.376
LAPTM5	LAPTM5	15.8369	CUG			TXN	0.482351	7.51578e-08	1.83472e-06	3.43628		ACADSB	-0.311081	0.000111211	0.000523209	-1.22997		DTWD1	-0.337466	0.000785305	0.00356786	-1.04782		RWDD2A	-0.64665	0.000268409	0.00208899	-2.30932		IGBP1	-0.473725	3.08879e-07	2.37564e-06	-3.08405
CD300LF	CD300LF	15.8051	CUG			ECE2	-0.551088	7.67917e-08	1.87229e-06	-3.92082		CEP70	-0.310865	0.00635962	0.0156073	-0.682837		SGCE	-0.337215	5.76672e-06	6.39408e-05	-1.76669		DUSP26	-0.64557	8.53698e-06	0.000173786	-3.2722		LRIG1	-0.473528	1.43171e-05	5.68408e-05	-2.29384
IL4R	IL4R	15.7985	CUG			PNLDC1	-0.639423	7.69221e-08	1.87235e-06	-4.54882		MT2A	-0.310577	0.00227005	0.00654274	-0.821155		AGA	-0.337206	0.00310692	0.011113	-0.845603		PRDM16	-0.645479	0.00538243	0.0198985	-1.46461		PRIMA1	-0.473409	0.00455221	0.00896503	-1.10862
PLXDC1	PLXDC1	15.7955	CUG			CRYBB3	-0.441677	7.70326e-08	1.87235e-06	-3.14179		PRR26	-0.310216	3.91227e-06	3.26804e-05	-1.67751		LGI4	-0.336568	1.81674e-05	0.00016257	-1.59557		SPCS1	-0.643961	6.80179e-05	0.000774371	-2.68363		SIX5	-0.473229	4.82167e-06	2.25999e-05	-2.51607
CXCL16	CXCL16	15.7757	CUG			UBA6	0.398812	7.70784e-08	1.87235e-06	2.83678		ADM2	-0.310036	2.62516e-05	0.000158489	-1.42023		AHCYL1	-0.336254	1.45994e-08	4.90989e-07	-2.63477		QTRT1	-0.643366	0.000565994	0.00363392	-2.08913		PDE3B	-0.472449	1.96938e-05	7.47494e-05	-2.22319
E2F3	E2F3	15.7346	CUG			CLDN18	1.36872	7.81169e-08	1.89525e-06	9.72787		HAPLN4	-0.309332	2.91255e-05	0.000172437	-1.40305		DNAJC3	-0.336093	0.00105063	0.00453493	-1.00107		MAN2A1	-0.642841	1.96406e-05	0.00031974	-3.02575		ANAPC16	-0.472396	3.7334e-08	4.76177e-07	-3.5089
IRAK3	IRAK3	15.72	CUG			SSBP2	-0.384414	7.87575e-08	1.90844e-06	-2.73076		KCNK12	-0.308814	7.15046e-05	0.000361914	-1.28024		RNF130	-0.335682	1.34921e-06	1.96463e-05	-1.97042		SLC22A17	-0.642607	5.50717e-05	0.000663401	-2.73691		PARM1	-0.471849	0.00267868	0.00561576	-1.21363
FKBP10	FKBP10	15.719	CUG			VAV3	-0.730892	7.99738e-08	1.93554e-06	-5.18718		MCFD2	-0.308444	0.00145768	0.00454078	-0.874852		ENPP5	-0.335252	0.000303508	0.00162772	-1.17936		RNPC3	-0.642547	1.54321e-06	5.2341e-05	-3.73421		TMEM18	-0.471237	6.24894e-09	1.34491e-07	-3.86612
EREG	EREG	15.7115	CUG			PRX	-0.392616	8.01622e-08	1.93773e-06	-2.78601		NGFR	-0.30831	1.54779e-05	0.000102113	-1.48306		TMEM192	-0.334905	2.49205e-06	3.22633e-05	-1.87662		MLXIPL	-0.641936	0.000532852	0.00346831	-2.10131		IL27	-0.471066	4.59475e-08	5.56916e-07	-3.45656
CLEC4A	CLEC4A	15.6814	CUG			BCAM	-0.777635	8.0399e-08	1.94108e-06	-5.51713		P2RY1	-0.308122	0.000409304	0.0015665	-1.0439		RPL22	-0.334257	3.49263e-05	0.000278101	-1.48973		ZADH2	-0.640531	6.87773e-07	3.01601e-05	-3.94731		PRSS36	-0.469949	4.08981e-06	1.96426e-05	-2.53223
GLI2	GLI2	15.6747	CUG			TPD52L1	-0.780976	8.15668e-08	1.96687e-06	-5.53594		ZNF747	-0.308114	4.33332e-05	0.00023971	-1.34435		TMEM72	-0.333848	1.83529e-05	0.000163645	-1.5812		GSK3A	-0.639711	0.000692982	0.00423131	-2.02103		SLC17A7	-0.469841	2.53419e-08	3.60687e-07	-3.56899
CAST	CAST	15.6472	CUG			C16orf88	0.508973	8.2499e-08	1.98692e-06	3.60534		HINT2	-0.30811	4.71154e-05	0.000257474	-1.33314		LMBRD1	-0.333561	6.11348e-05	0.000442405	-1.40553		QSOX2	-0.63788	0.000139219	0.00129741	-2.45986		SYT15	-0.469026	6.64443e-10	2.73024e-08	-4.3045
SLC16A1	SLC16A1	15.6444	CUG			TMEM52	-0.759956	8.29633e-08	1.99567e-06	-5.38133		NEU4	-0.307139	4.04167e-05	0.00022622	-1.3494		FAM114A2	-0.333545	0.000248488	0.00137986	-1.20233		LINC00982	-0.637841	8.96534e-05	0.000946393	-2.58162		NPRL2	-0.468526	4.24619e-09	1.03197e-07	-3.9225
GALNT3	GALNT3	15.6276	CUG			RNH1	-0.366832	8.35022e-08	2.00619e-06	-2.59655		HEXDC	-0.307134	5.08748e-08	8.90506e-07	-2.24008		LARGE2	-0.332968	0.000146106	0.000895548	-1.27704		KIF5C	-0.637686	0.0171998	0.0487791	-1.12518		JADE1	-0.468508	0.000813036	0.00194381	-1.44764
ZNFX1	ZNFX1	15.6233	CUG			NPR1	-0.532609	8.38285e-08	2.01158e-06	-3.76906		TMEM61	-0.306983	2.27714e-06	2.08715e-05	-1.73219		PGM3	-0.332155	0.00230096	0.00864426	-0.876254		FYTTD1	-0.635797	2.74563e-06	7.66326e-05	-3.53589		QTRT1	-0.468251	6.65432e-06	2.95897e-05	-2.42409
C5orf34	C5orf34	15.5823	CUG			SURF1	-0.443019	8.51721e-08	2.04134e-06	-3.13201		CNTFR	-0.306845	4.64516e-06	3.78549e-05	-1.6364		RPL7	-0.33204	9.95222e-05	0.000652759	-1.32885		ATP5A1	-0.635738	2.07909e-06	6.25483e-05	-3.61234		TNNT3	-0.468212	6.17861e-10	2.57218e-08	-4.31181
HIST1H2BC	HIST1H2BC	15.5694	CUG			TACC1	-0.57901	8.69806e-08	2.08216e-06	-4.08814		C1orf122	-0.306635	0.000112849	0.000529202	-1.21044		CBFA2T3	-0.33162	5.51443e-06	6.16481e-05	-1.74382		GGA2	-0.6356	3.72342e-06	9.60623e-05	-3.45071		DXO	-0.467364	2.35227e-08	3.42484e-07	-3.56529
CDH2	CDH2	15.5151	CUG			HPSE	0.539399	8.73044e-08	2.0851e-06	3.8076		SLC16A11	-0.306556	4.53803e-07	5.45471e-06	-1.94453		INSR	-0.331397	0.0191525	0.0486488	-0.569266		HHLA1	-0.633877	0.000380246	0.00271809	-2.16782		PDHA1	-0.466993	3.10631e-08	4.16076e-07	-3.50607
RAP2B	RAP2B	15.4343	CUG			CLEC3B	-1.15763	8.73962e-08	2.0851e-06	-8.17114		HAAO	-0.30598	4.66445e-06	3.79513e-05	-1.63124		SLC25A6	-0.33118	2.81882e-05	0.000233138	-1.50685		NEU4	-0.633479	1.93181e-06	5.98671e-05	-3.61972		SHC3	-0.466954	5.10483e-06	2.36919e-05	-2.47113
HCP5	HCP5	15.4032	CUG			ZDHHC3	0.438473	8.74201e-08	2.0851e-06	3.09492		OTOS	-0.305928	0.000103797	0.000494154	-1.21876		SUCLG1	-0.330937	2.18687e-05	0.000188044	-1.54223		MRO	-0.63329	1.20348e-05	0.000221795	-3.11551		ADAMTSL3	-0.466834	0.000578468	0.00143865	-1.51148
KRT8	KRT8	15.3693	CUG			LOC402176	-0.609004	8.9911e-08	2.14192e-06	-4.29115		HES6	-0.305285	2.63411e-05	0.000158787	-1.39801		NXPH4	-0.330851	7.74672e-05	0.000535053	-1.36009		PRODH2	-0.633104	0.000577903	0.00368793	-2.05008		RAB39B	-0.466622	3.55276e-05	0.00012438	-2.0762
SLC16A6	SLC16A6	15.365	CUG			TNFAIP2	1.03191	9.01302e-08	2.14456e-06	7.26992		RPL7	-0.305199	1.64051e-05	0.000107107	-1.46038		KLHDC2	-0.330598	0.000378205	0.00195185	-1.1314		CYB5D1	-0.632667	0.000980531	0.00551089	-1.9034		KSR1	-0.466521	5.784e-06	2.63102e-05	-2.44353
SERPINB9	SERPINB9	15.3492	CUG			SLC17A4	-0.999744	9.08954e-08	2.16016e-06	-7.03966		UBA5	-0.305123	0.000203406	0.000870126	-1.1264		SCN4B	-0.329722	7.93185e-07	1.26269e-05	-2.01151		KAT6B	-0.632666	1.63699e-06	5.42136e-05	-3.66058		GATA2	-0.465772	9.11306e-09	1.73869e-07	-3.74497
CAMSAP2	CAMSAP2	15.3418	CUG			PRKCI	0.641425	9.12511e-08	2.16601e-06	4.51548		EGFL7	-0.305005	1.6445e-05	0.000107264	-1.45914		ATP5D	-0.329543	0.000164015	0.000981913	-1.24736		FAHD2A	-0.632421	1.178e-05	0.000218734	-3.11711		NOS1	-0.465757	7.11212e-10	2.84813e-08	-4.26075
TPM2	TPM2	15.2613	CUG			POLE2	0.458973	9.15207e-08	2.1698e-06	3.23047		TEX2	-0.304958	5.55664e-06	4.39458e-05	-1.60261		C21orf62	-0.3294	9.87951e-05	0.000649038	-1.31934		N4BP2L1	-0.632141	6.06334e-05	0.000712538	-2.66592		NAA16	-0.465638	1.25162e-06	7.4317e-06	-2.74844
DIAPH3	DIAPH3	15.2562	CUG			FIGNL1	0.389358	9.17016e-08	2.17148e-06	2.74015		EML6	-0.304956	2.42107e-05	0.000148406	-1.40768		SSBP2	-0.329051	9.74512e-06	9.71785e-05	-1.64894		ASPA	-0.631909	0.0152485	0.0443227	-1.14804		LINC00671	-0.465305	5.52826e-05	0.000182839	-1.98099
PLOD2	PLOD2	15.2341	CUG			ZNF532	0.396716	9.23741e-08	2.18479e-06	2.79068		ZADH2	-0.304667	6.62697e-08	1.11125e-06	-2.18711		LYRM5	-0.329022	0.000506005	0.00248598	-1.08441		R3HCC1	-0.631745	2.52648e-06	7.16881e-05	-3.53618		PTH1R	-0.465284	3.084e-07	2.37277e-06	-3.02941
PPL	PPL	15.2292	CUG			WBP1	-0.332408	9.28436e-08	2.19326e-06	-2.33758		RPL15	-0.304412	4.25846e-09	1.15125e-07	-2.54816		ZNF663P	-0.32881	9.15965e-06	9.22459e-05	-1.65659		RDH12	-0.631121	0.0107221	0.0336986	-1.24313		PIP5KL1	-0.465252	3.01209e-07	2.32794e-06	-3.03397
BRCA2	BRCA2	15.2281	CUG			CXCL12	-1.22755	9.32225e-08	2.19958e-06	-8.63028		ZNF663P	-0.304316	2.60001e-06	2.33165e-05	-1.69961		SDPR	-0.328603	0.00141365	0.00576152	-0.936407		WBSCR17	-0.628733	0.000689148	0.00421602	-1.98786		WFIKKN1	-0.464758	2.32263e-08	3.39504e-07	-3.54797
KIF15	KIF15	15.2215	CUG			LOC643779	-0.496124	9.33965e-08	2.20106e-06	-3.48759		SOCS7	-0.304042	3.97207e-08	7.21959e-07	-2.25021		ZFYVE9	-0.328504	4.74642e-07	8.39843e-06	-2.07734		NRSN2	-0.627717	0.000352704	0.00257355	-2.16725		SGK1	-0.464375	0.0115466	0.0205839	-0.899747
EZH2	EZH2	15.2078	CUG			CYorf16	-0.488396	9.41126e-08	2.21417e-06	-3.43164		REV3L	-0.3039	3.24427e-06	2.79609e-05	-1.66807		SHC3	-0.328356	0.0170963	0.044358	-0.580238		ALDH1L1	-0.627497	0.00574843	0.0209308	-1.40588		STK40	-0.464175	1.94304e-07	1.63683e-06	-3.11532
PTBP3	PTBP3	15.2038	CUG			KANK3	-0.437693	9.42774e-08	2.21417e-06	-3.07505		POLR1D	-0.303895	0.000771954	0.00267029	-0.945846		ZMYND11	-0.328008	6.17238e-08	1.60743e-06	-2.36479		UBE2J1	-0.627314	1.67504e-05	0.000282643	-2.99604		ARID1B	-0.464144	1.94837e-07	1.6407e-06	-3.11456
IL7	IL7	15.1878	CUG			SLC29A4	-0.435089	9.42892e-08	2.21417e-06	-3.05673		UTRN	-0.303491	1.05928e-05	7.47706e-05	-1.50986		MYCT1	-0.327947	0.00187008	0.00729117	-0.894685		INPP5J	-0.627155	0.000154383	0.00140462	-2.39034		GCLC	-0.463962	3.09547e-07	2.37748e-06	-3.02006
IL13RA1	IL13RA1	15.1868	CUG			F11R	0.684887	9.46114e-08	2.2191e-06	4.81069		NOS1	-0.303148	8.73226e-07	9.42437e-06	-1.83674		STRADB	-0.327921	0.000302073	0.00162285	-1.15425		PCM1	-0.625424	2.76309e-07	1.56578e-05	-4.10191		ZNF22	-0.463519	0.000120727	0.000362003	-1.81616
GAS2L3	GAS2L3	15.1831	CUG			NUPR1	-0.657811	9.49087e-08	2.22343e-06	-4.61961		FZD4	-0.302909	2.10693e-05	0.000131822	-1.41651		NOS1	-0.327554	2.6044e-05	0.000217888	-1.5016		ABHD12	-0.624586	0.000476456	0.00321047	-2.07486		ULK1	-0.463248	0.000165077	0.000475885	-1.75215
MCM6	MCM6	15.157	CUG			CFLP1	0.547297	9.51077e-08	2.22545e-06	3.843		LDLRAP1	-0.302755	7.45779e-06	5.62081e-05	-1.55234		SND1	-0.327048	0.000253906	0.00140324	-1.17584		FAM114A2	-0.624582	1.76069e-06	5.66201e-05	-3.59405		XBP1	-0.462993	0.000689977	0.00168056	-1.4636
UPP1	UPP1	15.1535	CUG			NT5C2	0.441562	9.59986e-08	2.24364e-06	3.09876		SYNGR1	-0.302186	4.58672e-07	5.50866e-06	-1.91541		FITM2	-0.326999	5.263e-06	5.95178e-05	-1.72615		ULK1	-0.624235	0.0038114	0.0152821	-1.50997		DUSP26	-0.462713	5.03432e-05	0.000168512	-1.98877
TRPM4	TRPM4	15.143	CUG			MSX2	0.451138	9.66548e-08	2.25631e-06	3.16463		TMEM192	-0.302139	8.70576e-07	9.40675e-06	-1.83102		ANKRD46	-0.326867	1.43775e-05	0.000134276	-1.58279		NGFR	-0.623954	0.00344229	0.0141263	-1.53689		USP2	-0.461318	2.2462e-08	3.3161e-07	-3.52842
HIST1H4H	HIST1H4H	15.137	CUG			STAT1	0.68476	9.7114e-08	2.26435e-06	4.80203		C16orf89	-0.302111	9.7675e-05	0.000470064	-1.21153		NAP1L5	-0.326444	0.000107083	0.000693837	-1.29608		BCAT2	-0.623926	0.000852543	0.00494956	-1.91501		WNT6	-0.460657	2.76354e-08	3.83972e-07	-3.48189
PRDM1	PRDM1	15.1146	CUG			BRIP1	0.151516	9.73393e-08	2.26693e-06	1.06239		COMTD1	-0.301803	9.74449e-06	7.00206e-05	-1.51241		HEBP1	-0.325909	3.48493e-05	0.000277715	-1.45284		SUCLG1	-0.62333	2.69659e-05	0.000402926	-2.84811		SCGB2B2	-0.457414	0.000143151	0.00042021	-1.75839
RALB	RALB	15.0972	CUG			KLB	-0.670903	9.79596e-08	2.27869e-06	-4.70233		MRPS2	-0.301149	2.47858e-07	3.33046e-06	-1.98933		CSMD3	-0.325644	0.00609481	0.0192302	-0.721314		MTURN	-0.621185	0.000160815	0.00144818	-2.35657		PEX5L	-0.457325	9.91693e-08	9.8499e-07	-3.20293
HIST1H2AC	HIST1H2AC	15.0967	CUG			CCR6	0.90372	9.87081e-08	2.29198e-06	6.33114		MNX1	-0.301023	6.01224e-06	4.69224e-05	-1.57163		SLC25A45	-0.325196	2.55818e-06	3.29932e-05	-1.81852		DERL2	-0.61949	7.41948e-05	0.000824734	-2.55826		ABHD14B	-0.456456	2.48035e-07	1.99263e-06	-3.01512
TUBB	TUBB	15.0692	CUG			FOXA1	0.989482	9.87631e-08	2.29198e-06	6.93173		GUCY1A2	-0.300768	0.000197227	0.000849364	-1.11436		SRBD1	-0.324985	8.46606e-05	0.000574578	-1.32344		SIL1	-0.619449	0.000124189	0.00119034	-2.41952		RWDD2A	-0.455074	0.000838682	0.00199866	-1.39999
HIP1	HIP1	15.0588	CUG			POSTN	1.56193	9.91317e-08	2.29783e-06	10.9394		CNIH2	-0.300251	2.61364e-06	2.34181e-05	-1.67623		MCFD2	-0.32485	0.0106872	0.0303408	-0.640323		LRP3	-0.618561	0.000467227	0.00316656	-2.0601		TSSC4	-0.454941	4.3131e-06	2.05681e-05	-2.44085
PML	PML	15.0303	CUG			KIAA1609	0.422888	9.9265e-08	2.29822e-06	2.96157		URGCP-MRPS24///MRPS24	-0.300129	1.68692e-05	0.000109365	-1.43249		FAM120C	-0.324841	1.23612e-06	1.83145e-05	-1.91914		SLC5A9	-0.616732	0.0115137	0.0356356	-1.19571		ADAMTS17	-0.454933	1.291e-10	7.93518e-09	-4.49887
LIMS1	LIMS1	15.0109	CUG			C5orf34	0.376501	1.00118e-07	2.31526e-06	2.63532		SHISA9	-0.299876	6.61514e-07	7.4565e-06	-1.85307		FAM53C	-0.324214	2.77827e-06	3.5316e-05	-1.80141		EMID1	-0.615919	6.22458e-06	0.000138255	-3.20641		SIVA1	-0.454659	3.97136e-08	4.98702e-07	-3.36496
INTU	INTU	15.0023	CUG			IL4I1	1.16349	1.00346e-07	2.31781e-06	8.14271		CDC14C	-0.299862	0.000588192	0.00212528	-0.968697		STOX1	-0.323612	1.67896e-05	0.000152118	-1.54523		IL6ST	-0.615833	4.44542e-05	0.00057116	-2.68016		DIRAS1	-0.454466	1.79773e-07	1.5383e-06	-3.0655
STK38	STK38	14.9967	CUG			HMGXB4	0.263089	1.00909e-07	2.3281e-06	1.84059		LYRM5	-0.299714	0.000108644	0.00051303	-1.18807		TCERG1L	-0.323391	2.69184e-08	8.0767e-07	-2.44806		RXRA	-0.615589	3.59401e-07	1.85029e-05	-3.96712		SCRN2	-0.453673	2.08449e-09	6.15883e-08	-3.93834
FAM26E	CALHM5	14.9965	CUG			CRIP1	1.03674	1.0174e-07	2.34452e-06	7.24944		CELF3	-0.299396	2.47913e-05	0.000151101	-1.37893		LDLRAP1	-0.323272	5.01274e-05	0.000376428	-1.39005		GLIS3	-0.615231	0.0164958	0.0472025	-1.09673		OGFOD2	-0.453402	6.35034e-09	1.36143e-07	-3.71662
EXPH5	EXPH5	14.9858	CUG			SORD	0.676088	1.01962e-07	2.34691e-06	4.72691		DCAF11	-0.299338	0.000116581	0.00054457	-1.17741		CTSG	-0.323208	0.000154376	0.000936073	-1.23188		GFRA1	-0.614294	9.10935e-06	0.000181606	-3.09636		CCND2	-0.452132	6.7276e-05	0.00021644	-1.88636
PLXNC1	PLXNC1	14.98	CUG			GYLTL1B	-0.542953	1.02252e-07	2.35084e-06	-3.79542		TTC17	-0.299273	1.72619e-07	2.46932e-06	-2.02396		ANKRD20A11P	-0.323194	0.000983501	0.00429402	-0.971916		KLHDC9	-0.61416	0.00188691	0.00895971	-1.67312		ZMYND12	-0.452122	0.000582748	0.00144767	-1.4624
NRG3	NRG3	14.978	CUG			NR5A2	-0.5283	1.03072e-07	2.36694e-06	-3.69116		RFC1	-0.29924	0.000518389	0.00191002	-0.983107		OGDHL	-0.323147	2.96486e-07	5.68162e-06	-2.1095		SIX5	-0.613169	0.00114042	0.00614942	-1.80452		SELK	-0.451657	8.73592e-07	5.54783e-06	-2.73645
YOD1	YOD1	14.9681	CUG			FGFBP1	1.52571	1.05843e-07	2.42776e-06	10.6423		MYCL	-0.299113	6.17972e-05	0.000321166	-1.25898		TEF	-0.322592	2.99319e-05	0.000245362	-1.45936		SLIT3	-0.612802	0.0121817	0.0373138	-1.17308		SLC29A4	-0.451298	1.21237e-07	1.14474e-06	-3.12134
MMP28	MMP28	14.9496	CUG			STIL	0.284923	1.06432e-07	2.43644e-06	1.98675		RASA4B///RASA4CP///RASA4	-0.298969	0.000111694	0.000524996	-1.18152		SOWAHA	-0.321996	0.000141918	0.000875805	-1.23903		TMEM132C	-0.611532	4.68504e-07	2.26658e-05	-3.87056		GSTZ1	-0.450712	1.35704e-06	7.94495e-06	-2.64451
MYL12B	MYL12B	14.8937	CUG			SGPP2	0.681091	1.06469e-07	2.43644e-06	4.7491		PDX1	-0.298937	1.26842e-06	1.29042e-05	-1.76275		CDIP1	-0.321831	7.17815e-06	7.60614e-05	-1.6555		MOB3C	-0.61131	3.3809e-06	8.89903e-05	-3.34446		ADARB2	-0.450456	2.51334e-06	1.31498e-05	-2.52244
FAM83H	FAM83H	14.8159	CUG			FN1	1.17317	1.07004e-07	2.44585e-06	8.17767		HS6ST2	-0.298654	4.74722e-06	3.84557e-05	-1.5899		FBXO21	-0.321758	7.70683e-07	1.23364e-05	-1.96695		MPC1	-0.611117	2.05528e-05	0.000329513	-2.86438		ACOX2	-0.450227	0.00422132	0.00839083	-1.06909
SEC23A	SEC23A	14.7932	CUG			MMP12	1.375	1.07479e-07	2.45388e-06	9.5819		CD320	-0.297837	2.43023e-05	0.000148923	-1.37433		CLCC1	-0.321751	5.41153e-06	6.07653e-05	-1.69456		MKNK2	-0.610866	0.00212334	0.00978907	-1.63283		SFXN4	-0.449991	2.31138e-08	3.38306e-07	-3.43619
MLLT3	MLLT3	14.7781	CUG			PPP1R14C	0.91954	1.07714e-07	2.45639e-06	6.40711		SLC25A38	-0.297772	4.3674e-06	3.58931e-05	-1.59599		PCCB	-0.321703	1.19295e-05	0.000115557	-1.58387		CENPC	-0.610495	2.94076e-05	0.000428485	-2.76648		PPIL2	-0.448397	7.84356e-09	1.5736e-07	-3.63447
NINJ2	NINJ2	14.758	CUG			ZBED3	-0.631857	1.09471e-07	2.4936e-06	-4.39816		RSAD1	-0.297346	2.07183e-07	2.87779e-06	-1.98736		DCAF11	-0.321673	0.00109196	0.00467361	-0.95273		ROBO4	-0.610161	3.93005e-05	0.00052218	-2.68812		ZNF835	-0.448101	9.26841e-07	5.82102e-06	-2.70339
SCIN	SCIN	14.7175	CUG			ARSA	-0.576152	1.10441e-07	2.5119e-06	-4.00821		PARD6A	-0.297252	0.000158497	0.000705869	-1.12955		DNAJC4	-0.321535	3.06433e-05	0.000250084	-1.4513		GDPD5	-0.609856	0.00120174	0.00639766	-1.78089		ATCAY	-0.447173	2.7571e-07	2.1748e-06	-2.93325
NAB1	NAB1	14.7014	CUG			LOC100133019	0.725014	1.10529e-07	2.5119e-06	5.04358		ZBED3	-0.296973	7.35513e-07	8.14627e-06	-1.82146		TBC1D8	-0.321451	4.25584e-05	0.000327582	-1.40507		CDAN1	-0.607907	4.21362e-05	0.0005503	-2.6598		THAP7	-0.446597	1.27227e-06	7.53614e-06	-2.63288
PKIA	PKIA	14.6948	CUG			TTN	-0.451538	1.11601e-07	2.53334e-06	-3.13924		HAGH	-0.296762	1.81349e-06	1.72511e-05	-1.70386		THRB	-0.32137	0.00021847	0.00124064	-1.17641		EPM2A	-0.607791	1.646e-08	2.09903e-06	-4.73078		PPP6C	-0.44622	8.11564e-08	8.54665e-07	-3.164
PAK1	PAK1	14.6909	CUG			NPHS1	-1.14765	1.12161e-07	2.54312e-06	-7.97632		TXNL1	-0.296482	1.17854e-05	8.16594e-05	-1.46126		RPL3	-0.321302	7.26794e-06	7.65735e-05	-1.65104		MAP1LC3A	-0.607069	1.37599e-05	0.000245631	-2.9512		SIRT3	-0.44613	8.2584e-08	8.66001e-07	-3.15998
ITGB2	ITGB2	14.6468	CUG			OLIG1	-0.286629	1.12397e-07	2.54556e-06	-1.99185		TMEM221	-0.296127	1.96407e-06	1.84848e-05	-1.68995		ZBED3	-0.321216	4.61732e-06	5.33817e-05	-1.71389		HMGCLL1	-0.606256	3.51767e-05	0.000483091	-2.70011		IGSF5	-0.446088	0.00292867	0.00607556	-1.13009
TNFSF13B	TNFSF13B	14.6414	CUG			FOXO3	-0.411708	1.12655e-07	2.54848e-06	-2.86065		ALG9	-0.296075	1.1839e-06	1.21231e-05	-1.75475		SECISBP2	-0.321111	4.56506e-06	5.29886e-05	-1.71491		KIAA0513	-0.605897	0.00177198	0.00852523	-1.66715		KDM8	-0.446051	1.1399e-09	4.03403e-08	-3.98909
FBXL2	FBXL2	14.5823	CUG			PKP3	1.11985	1.15331e-07	2.60604e-06	7.7696		KL	-0.295526	1.7789e-06	1.69696e-05	-1.69923		KIAA1958	-0.320763	0.000207542	0.0011909	-1.18134		PNRC1	-0.605202	2.92809e-05	0.000427444	-2.74363		ABCA3	-0.445797	0.00027652	0.000747162	-1.58627
CFL1	CFL1	14.5592	CUG			MLF1IP	0.788369	1.16163e-07	2.62184e-06	5.46728		PALMD	-0.295379	0.0227503	0.0457094	-0.485311		ZSWIM5	-0.319622	0.000625288	0.00296972	-1.02404		CNOT6L	-0.605087	1.4602e-06	5.07049e-05	-3.53104		PRPS2	-0.445458	0.00390083	0.00783662	-1.07304
ACOT9	ACOT9	14.5468	CUG			TMEM145	-0.603624	1.16378e-07	2.62369e-06	-4.18561		DCXR	-0.295119	3.18616e-06	2.75651e-05	-1.62219		GALR3	-0.319339	0.00122888	0.00515109	-0.929432		ALG2	-0.605053	0.000724123	0.00436263	-1.89998		STK33	-0.445321	0.000370913	0.000966437	-1.52778
ARL6IP1	ARL6IP1	14.5424	CUG			MRAP	-0.48691	1.17228e-07	2.63984e-06	-3.37476		SNRK	-0.295025	3.94117e-09	1.08309e-07	-2.4795		TMEM25	-0.319143	7.14336e-06	7.58744e-05	-1.64234		HAGH	-0.604821	1.27737e-05	0.000231944	-2.9598		GPHN	-0.4448	5.70444e-05	0.000187715	-1.88764
FAM118B	FAM118B	14.5188	CUG			GLP2R	-0.513356	1.17911e-07	2.65218e-06	-3.55676		TCERG1L	-0.294952	3.74982e-08	6.88944e-07	-2.19031		LOC100128288	-0.319055	5.88417e-05	0.000430256	-1.3497		IPO5	-0.604609	8.67087e-05	0.000921446	-2.45588		NAGLU	-0.444731	1.21516e-07	1.146e-06	-3.07548
ACTR2	ACTR2	14.4708	CUG			CTRL	-2.18275	1.19788e-07	2.69134e-06	-15.1081		UTF1	-0.294642	2.07869e-05	0.000130522	-1.37958		ALDH6A1	-0.319045	6.57647e-05	0.000469223	-1.33425		GGACT	-0.604512	0.00147889	0.00747325	-1.71081		KCTD16	-0.444648	0.000263295	0.000715087	-1.59164
CTSS	CTSS	14.4676	CUG			STRA6	0.777253	1.20609e-07	2.70671e-06	5.37752		ZNF10	-0.294605	0.00062795	0.00224384	-0.943346		RNPC3	-0.318677	1.05631e-06	1.60725e-05	-1.90448		HDDC3	-0.604172	0.000223951	0.00183048	-2.20513		KIF1A	-0.444385	2.45548e-07	1.97982e-06	-2.93732
DPP3	DPP3	14.4632	CUG			RAP2B	0.336692	1.2104e-07	2.7133e-06	2.32892		ALPL	-0.294578	0.000314458	0.0012515	-1.03174		GYPC	-0.318449	0.00011252	0.000721472	-1.25748		LNX2	-0.604161	0.00713398	0.0246528	-1.29693		SLC38A10	-0.444035	4.41662e-09	1.05832e-07	-3.70987
TEAD3	TEAD3	14.4457	CUG			RPL36	-0.431543	1.21495e-07	2.72035e-06	-2.98431		TMEM25	-0.294379	3.93265e-07	4.83591e-06	-1.88559		C6orf120	-0.31797	1.81232e-06	2.49924e-05	-1.82571		KANK3	-0.603897	0.000231807	0.00187722	-2.19509		PDE2A	-0.4435	0.0143446	0.0249641	-0.817508
ELF3	ELF3	14.4417	CUG			ADCY7	0.510839	1.2163e-07	2.72035e-06	3.53243		CSMD3	-0.294283	0.00083428	0.0028467	-0.906005		BCL2	-0.317596	0.000819897	0.00368853	-0.980178		LRRN3	-0.602503	0.0023049	0.0104535	-1.58901		F11	-0.443349	5.02982e-06	2.33976e-05	-2.34906
SPINK5	SPINK5	14.4379	CUG			MT1L	-0.781947	1.21795e-07	2.72097e-06	-5.40667		SYDE2	-0.294261	0.000846058	0.00287629	-0.904147		LRRC7	-0.317385	0.000164082	0.00098193	-1.20128		SGSM1	-0.602221	0.000145014	0.00133902	-2.31168		GKAP1	-0.442629	2.79365e-09	7.55035e-08	-3.78617
CKS1B	CKS1B	14.4296	CUG			MGLL	0.899946	1.22127e-07	2.7253e-06	6.2215		HM13	-0.294236	0.000102581	0.000489277	-1.17369		SSR1	-0.317167	1.35377e-05	0.000127725	-1.54411		HDLBP	-0.5985	0.00259118	0.0114362	-1.54802		MAP1LC3A	-0.442626	6.08943e-06	2.74742e-05	-2.30848
TSPO	TSPO	14.4094	CUG			RPS28	-0.369049	1.23125e-07	2.74381e-06	-2.55		FAM53C	-0.294204	1.95284e-07	2.73788e-06	-1.97391		DNASE1L3	-0.316893	0.00643203	0.0201099	-0.69452		SEC22C	-0.597621	4.61788e-09	8.83305e-07	-4.9815		GLP1R	-0.442549	4.37141e-09	1.05089e-07	-3.69944
ADCY7	ADCY7	14.4044	CUG			MTMR11	0.577454	1.23234e-07	2.74381e-06	3.98978		ASTN2	-0.294043	2.33525e-08	4.6744e-07	-2.24403		QDPR	-0.316711	6.33928e-05	0.000455017	-1.32954		ANAPC16	-0.596766	2.04645e-06	6.18646e-05	-3.395		RFC1	-0.442376	4.31609e-06	2.0578e-05	-2.37331
ALOX5	ALOX5	14.4038	CUG			hCG_20426	-0.480911	1.24177e-07	2.76167e-06	-3.32115		ERP44	-0.293812	1.71341e-05	0.00011087	-1.40035		PAK5	-0.316514	1.61166e-07	3.48272e-06	-2.14999		NPM2	-0.596755	0.00126087	0.00661403	-1.73019		IL12RB2	-0.44233	7.39565e-06	3.2412e-05	-2.26961
UACA	UACA	14.3723	CUG			LOC440093	0.420298	1.2432e-07	2.76175e-06	2.90235		LHX6	-0.29379	4.92026e-06	3.94959e-05	-1.55944		SLC25A18	-0.316329	4.20037e-09	1.82703e-07	-2.6498		RNF38	-0.596489	0.000115745	0.0011294	-2.34808		EGFL7	-0.442092	7.0953e-05	0.000226692	-1.83425
IFNGR2	IFNGR2	14.356	CUG			FLJ36070	-0.992323	1.25103e-07	2.77602e-06	-6.84974		HMGN3	-0.293713	1.89768e-06	1.79512e-05	-1.68056		PCK2	-0.315967	0.000418288	0.00212099	-1.0675		IFNLR1	-0.594131	0.000483454	0.00324187	-1.96993		TPO	-0.44154	3.36203e-06	1.67716e-05	-2.41672
MOCOS	MOCOS	14.3269	CUG			GADD45G	-0.82138	1.25534e-07	2.78247e-06	-5.66854		VPS37D	-0.293599	0.000513744	0.00189737	-0.965721		BTNL9	-0.315597	0.00337084	0.0118875	-0.780239		ZNF580	-0.59407	0.00244448	0.0109558	-1.5516		TERT	-0.441538	1.40179e-08	2.38277e-07	-3.46754
PPFIA2	PPFIA2	14.3251	CUG			ABHD14A	-0.503393	1.26841e-07	2.80828e-06	-3.47177		NUPR1	-0.293328	0.000756465	0.00262877	-0.915538		ULK1	-0.315262	0.000578859	0.00278568	-1.02064		CD320	-0.593737	0.000876717	0.00505679	-1.81514		MAN1A2	-0.440367	3.87401e-08	4.88974e-07	-3.26393
CTSC	CTSC	14.3167	CUG			IL1RN	0.731272	1.28088e-07	2.83271e-06	5.04029		AGBL3	-0.293073	1.61735e-08	3.42962e-07	-2.28339		TEX2	-0.315255	0.000340541	0.00178837	-1.09325		TXNDC15	-0.593651	8.85e-07	3.55813e-05	-3.5934		SPRN	-0.440338	1.36205e-07	1.25509e-06	-3.02328
PHLDA1	PHLDA1	14.273	CUG			LOC729313	0.555874	1.28603e-07	2.83775e-06	3.83039		DKFZp779M0652	-0.292828	6.35099e-06	4.91399e-05	-1.52188		TEX261	-0.315227	3.48816e-06	4.2479e-05	-1.72032		ATRN	-0.593625	0.000113837	0.00111764	-2.34109		SCML2	-0.439036	1.41891e-07	1.29744e-06	-3.00654
PSMD1	PSMD1	14.2714	CUG			OAS2	0.536695	1.28603e-07	2.83775e-06	3.69823		ZMYND12	-0.292813	1.87719e-06	1.77988e-05	-1.67679		SWT1	-0.315128	0.00158197	0.00632821	-0.882611		NAT8L	-0.593488	2.01769e-05	0.000325366	-2.78651		PROSC	-0.43887	1.15245e-05	4.72372e-05	-2.16731
IFITM1	IFITM1	14.266	CUG			PGBD4	-0.547184	1.29325e-07	2.85048e-06	-3.76918		CADM4	-0.292266	5.1271e-06	4.09143e-05	-1.54613		ZNF22	-0.315045	9.17559e-07	1.42764e-05	-1.90204		ZNF862	-0.592885	1.75864e-06	5.66201e-05	-3.41195		NDUFV3	-0.438332	5.0244e-06	2.33822e-05	-2.32268
ZC3HAV1L	ZC3HAV1L	14.2599	CUG			TENC1	-0.589555	1.2958e-07	2.85293e-06	-4.06054		PEX11G	-0.292011	5.1977e-06	4.13642e-05	-1.54304		DIRAS1	-0.315036	2.99799e-05	0.000245557	-1.42496		ISOC1	-0.590533	0.00120898	0.00642283	-1.72293		CADM4	-0.437961	2.86425e-07	2.23548e-06	-2.86558
RIT1	RIT1	14.2414	CUG			LOC100130171	0.333837	1.30074e-07	2.86062e-06	2.29874		CACNG8	-0.291896	5.00883e-05	0.000270823	-1.25523		LOC439951	-0.314946	2.71331e-06	3.46492e-05	-1.75315		CDNF	-0.590529	4.7255e-06	0.000113478	-3.1449		HM13	-0.437856	6.21483e-07	4.19789e-06	-2.71758
GINS1	GINS1	14.1872	CUG			CBS	-0.742192	1.31219e-07	2.88259e-06	-5.10777		NATD1	-0.291662	2.84193e-07	3.70141e-06	-1.90933		PYROXD1	-0.314883	0.0121252	0.0335465	-0.603415		VKORC1	-0.589429	0.000830668	0.0048594	-1.81578		NEURL1	-0.437573	1.42326e-07	1.29909e-06	-2.99593
SHROOM3	SHROOM3	14.1578	CUG			TMED4	-0.304937	1.32424e-07	2.90581e-06	-2.09737		PDHA1	-0.291639	6.87324e-07	7.71751e-06	-1.79732		FGFRL1	-0.314661	0.000463789	0.00230849	-1.04898		UNC79	-0.588231	5.6465e-05	0.000676513	-2.49893		ZNF446	-0.437568	1.88276e-07	1.5927e-06	-2.94274
RNF145	RNF145	14.1429	CUG			RDM1	0.494406	1.3289e-07	2.91282e-06	3.39979		CCNC	-0.29153	7.68466e-05	0.000384743	-1.19946		ZMYND12	-0.314384	8.73065e-05	0.000589188	-1.27607		NPR1	-0.588057	2.01314e-06	6.10239e-05	-3.34964		KIF26A	-0.437306	1.75481e-05	6.77293e-05	-2.07972
UBASH3B	UBASH3B	14.1411	CUG			NFIB	-0.556163	1.33153e-07	2.91534e-06	-3.82398		SNURF///SNRPN	-0.291417	2.39771e-05	0.000147374	-1.3464		ZNF253	-0.314377	0.000786281	0.0035707	-0.975958		FZD4	-0.587867	0.0003174	0.00237638	-2.05659		KAAG1	-0.437037	4.98968e-07	3.50478e-06	-2.75418
HKDC1	HKDC1	14.1241	CUG			ACTR2	0.484227	1.33754e-07	2.92525e-06	3.32843		BHLHE23	-0.291318	6.44274e-05	0.000332374	-1.22089		FBXO2	-0.314208	0.00210115	0.00801664	-0.841307		SLC46A1	-0.587515	0.00708956	0.0245419	-1.26279		TOLLIP	-0.436995	2.42993e-09	6.82504e-08	-3.76445
MCEMP1	MCEMP1	14.0844	CUG			SLC37A4	-0.666573	1.35134e-07	2.95218e-06	-4.57885		GPR27	-0.290924	6.10781e-06	4.75657e-05	-1.51691		SEC23B	-0.313346	0.000442738	0.00222168	-1.05092		CHDH	-0.586869	0.00470997	0.0179292	-1.36563		SGSM1	-0.436376	1.78371e-07	1.52804e-06	-2.94496
BHLHE41	BHLHE41	14.0789	CUG			FAM49B	0.694477	1.35578e-07	2.9586e-06	4.76954		SGMS1	-0.290744	7.56622e-09	1.83146e-07	-2.36117		UBE2R2	-0.312629	0.000606222	0.00289473	-1.00584		HIPK2	-0.586525	0.000113885	0.00111764	-2.31298		TOM1L2	-0.436353	6.72451e-09	1.41566e-07	-3.56602
B4GALT4	B4GALT4	14.0683	CUG			TBC1D2	0.655757	1.36495e-07	2.97532e-06	4.5017		LRRC75B	-0.290293	1.44569e-06	1.43561e-05	-1.69529		TTC19	-0.312563	2.86242e-07	5.53228e-06	-2.04518		AUH	-0.586242	3.03957e-05	0.000435414	-2.64817		SETD6	-0.435419	9.8587e-05	0.000303194	-1.74437
GATA3	GATA3	14.0319	CUG			CIZ1	-0.330705	1.39838e-07	3.04484e-06	-2.26678		GDPD5	-0.289874	1.01615e-05	7.24055e-05	-1.44736		ATRN	-0.312094	9.90034e-06	9.84364e-05	-1.56183		C3orf18	-0.583791	1.42491e-05	0.000251529	-2.82918		MMAB	-0.434273	2.14334e-08	3.22659e-07	-3.3304
CD47	CD47	14.0019	CUG			PECI	-0.652231	1.41139e-07	3.06978e-06	-4.46801		WNT9A	-0.289027	4.66354e-06	3.79513e-05	-1.54089		NMRK1	-0.312069	0.00212324	0.00809486	-0.834161		ZNF10	-0.582781	4.00829e-05	0.000530186	-2.56251		MAD2L2	-0.434155	3.97605e-07	2.90891e-06	-2.77883
YAP1	YAP1	13.9986	CUG			RAB3A	-0.456071	1.41882e-07	3.08254e-06	-3.12321		TMEM150A	-0.289001	9.19374e-10	3.23242e-08	-2.61156		LRRC2	-0.311145	2.89059e-06	3.6357e-05	-1.72344		CHRNB3	-0.58241	0.00522069	0.0194268	-1.32922		EIF4E3	-0.433329	1.57834e-07	1.3964e-06	-2.94742
COLGALT1	COLGALT1	13.9902	CUG			PIK3C2B	0.610369	1.42966e-07	3.10268e-06	4.17783		EIF3G	-0.288244	3.23268e-07	4.09762e-06	-1.87083		SFXN4	-0.310894	9.8056e-05	0.000645016	-1.24623		EIF3L	-0.582202	1.36884e-06	4.82114e-05	-3.41383		RPL35A	-0.432779	8.24871e-08	8.65802e-07	-3.06564
CLDN12	CLDN12	13.9685	CUG			MCM6	0.510311	1.44586e-07	3.13292e-06	3.49046		ZNF593	-0.288161	0.000214047	0.000909679	-1.05741		CCNC	-0.310811	0.000874604	0.00390115	-0.950519		ZBTB40	-0.581643	2.36738e-05	0.000366317	-2.69052		GSTA4	-0.432569	0.00707076	0.0132545	-0.930255
SEPT11	SEPT11	13.9571	CUG			TNFSF4	0.796745	1.44677e-07	3.13292e-06	5.44942		RPL29	-0.287648	1.22817e-05	8.46945e-05	-1.41257		ADCY9	-0.310678	7.14566e-05	0.000500862	-1.28806		ARRB1	-0.580864	9.73577e-06	0.000191683	-2.91108		PLEKHH3	-0.432566	2.26732e-06	1.20792e-05	-2.44162
RCC2	RCC2	13.9513	CUG			FUT3	1.29109	1.45369e-07	3.14446e-06	8.82788		ZNF524	-0.287375	0.000414263	0.00158369	-0.97211		ALG9	-0.310514	1.56639e-05	0.000144039	-1.49205		C19orf68	-0.580709	0.0008352	0.00487819	-1.78754		RGMA	-0.432489	1.51099e-07	1.35354e-06	-2.9499
TMEM54	TMEM54	13.9277	CUG			FNDC1	1.62185	1.46095e-07	3.1567e-06	11.0859		ANKRD54	-0.287117	4.11553e-07	5.02277e-06	-1.8334		RAMP3	-0.310146	0.000196696	0.00113799	-1.14946		DIMT1	-0.580603	3.79086e-06	9.7131e-05	-3.1476		MOB3C	-0.432447	9.22064e-07	5.80087e-06	-2.60992
BLM	BLM	13.9228	CUG			PXMP2	-0.478314	1.47555e-07	3.18476e-06	-3.26738		LENG9	-0.287059	5.63911e-06	4.44771e-05	-1.50671		TRIM45	-0.309845	0.00087314	0.00389658	-0.947789		KRBA1	-0.580037	0.000610738	0.00384881	-1.86432		PPP1R32	-0.432315	3.90373e-08	4.916e-07	-3.20281
ACTN4	ACTN4	13.8941	CUG			GTPBP6	-0.37823	1.48113e-07	3.19332e-06	-2.58309		HS6ST1	-0.287044	6.85369e-06	5.2353e-05	-1.48232		CEP164	-0.309801	4.00615e-05	0.000311312	-1.36228		DPM3	-0.579425	0.00111372	0.00604955	-1.71117		MED11	-0.431883	7.76652e-10	3.02698e-08	-3.93436
CLDN2	CLDN2	13.8788	CUG			SLC8A2	-0.504772	1.50408e-07	3.23927e-06	-3.44392		ENKD1	-0.286961	6.23893e-05	0.000323912	-1.20664		MARCH8	-0.309759	5.51758e-07	9.43422e-06	-1.93855		PPP1R10	-0.579223	0.000964664	0.00544516	-1.74672		LYRM5	-0.431794	7.74267e-06	3.37065e-05	-2.20694
ASPH	ASPH	13.8639	CUG			MRPS26	-0.338486	1.51673e-07	3.26295e-06	-2.30816		CTSG	-0.28678	2.06793e-05	0.000129968	-1.34341		CSDC2	-0.309632	9.00934e-05	0.000603197	-1.25255		C11orf54	-0.578631	0.0017013	0.00828398	-1.60236		ATXN7	-0.431776	3.4413e-05	0.000121128	-1.92713
CNIH4	CNIH4	13.8623	CUG			AQP12A	-2.17295	1.51927e-07	3.26486e-06	-14.816		SYT6	-0.286444	2.76704e-05	0.000165532	-1.30561		HS6ST2	-0.30926	0.000143687	0.000884725	-1.18836		TCIRG1	-0.578426	0.0136058	0.0405669	-1.0795		KIAA1958	-0.431478	1.10457e-05	4.55819e-05	-2.13875
RNF39	RNF39	13.8549	CUG			UBLCP1	0.455684	1.53147e-07	3.28751e-06	3.10543		CTXN1	-0.286403	6.95596e-05	0.000353918	-1.19076		GDPD5	-0.309128	6.54587e-05	0.000467436	-1.2934		BCL2	-0.577664	1.47081e-05	0.000257584	-2.79153		ZNF33B	-0.431413	1.85577e-05	7.11186e-05	-2.04122
RGS16	RGS16	13.8236	CUG			APLP1	-0.440994	1.54231e-07	3.30718e-06	-3.00398		WNT10B	-0.286367	1.35532e-05	9.16925e-05	-1.39402		SOCS1	-0.309104	0.000895557	0.00398411	-0.94212		CLUH	-0.57693	9.3325e-05	0.000967658	-2.32503		IGFN1	-0.431243	5.2136e-05	0.000173753	-1.84695
DMBT1	DMBT1	13.8206	CUG			MR1	0.358781	1.56524e-07	3.34933e-06	2.44166		PGM3	-0.286222	0.000544577	0.00199101	-0.93421		FOXE3	-0.308055	0.000329756	0.00174164	-1.07259		CCDC186	-0.576919	0.00116091	0.00624658	-1.69337		PPP1R3F	-0.43085	2.14394e-09	6.29259e-08	-3.73495
FHDC1	FHDC1	13.8202	CUG			NPTX2	-1.16741	1.56536e-07	3.34933e-06	-7.9447		RGMA	-0.286104	2.22166e-05	0.000137946	-1.33133		ANKRD53	-0.308011	1.00236e-05	9.92736e-05	-1.53974		PDK2	-0.576479	0.000171409	0.0015127	-2.171		SLC5A9	-0.429866	0.000188943	0.000535025	-1.60068
GDPD3	GDPD3	13.8176	CUG			NDUFV3	-0.29965	1.5729e-07	3.36182e-06	-2.03861		CLUH	-0.28566	6.40695e-07	7.26464e-06	-1.76919		ASTN2	-0.308001	2.02872e-06	2.73091e-05	-1.75338		DHTKD1	-0.576197	0.000695981	0.00424618	-1.81928		CYP4V2	-0.428539	8.17132e-06	3.53093e-05	-2.18028
IRF9	IRF9	13.7959	CUG			KIF26A	-0.596452	1.58513e-07	3.38429e-06	-4.05583		UBE2J1	-0.285517	3.09095e-08	5.84782e-07	-2.1442		PARD6A	-0.307985	0.00108634	0.00465448	-0.912879		TRIAP1	-0.575932	0.00166485	0.00814584	-1.6003		CEP164	-0.427779	0.000561731	0.00140142	-1.39048
LACTB	LACTB	13.794	CUG			NCAPH	0.579158	1.59001e-07	3.39105e-06	3.93746		SOX1	-0.28547	6.75606e-05	0.000345041	-1.1905		C2orf40	-0.307587	0.00949893	0.0276351	-0.622042		VAMP2	-0.575351	0.00498158	0.018735	-1.32482		ETFDH	-0.426832	0.00351121	0.00713724	-1.04768
DNM2	DNM2	13.7908	CUG			DLK1	-0.946192	1.59612e-07	3.40041e-06	-6.43121		EIF4EBP2	-0.285348	6.25408e-06	4.85007e-05	-1.4849		VAMP2	-0.306723	1.47819e-06	2.12052e-05	-1.78828		EXOSC6	-0.574931	4.87971e-05	0.000609649	-2.47887		SEZ6	-0.426312	1.30475e-08	2.25993e-07	-3.36124
ANP32E	ANP32E	13.7609	CUG			LIMA1	0.70799	1.61901e-07	3.44545e-06	4.80778		DYX1C1-CCPG1///CCPG1	-0.285191	0.000715491	0.00251038	-0.897038		SCMH1	-0.306154	7.57542e-07	1.2174e-05	-1.87384		NSMCE4A	-0.574652	8.41699e-06	0.000172133	-2.91627		SLC7A8	-0.426035	8.81854e-07	5.5939e-06	-2.57947
PEA15	PEA15	13.7462	CUG			BRUNOL4	-0.30584	1.62809e-07	3.46104e-06	-2.07614		NLK	-0.284582	4.30849e-06	3.54662e-05	-1.52698		CPQ	-0.306057	7.69293e-05	0.00053188	-1.25909		CHRNB1	-0.57458	0.00016739	0.00148807	-2.16977		ATF4	-0.425815	6.61815e-08	7.34503e-07	-3.05704
SLC25A12	SLC25A12	13.744	CUG			SHISA2	0.437986	1.64528e-07	3.49384e-06	2.97119		SUCLG1	-0.284545	4.46876e-06	3.65344e-05	-1.52226		MAGI3	-0.306037	0.00514792	0.0168146	-0.700326		KIAA1958	-0.573956	0.00463184	0.0177089	-1.33976		ALDH9A1	-0.425216	2.87872e-09	7.75192e-08	-3.63169
DTX3L	DTX3L	13.6955	CUG			ATP2C2	1.03852	1.65752e-07	3.51605e-06	7.04175		PIGP	-0.284066	1.27713e-06	1.29733e-05	-1.67422		SGF29	-0.305973	3.93594e-06	4.67869e-05	-1.65377		METRN	-0.573607	0.00162826	0.00801047	-1.59937		ZSCAN2	-0.424642	2.98671e-05	0.000107011	-1.92143
RASA1	RASA1	13.6799	CUG			LOC645000	-0.51191	1.66068e-07	3.51642e-06	-3.4706		NPR1	-0.283999	0.00159458	0.0048828	-0.794447		CNTFR	-0.305481	0.000138472	0.000859389	-1.17874		TEF	-0.572846	0.00125389	0.00658459	-1.66225		HADH	-0.424118	0.000294412	0.000788784	-1.49758
SPOCD1	SPOCD1	13.6407	CUG			NAGA	0.475597	1.66158e-07	3.51642e-06	3.2243		DPM3	-0.283491	4.26004e-06	3.51812e-05	-1.52251		GGA2	-0.305454	2.19931e-05	0.000188819	-1.42272		EIF3A	-0.572396	2.51173e-05	0.000382255	-2.63304		PHPT1	-0.423009	8.55731e-05	0.00026787	-1.72066
ID3	ID3	13.6262	CUG			KIF11	0.439818	1.66304e-07	3.51642e-06	2.98157		ST6GALNAC6	-0.283198	2.39505e-07	3.24176e-06	-1.87496		GALNT11	-0.305137	8.6066e-05	0.000582559	-1.24043		ETFDH	-0.572266	0.000913736	0.00521474	-1.73922		RPS9	-0.422938	9.61382e-07	5.99877e-06	-2.54486
EDAR	EDAR	13.6141	CUG			RPS3A	-0.468166	1.66634e-07	3.51964e-06	-3.17334		ACY3	-0.283176	0.000226148	0.00095039	-1.03235		SLC16A11	-0.304935	1.11296e-05	0.000109005	-1.5105		PEMT	-0.57062	0.00215971	0.00992376	-1.52105		ATP5G2	-0.422763	3.49417e-07	2.61586e-06	-2.72964
BMPR2	BMPR2	13.5872	CUG			LOC729611	-0.527729	1.67261e-07	3.5291e-06	-3.57621		CRYBB3	-0.283114	7.01345e-06	5.33165e-05	-1.45919		PPP6C	-0.304642	2.64053e-08	7.9817e-07	-2.30868		DCAF11	-0.570243	0.000522922	0.00342477	-1.87129		KLHDC9	-0.421887	0.00356188	0.00722766	-1.03292
TIGAR	TIGAR	13.5858	CUG			SYCN	-2.764	1.68657e-07	3.55476e-06	-18.7206		RCAN2	-0.282906	0.000108354	0.000511897	-1.12177		C18orf21	-0.304503	0.000215388	0.00122661	-1.11655		INTS6	-0.569499	0.000472707	0.00319005	-1.89382		AFMID	-0.421458	3.4577e-07	2.5955e-06	-2.72313
FOXF2	FOXF2	13.5834	CUG			NOX4	1.05625	1.7041e-07	3.58787e-06	7.14921		ING3	-0.282666	2.87349e-06	2.53935e-05	-1.56642		KCNK17	-0.304411	0.000137406	0.000853554	-1.17563		MAN2A2	-0.56903	3.89201e-05	0.000518989	-2.50932		GDPD5	-0.421389	0.00196134	0.00425666	-1.14089
BRIP1	BRIP1	13.5702	CUG			SBK2	-0.552319	1.70599e-07	3.58804e-06	-3.73811		PEX7	-0.282247	0.000360038	0.00140651	-0.971959		ZNF395	-0.304002	0.000108161	0.000699259	-1.20565		DENND5B	-0.567797	1.37165e-05	0.000245052	-2.76106		GGT7	-0.420797	3.54951e-07	2.65454e-06	-2.71407
DYNLT3	DYNLT3	13.567	CUG			SHISA4	-0.740479	1.72014e-07	3.61394e-06	-5.00892		EIF3A	-0.281671	3.2036e-07	4.07598e-06	-1.82927		NMT2	-0.303713	8.05695e-06	8.29082e-05	-1.54706		ARMCX3	-0.56731	8.60572e-06	0.000174705	-2.87354		CIRBP	-0.420674	5.26843e-05	0.00017529	-1.79978
CGN	CGN	13.5645	CUG			SH3KBP1	0.667388	1.73329e-07	3.6377e-06	4.51229		EEF1D	-0.281443	7.78603e-06	5.82079e-05	-1.4378		B4GAT1	-0.303605	8.93984e-06	9.03907e-05	-1.5328		DCTN4	-0.567308	2.78004e-06	7.73011e-05	-3.15193		CLDN5	-0.41992	0.017098	0.0291859	-0.74202
PARP14	PARP14	13.5632	CUG			GALK1	-0.382108	1.73615e-07	3.63984e-06	-2.58321		P4HB	-0.281347	0.0061073	0.015068	-0.622944		PKNOX2	-0.303261	6.85338e-07	1.11817e-05	-1.86933		PDE8A	-0.566413	3.34941e-05	0.000465372	-2.53471		C11orf54	-0.419859	0.000266311	0.000722217	-1.50083
BUB3	BUB3	13.5478	CUG			CYP7B1	-0.523395	1.7405e-07	3.64507e-06	-3.5378		ADRA2C	-0.281327	0.000100834	0.000482416	-1.12429		HEXDC	-0.302781	9.02765e-07	1.41164e-05	-1.83014		SPSB3	-0.565667	6.72647e-05	0.000768161	-2.36008		MIOX	-0.419029	3.22821e-06	1.62428e-05	-2.3009
HOXC9	HOXC9	13.5463	CUG			SIGLEC11	-0.688998	1.77995e-07	3.7209e-06	-4.65046		RWDD2A	-0.280971	0.00237192	0.00678998	-0.737521		NT5C3B	-0.302598	0.00045111	0.00225922	-1.01241		ERP29	-0.565231	0.000168077	0.00149178	-2.13346		TMEM175	-0.419022	3.16718e-07	2.42287e-06	-2.72336
MUC5B	MUC5B	13.5358	CUG			GATC	-0.340223	1.78047e-07	3.7209e-06	-2.29632		NTN1	-0.280852	0.000141763	0.000642161	-1.08084		MYLIP	-0.302468	0.000182379	0.0010712	-1.13094		KIF26A	-0.564944	7.16434e-05	0.000804501	-2.34159		CROCC	-0.419004	1.17398e-07	1.11657e-06	-2.90384
GRAMD3	GRAMD2B	13.5218	CUG			SYAP1	0.485958	1.7923e-07	3.74166e-06	3.27856		MYLIP	-0.280466	1.53504e-05	0.000101622	-1.35013		ACY3	-0.30179	0.00234361	0.00877039	-0.793744		SEC23B	-0.563851	0.0041591	0.0163889	-1.34253		PTPRS	-0.418987	1.07825e-05	4.47036e-05	-2.08122
MCM2	MCM2	13.5022	CUG			FLJ77644	0.480132	1.79486e-07	3.74305e-06	3.23895		SCN4B	-0.280465	1.62046e-07	2.35458e-06	-1.90446		DUSP16	-0.301299	0.000142523	0.00087889	-1.15883		ISCA1	-0.563734	7.022e-07	3.06112e-05	-3.46896		COPS3	-0.418876	6.53774e-10	2.70727e-08	-3.8472
AQP9	AQP9	13.4947	CUG			NDUFS1	0.333282	1.80886e-07	3.76826e-06	2.24719		COLEC11	-0.280386	5.73025e-05	0.000301969	-1.18935		FHIT	-0.30101	0.000214203	0.00122222	-1.10446		LCN12	-0.563107	7.8292e-05	0.000854496	-2.31228		SNX22	-0.418654	8.07269e-08	8.5095e-07	-2.96951
TRIO	TRIO	13.4864	CUG			SEMA6D	-0.308518	1.81346e-07	3.77387e-06	-2.07987		BOD1	-0.280184	6.0793e-07	6.9526e-06	-1.74166		FAM63A	-0.300537	0.0012682	0.00527582	-0.870598		FAM120C	-0.562978	1.16416e-05	0.000217436	-2.77773		PACS2	-0.418573	3.271e-05	0.000115813	-1.87743
NAGA	NAGA	13.4511	CUG			POLM	-0.939582	1.81708e-07	3.77741e-06	-6.33337		GNAZ	-0.280106	1.59714e-06	1.55813e-05	-1.62368		CHDH	-0.300229	0.0164379	0.04299	-0.535655		MACROD1	-0.562946	0.0132172	0.0397341	-1.0577		APPL1	-0.417912	0.00432507	0.00857018	-0.987948
SLC25A24	SLC25A24	13.4495	CUG			BTBD10	0.510212	1.82649e-07	3.793e-06	3.438		GSC2	-0.280055	0.000720579	0.00252606	-0.880023		PHF10	-0.299924	8.21898e-07	1.30228e-05	-1.82509		EIF4E3	-0.561815	0.000160917	0.00144851	-2.13119		NENF	-0.417521	2.04476e-06	1.10688e-05	-2.37543
SORD	SORD	13.4382	CUG			VSNL1	0.767188	1.83706e-07	3.81093e-06	5.16769		FAHD2A	-0.279864	4.24368e-05	0.000235412	-1.22364		FAM213A	-0.299229	0.00043911	0.00220634	-1.00464		SNTA1	-0.561123	0.000122233	0.00117463	-2.19557		CEACAM19	-0.417334	1.13891e-06	6.87842e-06	-2.48043
ANKLE2	ANKLE2	13.4136	CUG			PNLIPRP1	-2.92528	1.85039e-07	3.83456e-06	-19.6952		FZD9	-0.279847	7.16024e-05	0.000362319	-1.15999		ECSIT	-0.29914	2.34502e-05	0.000199307	-1.38498		UHRF1BP1	-0.561067	7.29777e-05	0.00081577	-2.32103		NKX2-5	-0.417121	1.81563e-06	1.00291e-05	-2.39468
SCNN1A	SCNN1A	13.4037	CUG			CALM2	0.4347	1.85251e-07	3.83493e-06	2.92651		CCDC186	-0.279709	0.00811217	0.0190957	-0.584833		IGF1R	-0.299134	0.00125698	0.00524185	-0.86769		TBC1D8	-0.560973	0.000389038	0.00276441	-1.91292		HBZ	-0.417012	2.40491e-06	1.26963e-05	-2.34315
HPSE	HPSE	13.3975	CUG			CHST8	-0.476072	1.85845e-07	3.84319e-06	-3.20437		OGDHL	-0.279487	2.99276e-08	5.6938e-07	-2.10284		PRADC1	-0.29879	0.00344303	0.0121001	-0.735939		TMEM80	-0.560949	2.00708e-06	6.10228e-05	-3.19597		RPL15	-0.416672	8.9584e-07	5.65835e-06	-2.51993
SMURF1	SMURF1	13.3803	CUG			SERPINI2	-2.77656	1.86716e-07	3.85716e-06	-18.683		ADCY9	-0.279421	6.0046e-06	4.68874e-05	-1.459		KLF9	-0.29877	0.000765793	0.00349956	-0.930935		NGB	-0.560772	0.000165774	0.00148141	-2.11999		ZKSCAN2	-0.416591	1.52783e-07	1.36469e-06	-2.83945
RFTN1	RFTN1	13.3744	CUG			PPP3CA	0.419533	1.87117e-07	3.86142e-06	2.82257		HMP19	-0.279193	8.68698e-08	1.38157e-06	-1.97142		QSOX2	-0.298759	2.8247e-06	3.57052e-05	-1.65782		NCOA1	-0.560156	1.78704e-06	5.72186e-05	-3.2197		TBC1D13	-0.416513	1.15756e-07	1.10569e-06	-2.88912
HIST1H1B	HIST1H1B	13.3638	CUG			TUSC3	-0.575915	1.88114e-07	3.87793e-06	-3.87336		FBXO9	-0.278951	1.3858e-06	1.39038e-05	-1.63418		GID4	-0.298657	1.76923e-05	0.000158669	-1.41928		CRBN	-0.558862	3.2703e-07	1.74461e-05	-3.62445		MAGI3	-0.416039	7.19174e-06	3.16245e-05	-2.13976
CD82	CD82	13.3364	CUG			GPD2	0.454316	1.887e-07	3.88597e-06	3.05493		CA7	-0.278865	2.28244e-07	3.11001e-06	-1.85211		ACTR3B	-0.298502	1.66027e-06	2.32908e-05	-1.72529		LCMT1	-0.557755	0.000261753	0.00205182	-1.99794		WWOX	-0.415902	2.85211e-08	3.92833e-07	-3.13791
ORMDL2	ORMDL2	13.2711	CUG			CSTB	0.791942	1.8955e-07	3.8987e-06	5.32365		C21orf62	-0.27873	6.23306e-05	0.00032369	-1.17214		RWDD1	-0.298363	6.09197e-05	0.000441197	-1.25767		GYG1	-0.556788	6.48266e-07	2.90007e-05	-3.44554		GAREM1	-0.41582	0.0176899	0.0301013	-0.728631
CAPRIN2	CAPRIN2	13.266	CUG			LOC644189	0.576855	1.89713e-07	3.8987e-06	3.87756		GHR	-0.278661	0.0157768	0.0335737	-0.502143		PDHA1	-0.29738	4.94952e-06	5.66337e-05	-1.57773		ACADS	-0.555777	0.00146198	0.00740467	-1.57566		GHRL	-0.414598	0.000893421	0.0021103	-1.26409
GPR35	GPR35	13.2466	CUG			LRRC57	0.335727	1.89989e-07	3.90031e-06	2.25651		SLC38A10	-0.278597	1.13867e-05	7.94918e-05	-1.37727		SETMAR	-0.297088	4.89094e-08	1.32898e-06	-2.1719		OARD1	-0.554495	0.00187792	0.00892343	-1.51173		TIMM9	-0.414166	6.52701e-06	2.91235e-05	-2.14757
ANKRD10	ANKRD10	13.2388	CUG			KHK	-0.515048	1.90716e-07	3.91116e-06	-3.46092		CCDC25	-0.278509	0.000183996	0.000798979	-1.04029		BTG1	-0.296979	5.58695e-06	6.22875e-05	-1.55998		RSAD1	-0.552924	3.6052e-05	0.000490351	-2.45668		EBAG9	-0.413159	0.000632819	0.00155534	-1.32158
PTGS2	PTGS2	13.2183	CUG			PCSK9	1.097	1.91408e-07	3.92129e-06	7.36971		SSTR3	-0.278281	1.51086e-05	0.000100413	-1.34153		NSMCE4A	-0.296865	3.9012e-05	0.000304554	-1.30882		LETMD1	-0.552822	0.000470685	0.00318221	-1.83939		SHC2	-0.412856	0.00432099	0.00856364	-0.976163
RPGRIP1L	RPGRIP1L	13.1846	CUG			ZWILCH	0.489856	1.92594e-07	3.94149e-06	3.28956		EPO	-0.277819	1.41832e-07	2.08646e-06	-1.90256		MT2A	-0.296766	0.0108321	0.0306622	-0.583232		SLC7A8	-0.552214	0.000393286	0.00278717	-1.88045		SLC48A1	-0.412745	9.24558e-07	5.80997e-06	-2.49053
GRP	GRP	13.1798	CUG			C6orf97	0.322782	1.94847e-07	3.98347e-06	2.16597		WFIKKN1	-0.277686	0.000150758	0.000676134	-1.06124		C15orf61	-0.296664	2.54464e-06	3.28423e-05	-1.65965		GPT	-0.551965	3.16617e-05	0.000448049	-2.48355		KLK15	-0.412348	1.69429e-06	9.49597e-06	-2.37967
ABRACL	ABRACL	13.1737	CUG			TGFA	0.663934	1.98433e-07	4.05258e-06	4.44995		C6orf120	-0.276664	5.84239e-07	6.73662e-06	-1.72456		KCNH1	-0.296592	1.73831e-05	0.000156586	-1.41174		ZNF275	-0.551959	2.19327e-06	6.44976e-05	-3.12349		SMAP1	-0.411957	0.000330425	0.00087304	-1.43399
TAF1A	TAF1A	13.1635	CUG			TYRO3	-0.417983	1.98639e-07	4.05261e-06	-2.8013		GADD45G	-0.276194	2.07929e-05	0.000130522	-1.29316		PYURF///PIGY	-0.296322	5.21088e-05	0.000388123	-1.26918		SLC25A38	-0.551619	0.000152975	0.00139471	-2.10464		KLHDC2	-0.411341	0.00261562	0.00550175	-1.06226
SMC6	SMC6	13.16	CUG			TFRC	0.712431	1.9942e-07	4.06434e-06	4.77345		TADA2B	-0.276003	1.46022e-05	9.75253e-05	-1.33463		SYNGR1	-0.296276	6.8875e-05	0.00048629	-1.23308		C2orf69	-0.551112	5.16338e-06	0.000120095	-2.91377		MLEC	-0.410964	9.75195e-05	0.000300244	-1.64834
USH1C	USH1C	13.1443	CUG			GSTA4	-0.596479	2.01306e-07	4.0968e-06	-3.99411		KCNH6	-0.275949	0.000282077	0.0011441	-0.979517		TCIRG1	-0.295985	0.0110079	0.0310087	-0.579626		ALAD	-0.5511	0.000354768	0.00258435	-1.90133		CHRD	-0.410904	2.2554e-06	1.2033e-05	-2.32029
BCAR3	BCAR3	13.1401	CUG			CST1	0.837674	2.01427e-07	4.0968e-06	5.60896		PCDH17	-0.275897	0.00248284	0.00704939	-0.718725		AUH	-0.295427	7.89361e-06	8.15165e-05	-1.50748		ORMDL3	-0.551027	0.00327584	0.0136094	-1.36912		ITSN2	-0.410821	2.16707e-06	1.16204e-05	-2.32694
SLFN5	SLFN5	13.1281	CUG			CDCP1	0.515641	2.02457e-07	4.11351e-06	3.45153		MPC1	-0.275896	1.99043e-05	0.000125758	-1.297		DAP	-0.295165	0.0116876	0.0325801	-0.57034		PPM1D	-0.55062	0.000193719	0.00165228	-2.04436		EIF3A	-0.410774	6.2998e-06	2.82739e-05	-2.1363
FAM91A1	FAM91A1	13.1193	CUG			STOX2	-0.503016	2.03873e-07	4.13389e-06	-3.3655		FAM69B	-0.275871	1.92622e-05	0.0001225	-1.30081		GPR150	-0.295132	0.000278703	0.00151696	-1.04915		TRIM45	-0.549365	0.00517084	0.0192963	-1.25609		GSG1	-0.410624	1.60798e-08	2.62543e-07	-3.20029
LMO4	LMO4	13.1137	CUG			LOC100129742	-0.486452	2.03879e-07	4.13389e-06	-3.25467		NUDT11	-0.275776	1.12323e-05	7.85488e-05	-1.36496		SYT7	-0.295098	0.000608461	0.00290406	-0.948966		SCN9A	-0.548908	0.00104035	0.00575383	-1.63729		TBC1D24	-0.410364	0.00665216	0.0125493	-0.893377
KIAA1524	CIP2A	13.0972	CUG			KANK1	-0.537043	2.07096e-07	4.19481e-06	-3.5895		PPP6C	-0.275695	3.94616e-10	1.62287e-08	-2.59258		ACOX2	-0.294927	5.31924e-06	5.99426e-05	-1.55549		MSRA	-0.548597	9.69718e-05	0.000993105	-2.20171		METTL7A	-0.410192	7.22547e-08	7.83252e-07	-2.92924
PSEN1	PSEN1	13.0703	CUG			METTL8	0.414913	2.07746e-07	4.20365e-06	2.77265		C1orf127	-0.275279	2.22886e-06	2.05029e-05	-1.55585		ATP5L	-0.294258	3.60982e-06	4.36758e-05	-1.6015		USP51	-0.548388	0.000178079	0.00155935	-2.05612		LRP6	-0.409793	0.000736201	0.00178258	-1.28388
SPIN4	SPIN4	13.057	CUG			GHRL	-1.40984	2.08029e-07	4.20508e-06	-9.4204		SLC25A34	-0.275242	1.97696e-07	2.76598e-06	-1.84522		KCNN2	-0.292644	0.00010122	0.00066176	-1.16904		ELAVL4	-0.548306	0.00244568	0.0109564	-1.43196		MAPK8IP1	-0.409401	4.19396e-06	2.00949e-05	-2.2015
SQRDL	SQOR	13.0518	CUG			MOBKL1B	0.359138	2.0986e-07	4.23439e-06	2.39835		ATP13A2	-0.274857	0.000408823	0.00156495	-0.931342		C9orf40	-0.292498	6.25688e-07	1.04348e-05	-1.81455		CDH22	-0.54758	3.05321e-05	0.000436518	-2.47246		UXT	-0.409139	1.06399e-07	1.03912e-06	-2.85295
SAMD12	SAMD12	13.0316	CUG			GALNT12	0.752382	2.09908e-07	4.23439e-06	5.02439		KAT6B	-0.274831	0.000246009	0.00101908	-0.991879		CAMK2B	-0.291958	5.71904e-05	0.0004203	-1.23868		GIT1	-0.547334	0.00867696	0.0286337	-1.1284		UBL3	-0.409125	0.00194256	0.00421963	-1.10939
CANT1	CANT1	13.0287	CUG			SERGEF	-0.378104	2.12587e-07	4.28407e-06	-2.52289		CPLX2	-0.274724	4.42696e-05	0.000244426	-1.19612		MRO	-0.29153	3.00668e-07	5.75634e-06	-1.90134		MAML3	-0.547229	0.000352508	0.00257296	-1.88949		KCNQ2	-0.408856	9.07932e-08	9.25406e-07	-2.87914
TOX3	TOX3	13.0059	CUG			LOC390612	-0.580988	2.16196e-07	4.35234e-06	-3.87238		DLG2	-0.27472	0.00946453	0.0217607	-0.556006		LYRM1	-0.291511	0.0004048	0.00206497	-0.989026		RWDD2B	-0.54694	0.00953184	0.0307998	-1.10527		GTSF1L	-0.407585	7.31323e-08	7.91191e-07	-2.90848
MSN	MSN	12.9994	CUG			SNX26	-0.633784	2.17451e-07	4.37316e-06	-4.22267		TRPV5	-0.274704	1.52969e-08	3.30124e-07	-2.14692		STC2	-0.291374	0.00270757	0.00988479	-0.748078		SCMH1	-0.54673	0.000871227	0.00503538	-1.67292		UBL4A	-0.407571	9.40892e-05	0.000291219	-1.64107
C1orf112	C1orf112	12.9957	CUG			SLC39A5	-1.22399	2.18402e-07	4.38782e-06	-8.15271		TNNT3	-0.274616	2.42698e-06	2.20563e-05	-1.54195		NMNAT3	-0.291174	1.11852e-06	1.68424e-05	-1.73288		TBC1D17	-0.546075	0.000864075	0.00500599	-1.67287		SLC2A8	-0.407542	4.70482e-10	2.09629e-08	-3.80133
EPB41L1	EPB41L1	12.9739	CUG			C12orf39	-0.750784	2.18731e-07	4.38996e-06	-5.00029		GYPC	-0.2744	1.86935e-05	0.000119293	-1.29745		CHKA	-0.290743	0.00531631	0.0172674	-0.661263		GRIK5	-0.545879	0.000275127	0.00212859	-1.94358		ZNF510	-0.406908	7.54378e-08	8.10208e-07	-2.89817
DYNLT1	DYNLT1	12.9556	CUG			LOC253805	-0.25125	2.19015e-07	4.3912e-06	-1.67321		GLYAT	-0.274289	0.000600716	0.00216247	-0.883575		EIF3A	-0.290462	2.16167e-05	0.000186296	-1.35507		HAAO	-0.544779	0.000201581	0.0017027	-2.01326		DAP	-0.406622	0.0112376	0.0200895	-0.792639
FHOD3	FHOD3	12.9232	CUG			PPP1R3F	-0.305304	2.19612e-07	4.39599e-06	-2.03282		PNPLA2	-0.274271	9.28953e-05	0.000451852	-1.10586		IRAK4	-0.289953	5.16841e-05	0.000385694	-1.24293		TNNT3	-0.543832	4.43722e-06	0.000108793	-2.91107		ATP5J	-0.406587	1.19672e-07	1.13382e-06	-2.8144
ARMC9	ARMC9	12.9202	CUG			LGALS9C	0.684379	2.19699e-07	4.39599e-06	4.55671		QTRT1	-0.274123	4.66641e-06	3.79521e-05	-1.46135		LENG9	-0.289757	7.0026e-05	0.000493046	-1.20386		TMEM198	-0.543399	0.0015618	0.00777313	-1.52498		NT5M	-0.406584	4.00218e-07	2.92312e-06	-2.60121
CLRN3	CLRN3	12.9132	CUG			FEM1B	0.53545	2.20494e-07	4.40743e-06	3.56428		TBC1D8	-0.274084	5.34668e-05	0.000285526	-1.17087		RUNDC3A	-0.289682	0.0036149	0.0125929	-0.707375		SEMA6C	-0.543341	8.03219e-05	0.000869821	-2.22507		CTTNBP2	-0.406243	0.00673669	0.0126904	-0.882179
HDAC1	HDAC1	12.9041	CUG			HAGH	-0.395429	2.21655e-07	4.42616e-06	-2.63131		IRX4	-0.273363	6.99517e-05	0.000355291	-1.13588		CRELD2	-0.289442	0.000657125	0.00309266	-0.921108		NRG2	-0.542228	0.00238746	0.0107433	-1.42176		EBF4	-0.406203	0.000674144	0.00164665	-1.28817
MEGF6	MEGF6	12.8742	CUG			KLF11	-0.391428	2.21947e-07	4.42752e-06	-2.60446		RPL22	-0.272828	7.38956e-05	0.000372165	-1.12715		BHLHE23	-0.289432	0.000111368	0.000715665	-1.14419		MYBPC3	-0.542129	0.000213845	0.00177383	-1.98956		ANKRD24	-0.405452	4.59366e-08	5.56916e-07	-2.97514
DRAM1	DRAM1	12.8651	CUG			GLTSCR2	-0.448046	2.23276e-07	4.44953e-06	-2.98002		ZNF85	-0.272577	5.77862e-05	0.000303967	-1.15523		AMIGO1	-0.289261	3.37775e-05	0.000270408	-1.29339		MAGI3	-0.541985	0.00900371	0.0294666	-1.10867		ZNF189	-0.405352	0.000156253	0.00045363	-1.54284
IKZF2	IKZF2	12.8505	CUG			OPA1	0.275385	2.24735e-07	4.47408e-06	1.83085		CDH22	-0.272485	4.33452e-08	7.78111e-07	-2.00632		ACVR1B	-0.289078	0.000125308	0.000790491	-1.12799		SYDE2	-0.541625	0.00106972	0.00586946	-1.60902		TMEM61	-0.405028	3.18258e-06	1.60423e-05	-2.22653
ELK3	ELK3	12.8382	CUG			DTX1	-0.894833	2.25542e-07	4.48562e-06	-5.94775		SGF29	-0.272375	1.14753e-06	1.181e-05	-1.61797		PDIK1L	-0.289025	0.000433061	0.00218174	-0.972121		ACOX3	-0.540161	0.000145525	0.00134152	-2.07263		OARD1	-0.404771	4.11295e-06	1.97409e-05	-2.18003
SLC2A3	SLC2A3	12.835	CUG			RNASE11	-0.22276	2.27549e-07	4.52098e-06	-1.47978		CRH	-0.272155	2.1616e-05	0.000134692	-1.26967		PDX1	-0.288875	0.000103574	0.000675379	-1.15109		LMF1	-0.540049	0.00143507	0.00730508	-1.53543		SCMH1	-0.403862	0.000261676	0.000711298	-1.44673
PCSK6	PCSK6	12.8244	CUG			GPSM2	0.451958	2.28406e-07	4.53345e-06	3.00159		FBP2	-0.271924	3.15555e-05	0.000184273	-1.22391		ATP1A2	-0.288384	0.00805298	0.0242363	-0.603888		ZC3H14	-0.539786	2.88871e-06	7.92307e-05	-2.99003		EPB41L4A-AS1	-0.403789	0.000359641	0.000939929	-1.3907
B2M	B2M	12.8215	CUG			GCNT3	1.57466	2.28722e-07	4.53517e-06	10.4568		OS9	-0.271591	3.60441e-05	0.000206632	-1.20673		PDE2A	-0.288374	0.00126534	0.00526698	-0.835649		CA11	-0.53977	0.000592466	0.00375929	-1.74202		NDRG2	-0.403735	1.47496e-05	5.83591e-05	-1.95053
MCM3	MCM3	12.8207	CUG			LOC642076	0.517112	2.30156e-07	4.55902e-06	3.43258		TEX261	-0.271158	8.56748e-05	0.000421581	-1.10284		MTURN	-0.288214	0.000589915	0.00282948	-0.930704		ITFG2	-0.538887	0.00129129	0.00673542	-1.55683		SLC25A35	-0.403063	2.00613e-08	3.08056e-07	-3.10263
INPP5F	INPP5F	12.8107	CUG			GDF10	-0.901975	2.31825e-07	4.58748e-06	-5.98446		NEUROG3	-0.271122	4.38242e-06	3.59874e-05	-1.45275		RAMP1	-0.28816	0.000404768	0.00206497	-0.977669		UNC119B	-0.537681	0.000379604	0.00271623	-1.83923		MRPL45	-0.403007	2.88849e-05	0.00010408	-1.82938
DOK4	DOK4	12.7997	CUG			PCCA	-0.529065	2.32583e-07	4.59788e-06	-3.50951		ZNF22	-0.270922	5.65641e-07	6.56513e-06	-1.69257		SLC25A38	-0.287618	0.000452059	0.00226174	-0.962026		ANKRD20A11P	-0.537348	4.60417e-06	0.000111652	-2.86774		CLCN2	-0.402615	1.89424e-05	7.23057e-05	-1.90137
MPZL3	MPZL3	12.7937	CUG			ATP5D	-0.494544	2.36405e-07	4.66876e-06	-3.27702		TMIGD2	-0.270357	0.000227978	0.000956205	-0.984669		LRRN4	-0.287407	0.00106241	0.0045751	-0.854665		ST6GALNAC6	-0.5372	0.000313909	0.00235552	-1.88192		PEMT	-0.402119	1.37014e-05	5.47788e-05	-1.9556
DHFR	DHFR	12.7871	CUG			SETMAR	-0.251887	2.40527e-07	4.74543e-06	-1.6672		TTC19	-0.270242	3.98149e-08	7.22871e-07	-1.99978		VGF	-0.287179	7.02497e-05	0.000493998	-1.19276		GLTSCR2	-0.537083	0.00115901	0.00624054	-1.57683		LARP1	-0.401898	2.87338e-05	0.00010362	-1.82526
RNF213	RNF213	12.7743	CUG			SPAG5	0.642758	2.41355e-07	4.75701e-06	4.25335		ATF4	-0.270096	4.39091e-06	3.60395e-05	-1.44702		POLR1D	-0.287171	0.0192294	0.0487892	-0.492795		EPAS1	-0.536703	0.000621293	0.00389627	-1.72105		FUZ	-0.400579	1.13748e-05	4.67311e-05	-1.98049
NCAPH	NCAPH	12.7733	CUG			KLK6	0.748549	2.41938e-07	4.76374e-06	4.95262		CDKN2AIPNL	-0.269946	6.56321e-05	0.000337307	-1.12915		RSAD1	-0.287113	1.48139e-05	0.000137718	-1.38656		CNNM3	-0.536211	0.00377623	0.0151658	-1.29921		CISH	-0.400513	1.85164e-05	7.10093e-05	-1.89541
H2AFY	H2AFY	12.7662	CUG			ZNF121	0.221104	2.46685e-07	4.8482e-06	1.46103		RRS1	-0.269632	0.000322665	0.00128041	-0.941352		CTNS	-0.286865	0.000122769	0.000777179	-1.1219		RNF130	-0.535715	0.00117018	0.00627981	-1.57058		GRIK5	-0.400015	3.84801e-08	4.86793e-07	-2.96602
TLDC1	TLDC1	12.7339	CUG			KIF17	-0.40756	2.46718e-07	4.8482e-06	-2.69308		GALNT11	-0.269505	3.45756e-05	0.000198998	-1.20232		ST6GALNAC6	-0.28679	1.08323e-05	0.000106503	-1.42399		EIF3J	-0.535367	0.000227834	0.00185044	-1.95001		HSF4	-0.399516	4.45156e-07	3.1863e-06	-2.53752
PDZK1IP1	PDZK1IP1	12.7316	CUG			CTNS	-0.276507	2.51422e-07	4.93382e-06	-1.82483		TMEM198	-0.269491	3.04561e-05	0.000178902	-1.21711		ZNF302	-0.286783	0.00143499	0.00583678	-0.815367		FGF10	-0.534529	0.00070486	0.00428592	-1.68478		CCDC149	-0.399412	7.68328e-06	3.34808e-05	-2.04277
SLC37A1	SLC37A1	12.6803	CUG			RIPK3	0.5945	2.51652e-07	4.93382e-06	3.92322		MFSD6L	-0.269067	2.63146e-05	0.000158769	-1.23228		SCARA5	-0.286295	0.00200347	0.00771936	-0.772487		ZNF236	-0.534521	0.00450189	0.0173405	-1.25431		CTSF	-0.399302	0.00582975	0.0111854	-0.89218
SLFN12	SLFN12	12.6712	CUG			WDR51A	0.404922	2.51927e-07	4.93382e-06	2.67197		SSR1	-0.26904	1.09857e-06	1.13752e-05	-1.60326		ERP29	-0.285834	6.03012e-05	0.000437464	-1.20613		MED13L	-0.533657	7.1486e-06	0.000153183	-2.74608		N4BP2	-0.3984	0.0014774	0.00330563	-1.12767
ADAP1	ADAP1	12.6311	CUG			CORT	-0.394652	2.52075e-07	4.93382e-06	-2.6041		ATP5L	-0.269002	5.01556e-07	5.94028e-06	-1.69462		HINT2	-0.285624	0.00259459	0.00952708	-0.738604		KCNQ1	-0.533653	0.0157898	0.0455841	-0.961442		IQGAP2	-0.398257	0.000266757	0.000723302	-1.42333
MYD88	MYD88	12.623	CUG			CYP4V2	-0.400036	2.54441e-07	4.97521e-06	-2.638		FAM217A	-0.268731	7.77429e-05	0.000388466	-1.10431		MTSS1	-0.285461	0.00480753	0.0159333	-0.661721		EBAG9	-0.531969	4.23839e-05	0.000552884	-2.32619		CAMK2B	-0.398061	2.34278e-06	1.24215e-05	-2.24119
SLC12A2	SLC12A2	12.6159	CUG			RP2	0.356529	2.55134e-07	4.98382e-06	2.35068		LRRC36	-0.268512	6.24338e-06	4.84665e-05	-1.39749		C4orf46///TOMM7	-0.285377	1.10051e-05	0.000107889	-1.41501		FBXW4	-0.531804	0.000387326	0.00275637	-1.81448		CHDH	-0.398033	0.000116611	0.000350797	-1.56557
SERPINB4	SERPINB4	12.6125	CUG			DYM	-0.411407	2.56057e-07	4.99691e-06	-2.71186		PRDX2	-0.268115	5.87656e-06	4.60644e-05	-1.40248		USP30	-0.285142	2.71284e-05	0.000225145	-1.30212		SETD1B	-0.531381	0.000112783	0.00111091	-2.09776		CNNM3	-0.397849	5.87548e-05	0.000192486	-1.68328
CDCA2	CDCA2	12.5925	CUG			FAP	1.21805	2.56832e-07	5.00507e-06	8.02739		PAK5	-0.26796	1.28651e-08	2.856e-07	-2.11436		FBP2	-0.285131	0.000585375	0.00280905	-0.921704		PGM3	-0.531117	0.00377582	0.0151658	-1.28689		APOH	-0.397809	0.0295867	0.0474795	-0.608212
FAS	FAS	12.5809	CUG			TTLL7	-0.388934	2.56982e-07	5.00507e-06	-2.56311		FBXO21	-0.26773	2.20761e-06	2.03534e-05	-1.5143		NUDT11	-0.28508	0.000332742	0.00175512	-0.991478		RBM5	-0.530931	2.83339e-06	7.81966e-05	-2.94544		KCNK12	-0.397343	9.39167e-07	5.88511e-06	-2.39489
ABCG1	ABCG1	12.5776	CUG			EIF4B	-0.442435	2.60248e-07	5.06368e-06	-2.91326		TRIP11	-0.266682	0.000976781	0.00325013	-0.802768		OTOS	-0.284683	0.00103377	0.00447642	-0.849942		CLN8	-0.530066	7.70024e-07	3.2607e-05	-3.24056		C8orf44-SGK3///SGK3	-0.397157	0.00450401	0.00888036	-0.931888
ABCA12	ABCA12	12.5572	CUG			TPST2	-1.19864	2.61025e-07	5.07379e-06	-7.891		ACVR1B	-0.266557	1.58721e-05	0.000104262	-1.2793		WNT6	-0.284538	0.00026914	0.00147439	-1.01581		PIDD1	-0.529527	0.0072343	0.024918	-1.13351		C22orf39	-0.397118	1.23572e-07	1.16233e-06	-2.74332
CASP8	CASP8	12.5539	CUG			hCG_2008140	-0.470693	2.61319e-07	5.07453e-06	-3.09849		SEC23B	-0.266452	0.000124485	0.000575289	-1.04047		NENF	-0.284288	6.2162e-05	0.000447448	-1.19585		PYURF///PIGY	-0.529183	2.36722e-05	0.000366317	-2.44788		ACOX3	-0.395729	1.27037e-05	5.13067e-05	-1.93752
PTK7	PTK7	12.5452	CUG			ANXA2P1	0.767107	2.63249e-07	5.10697e-06	5.04728		VKORC1	-0.266413	9.05404e-05	0.000442104	-1.07715		CADM4	-0.284236	6.54682e-05	0.000467436	-1.18923		GPHN	-0.528937	0.000976077	0.00549808	-1.59237		PHB2	-0.395629	4.73981e-09	1.11411e-07	-3.29331
MFGE8	MFGE8	12.532	CUG			FAM184A	-0.466443	2.66432e-07	5.16365e-06	-3.06659		RNF38	-0.266125	0.000256368	0.0010556	-0.955692		SLC25A34	-0.283721	8.97034e-06	9.0654e-05	-1.43199		MXI1	-0.527562	0.0032883	0.0136356	-1.30995		OGDHL	-0.395371	0.000730114	0.00177058	-1.24012
LAMA4	LAMA4	12.5197	CUG			PHLDA1	0.643862	2.67335e-07	5.17608e-06	4.23207		EIF2A	-0.265753	0.000285387	0.00115568	-0.94198		SCGB2B2	-0.283419	0.00269898	0.00986049	-0.728047		WDTC1	-0.526639	3.12628e-05	0.00044382	-2.37249		TMEM221	-0.395308	6.61355e-07	4.4148e-06	-2.44283
BPNT1	BPNT1	12.5185	CUG			GPHB5	-0.490808	2.68256e-07	5.18883e-06	-3.22532		KLHDC2	-0.265177	0.000868733	0.00294011	-0.811738		NOVA2	-0.283265	0.00132851	0.0054741	-0.814851		PPP6C	-0.526243	1.74982e-06	5.65705e-05	-3.02959		SYNGR4	-0.395176	9.52815e-07	5.95215e-06	-2.37935
RND3	RND3	12.5091	CUG			PLEKHN1	1.2178	2.69074e-07	5.19955e-06	8.00112		LARP1	-0.265134	4.86547e-05	0.000264688	-1.14349		FAM217A	-0.283023	0.00143067	0.00582235	-0.805049		ZNF33A	-0.526013	0.00042037	0.00293321	-1.77601		SPRYD3	-0.394467	5.06515e-05	0.000169442	-1.6944
OXR1	OXR1	12.4795	CUG			DIAPH3	0.365197	2.70753e-07	5.22688e-06	2.39841		LRRC2	-0.265078	3.37058e-06	2.89027e-05	-1.45058		CTSF	-0.282468	0.002585	0.00949877	-0.730897		DXO	-0.525748	0.000632115	0.0039521	-1.68197		RHBDL3	-0.394449	1.87038e-07	1.58343e-06	-2.65388
STS	STS	12.4442	CUG			MUC15	-0.771235	2.72741e-07	5.25835e-06	-5.06258		FAM213A	-0.264996	0.000209051	0.000891237	-0.975119		ALPL	-0.282051	0.00209969	0.0080126	-0.755289		TMEM72	-0.524566	5.74875e-05	0.000685433	-2.22438		SLC22A17	-0.393198	5.05087e-05	0.000169015	-1.68943
TTYH3	TTYH3	12.4191	CUG			CEP170	0.360136	2.72916e-07	5.25835e-06	2.36393		RNF130	-0.264867	5.58415e-06	4.41462e-05	-1.39136		RPAP2	-0.282043	8.61999e-05	0.000583076	-1.14636		CEP70	-0.524232	0.00882412	0.0290072	-1.07695		BRF1	-0.393197	7.10071e-09	1.46293e-07	-3.20404
PLEKHB2	PLEKHB2	12.4176	CUG			SNTG2	-1.55605	2.73828e-07	5.2708e-06	-10.2116		SLC22A17	-0.26458	0.00027113	0.00110565	-0.943712		OLFM2	-0.281961	2.32632e-06	3.06053e-05	-1.58838		SLC25A5	-0.524186	0.00198434	0.00930681	-1.41655		MRPL2	-0.39271	2.53229e-06	1.32303e-05	-2.1978
STK38L	STK38L	12.3586	CUG			DTX3L	0.396201	2.74928e-07	5.28681e-06	2.59939		FCN2	-0.264536	0.000768818	0.0026617	-0.823813		CYB5D2	-0.281387	8.08631e-06	8.3084e-05	-1.43289		PHPT1	-0.524064	0.000917799	0.00523254	-1.59172		CLU	-0.392247	0.0131275	0.0230751	-0.738138
UBC	UBC	12.3353	CUG			RNF12	0.405014	2.77043e-07	5.31923e-06	2.65586		ZMYND11	-0.264211	1.19066e-08	2.66354e-07	-2.09367		ALDH5A1	-0.280688	1.37529e-05	0.000129455	-1.3646		NUDT7	-0.523946	0.0168388	0.0479616	-0.929317		HADHA	-0.391941	2.77691e-05	0.000100583	-1.78585
PPP1R13L	PPP1R13L	12.3223	CUG			ACOT9	0.390266	2.77153e-07	5.31923e-06	2.55909		C19orf24	-0.264205	5.69287e-05	0.000300544	-1.12146		SNTG1	-0.280675	0.000373676	0.0019324	-0.962016		RNF182	-0.523712	9.20101e-05	0.000961663	-2.11379		NDUFS7	-0.390942	9.94671e-08	9.86623e-07	-2.7375
BZW1	BZW1	12.3074	CUG			PCBD1	-0.395291	2.82011e-07	5.40722e-06	-2.58905		EIF2D	-0.264168	1.79935e-07	2.56329e-06	-1.78179		SYP	-0.280509	0.00229293	0.00862203	-0.740435		CPT2	-0.522808	0.000483	0.00323981	-1.73366		MTMR12	-0.390793	4.7331e-05	0.000159633	-1.69012
MMP13	MMP13	12.293	CUG			CHST13	-0.659705	2.84082e-07	5.44165e-06	-4.3188		NXNL1	-0.26386	1.72201e-05	0.000111285	-1.25702		ZNF503	-0.280201	3.52499e-05	0.000280137	-1.24769		JUN	-0.522657	0.00113307	0.00612317	-1.53961		CLDN19	-0.390592	3.28498e-07	2.49248e-06	-2.53239
USP54	USP54	12.2795	CUG			TNFRSF12A	0.871085	2.86998e-07	5.49217e-06	5.69875		ALPPL2	-0.263733	7.65135e-05	0.000383547	-1.08559		DUSP26	-0.279593	0.00126348	0.00526163	-0.810382		FBXO21	-0.522027	0.00467938	0.0178526	-1.21622		DEXI	-0.390521	4.30502e-08	5.28633e-07	-2.87659
TPD52L2	TPD52L2	12.2766	CUG			DUSP8	-0.346111	2.88437e-07	5.50452e-06	-2.26354		NENF	-0.263681	2.1564e-06	1.99991e-05	-1.49408		TRPV5	-0.279524	1.46078e-06	2.10147e-05	-1.63114		ZSCAN2	-0.521928	0.001296	0.00675523	-1.50701		ACRBP	-0.390427	1.99542e-06	1.08441e-05	-2.22542
CYB5B	CYB5B	12.2759	CUG			SDC1	0.679183	2.88443e-07	5.50452e-06	4.44181		SLC25A5-AS1	-0.263382	1.06404e-05	7.49765e-05	-1.30981		PRR26	-0.279215	0.00126884	0.00527721	-0.808772		PGAP2	-0.521663	0.00484332	0.0183299	-1.20758		GALNT11	-0.389948	0.0111136	0.0198854	-0.762016
ASAP1	ASAP1	12.2644	CUG			MAL2	1.25591	2.88615e-07	5.50452e-06	8.21327		ATRN	-0.263189	9.01581e-06	6.57125e-05	-1.32778		TTC7B	-0.279202	0.000160166	0.000963417	-1.05969		NPAS1	-0.521363	0.000478746	0.00322101	-1.73087		NOP14	-0.389573	1.73634e-06	9.6803e-06	-2.24408
SIPA1L2	SIPA1L2	12.2478	CUG			LAIR2	0.900411	2.88758e-07	5.50452e-06	5.88821		TUSC5	-0.263125	0.00180973	0.00543693	-0.721591		RWDD2B	-0.278747	0.000610966	0.00291328	-0.895888		AKAP9	-0.521114	0.00046822	0.00316941	-1.73508		NPR1	-0.387936	0.00017072	0.000489988	-1.46163
AGPAT4	AGPAT4	12.241	CUG			PPP1R2	0.290594	2.9124e-07	5.54648e-06	1.89925		C9orf40	-0.263089	9.91389e-07	1.04514e-05	-1.57952		JAGN1	-0.278701	0.000372985	0.00192986	-0.955473		C12orf29	-0.520177	0.000109645	0.00108855	-2.05991		EMID1	-0.387741	2.28574e-08	3.36106e-07	-2.96272
ACSL3	ACSL3	12.2397	CUG			POLR2L	-0.406276	2.91536e-07	5.54676e-06	-2.65514		RPRML	-0.26265	4.90098e-05	0.000266194	-1.13195		GPD1L	-0.278488	0.00512794	0.0167655	-0.637754		TCEB3	-0.519883	1.06987e-05	0.000205002	-2.58417		NSUN6	-0.386449	3.17425e-07	2.42623e-06	-2.51128
MCM4	MCM4	12.2374	CUG			GINS1	0.215931	2.93339e-07	5.5757e-06	1.41059		GPS2	-0.262545	1.61184e-10	7.75701e-09	-2.57102		HAAO	-0.277704	0.000119136	0.000756964	-1.0897		HSD17B4	-0.519554	0.000311499	0.0023422	-1.82184		APC2	-0.386152	1.56377e-07	1.38683e-06	-2.62808
DNAJA4	DNAJA4	12.2346	CUG			GEN1	0.141179	2.9485e-07	5.59903e-06	0.921955		DUSP26	-0.262452	7.67245e-05	0.000384321	-1.08001		PPM1D	-0.27702	1.12794e-05	0.000110206	-1.37062		TNRC6A	-0.519039	1.27268e-05	0.000231496	-2.54084		EIF3G	-0.385604	1.5679e-05	6.14883e-05	-1.85271
ERI1	ERI1	12.2344	CUG			CD109	0.752542	2.95978e-07	5.61251e-06	4.91315		PCCB	-0.262241	1.28721e-05	8.81092e-05	-1.28245		EBAG9	-0.276607	0.00138915	0.0056799	-0.790336		TMEM88	-0.519035	0.00146664	0.00742198	-1.47078		B9D1	-0.385323	9.52301e-05	0.000294257	-1.54947
KCNE3	KCNE3	12.2135	CUG			COL8A2	1.19114	2.96128e-07	5.61251e-06	7.77636		SCGB2B2	-0.261872	0.000285472	0.0011557	-0.92819		SLC25A4	-0.276602	0.00382897	0.013223	-0.668526		VIPR2	-0.518738	4.78095e-05	0.000601727	-2.2412		AVP	-0.383789	1.40437e-09	4.65794e-08	-3.3975
TFCP2L1	TFCP2L1	12.2015	CUG			NRP2	0.385191	3.00242e-07	5.68503e-06	2.51242		CHRNB3	-0.261382	5.26299e-06	4.1802e-05	-1.37977		MOB3C	-0.276401	1.56314e-05	0.000143805	-1.32838		SARAF	-0.518289	0.000202255	0.00170445	-1.91461		ADCY9	-0.383638	7.90985e-06	3.43333e-05	-1.95726
MUC20	MUC20	12.182	CUG			ERO1LB	-1.48279	3.03533e-07	5.74183e-06	-9.66452		KCNN2	-0.261297	3.94513e-06	3.29144e-05	-1.41203		CISH	-0.276362	0.000328093	0.00173511	-0.962846		C18orf21	-0.518157	0.000940467	0.00533436	-1.56828		B3GALNT2	-0.383588	8.0292e-06	3.47765e-05	-1.95451
SPINT2	SPINT2	12.1742	CUG			FCN3	-0.795265	3.04461e-07	5.75388e-06	-5.18232		LINC00417	-0.260907	0.00704703	0.0169831	-0.561471		TRPM3	-0.276135	0.000282872	0.00153607	-0.97984		GTF3A	-0.517523	9.7211e-05	0.000994016	-2.07645		ZNF76	-0.383299	9.72291e-07	6.04515e-06	-2.30447
ATG16L1	ATG16L1	12.1311	CUG			LOC100129406	0.556333	3.11578e-07	5.87621e-06	3.61975		GID4	-0.260851	1.15975e-06	1.19178e-05	-1.54832		RPL15	-0.275926	1.57488e-06	2.24023e-05	-1.60113		RAMP2	-0.517332	0.0118378	0.036431	-0.996759		FGF12	-0.382368	0.00013525	0.000400196	-1.47933
PIK3C2B	PIK3C2B	12.1197	CUG			CCDC72	-0.338549	3.11756e-07	5.87621e-06	-2.20266		UBE2R2	-0.260724	9.43582e-05	0.000456801	-1.04947		SURF2	-0.274576	0.00111189	0.00474361	-0.811081		BTNL9	-0.517158	0.00886694	0.0291048	-1.06133		ABHD18	-0.381369	0.000330626	0.000873261	-1.32742
BASP1	BASP1	12.0979	CUG			EMID1	-0.345908	3.11827e-07	5.87621e-06	-2.2505		DUS1L	-0.260528	1.52056e-05	0.00010086	-1.25522		SFXN2	-0.274065	1.43e-06	2.06304e-05	-1.60182		COPS3	-0.516631	8.28662e-05	0.000890697	-2.10869		MAN2A2	-0.380919	4.41813e-07	3.16647e-06	-2.42065
RHOF	RHOF	12.0925	CUG			TACSTD2	1.45612	3.1229e-07	5.87933e-06	9.47269		DNASE1L3	-0.259931	0.00175497	0.00529037	-0.7163		GRIK5	-0.273967	3.04282e-06	3.79195e-05	-1.5114		POLR2L	-0.515762	0.00141669	0.0072331	-1.46926		FBXO27	-0.38078	7.84421e-06	3.40817e-05	-1.94405
MND1	MND1	12.0759	CUG			ABAT	-0.722	3.14131e-07	5.90835e-06	-4.69509		DUSP15	-0.259621	1.77264e-06	1.69496e-05	-1.49318		NPY	-0.27362	5.91342e-05	0.000431618	-1.15691		NEURL1	-0.515175	5.22554e-06	0.000121033	-2.72108		MASP2	-0.380758	2.84651e-08	3.92305e-07	-2.87308
KIAA1841	KIAA1841	12.0299	CUG			TRPM3	-0.293632	3.15362e-07	5.92519e-06	-1.90896		PCP2	-0.259483	6.33488e-05	0.000328391	-1.08938		SHPK	-0.273194	2.33327e-06	3.06768e-05	-1.53864		TXNL4A	-0.514838	1.64982e-05	0.00028052	-2.46225		ZER1	-0.380509	1.77743e-10	1.0221e-08	-3.71004
CDH17	CDH17	11.9428	CUG			TMEM191A	0.652282	3.15828e-07	5.92519e-06	4.24019		LGI3	-0.258769	1.256e-06	1.27906e-05	-1.527		RPL36	-0.273153	0.000507587	0.00249109	-0.899898		TSPYL2	-0.513918	0.00149398	0.00751867	-1.45216		RPH3AL	-0.380003	2.0133e-06	1.09305e-05	-2.16453
PATL1	PATL1	11.9339	CUG			INCENP	0.619289	3.15926e-07	5.92519e-06	4.02564		PDE2A	-0.258342	0.00191029	0.00567373	-0.702405		CRBN	-0.273144	2.45764e-06	3.18991e-05	-1.53219		SIRT3	-0.513883	7.72997e-05	0.000847014	-2.113		RXRA	-0.379943	3.5925e-08	4.63993e-07	-2.82852
IL1A	IL1A	11.9049	CUG			TMSL3	0.489482	3.16482e-07	5.92998e-06	3.18146		UTS2R	-0.258191	7.85899e-05	0.000392158	-1.05978		GPR3	-0.272938	0.000935682	0.00411931	-0.826694		ADRA2C	-0.513855	0.000122954	0.00118105	-2.0093		NPPB	-0.378818	8.61546e-07	5.48862e-06	-2.29743
PP13439	PP13439	11.9034	CUG			C5	-0.891328	3.22293e-07	6.03313e-06	-5.78628		KIAA2022	-0.258185	1.41152e-06	1.41131e-05	-1.51046		MOCS2	-0.272869	2.86906e-07	5.53459e-06	-1.78518		PGPEP1	-0.513241	0.000506438	0.00335544	-1.69137		FHIT	-0.37868	0.000292852	0.000784889	-1.33801
SRGAP2	SRGAP2	11.8985	CUG			CTRC	-3.09903	3.23199e-07	6.04438e-06	-20.1144		RPS9	-0.258013	4.03076e-05	0.000225858	-1.13387		HSD17B4	-0.272769	0.00034211	0.00179524	-0.945372		PERM1	-0.513105	0.000117407	0.0011411	-2.01666		MTUS1	-0.378613	0.0249351	0.0407606	-0.606988
CREG2	CREG2	11.8968	CUG			GPX1	0.546483	3.27837e-07	6.12531e-06	3.54358		NMNAT3	-0.258007	3.79696e-07	4.69592e-06	-1.65655		TADA2B	-0.272648	0.000133159	0.000831498	-1.05668		SCML2	-0.512368	9.07398e-06	0.000181064	-2.58346		ATPAF1	-0.378525	9.41557e-09	1.77655e-07	-3.0381
HELLS	HELLS	11.8907	CUG			C6orf199	-0.597069	3.32867e-07	6.21342e-06	-3.86765		SEMA3G	-0.257955	0.000102159	0.000487722	-1.02943		CERK	-0.272327	8.01705e-05	0.000549057	-1.11545		POMC	-0.511893	0.00458074	0.0175689	-1.19735		NUDT7	-0.377728	4.34884e-10	1.97738e-08	-3.53615
ARPC3	ARPC3	11.8663	CUG			CENPL	0.241671	3.34003e-07	6.2266e-06	1.56512		EPB41	-0.257731	1.56845e-05	0.000103163	-1.23828		C8orf44-SGK3///SGK3	-0.272228	0.00066988	0.00313676	-0.864053		ACVR1B	-0.511416	0.0057856	0.0210419	-1.14437		CEBPA	-0.377022	0.00062601	0.00154082	-1.20776
SERINC2	SERINC2	11.86	CUG			RHPN2	0.661274	3.34204e-07	6.2266e-06	4.2824		IFRD2	-0.257699	2.57186e-06	2.31047e-05	-1.44048		MSRA	-0.272215	0.000186843	0.00109219	-1.01496		ZNF689	-0.510882	2.05088e-05	0.000329045	-2.39505		FAM214A	-0.376865	0.00183386	0.00400743	-1.03134
STEAP2	STEAP2	11.8413	CUG			PALB2	0.398929	3.34839e-07	6.23256e-06	2.58313		FRAT1	-0.257637	2.30706e-08	4.62707e-07	-1.96756		QTRT1	-0.271957	8.74156e-05	0.000589472	-1.10371		USO1	-0.510346	6.95695e-05	0.00078699	-2.1218		ARHGEF3	-0.376809	0.00559054	0.0107756	-0.848781
THSD7B	THSD7B	11.8365	CUG			PLEKHH3	-0.643812	3.3546e-07	6.23824e-06	-4.16827		SPCS1	-0.257637	0.00010582	0.000502493	-1.02422		MARC1	-0.271675	0.00727563	0.0222542	-0.580876		SCAPER	-0.510231	1.65987e-05	0.000281151	-2.43887		REEP5	-0.376631	9.47036e-05	0.000292875	-1.51542
PSMD14	PSMD14	11.8068	CUG			GJD3	-0.787618	3.38253e-07	6.28425e-06	-5.09649		RILP	-0.257409	3.03385e-05	0.0001785	-1.16297		IGSF5	-0.271591	0.0135236	0.0368039	-0.507579		PAK5	-0.509977	0.000665541	0.00410442	-1.62011		SEMA6A	-0.376613	0.00110189	0.00254553	-1.11397
TFPI	TFPI	11.7846	CUG			C6orf115	0.572011	3.39423e-07	6.30005e-06	3.70049		TEPP	-0.257404	1.4673e-05	9.79016e-05	-1.24416		METTL21B	-0.271497	0.00303849	0.0109048	-0.683451		NDUFAF4	-0.509811	5.6211e-05	0.000674562	-2.16679		ERP44	-0.376315	9.98904e-09	1.85219e-07	-3.0107
UHMK1	UHMK1	11.7535	CUG			EGLN1	-0.287899	3.44084e-07	6.38057e-06	-1.86079		SCAPER	-0.257323	6.40042e-06	4.94847e-05	-1.33648		MAN2A1	-0.2712	0.000145793	0.000894168	-1.0404		IL12RB2	-0.508736	0.00962167	0.0310223	-1.02599		SLC25A6	-0.376094	1.25945e-07	1.17865e-06	-2.59498
UXS1	UXS1	11.7353	CUG			NT5E	0.557275	3.4452e-07	6.38267e-06	3.60155		KIF5C	-0.257245	0.00513648	0.0130054	-0.588921		CAMKK1	-0.271035	1.62684e-05	0.000147923	-1.29789		FBXO44	-0.508367	0.000818879	0.00481072	-1.56922		MIXL1	-0.375511	2.45358e-06	1.29072e-05	-2.10669
FUT11	FUT11	11.6906	CUG			NUCB2	-0.781957	3.45563e-07	6.39599e-06	-5.05259		TTC7B	-0.257173	2.96146e-05	0.000174895	-1.16461		ZC3H14	-0.269878	2.87459e-05	0.000236883	-1.22563		BOD1	-0.508335	0.000224738	0.00183537	-1.85457		CRYBB3	-0.3752	8.17839e-07	5.25544e-06	-2.28397
HTATIP2	HTATIP2	11.6899	CUG			ANPEP	-1.43946	3.46212e-07	6.402e-06	-9.29988		USHBP1	-0.257013	8.7312e-08	1.38752e-06	-1.81423		VAV3	-0.269246	0.00934849	0.0272917	-0.546371		ING3	-0.507776	5.68413e-06	0.000128831	-2.66345		CACNG8	-0.374813	2.77021e-08	3.84656e-07	-2.83264
CKAP2	CKAP2	11.6799	CUG			PRIC285	-0.569131	3.4665e-07	6.4041e-06	-3.67665		SETMAR	-0.256779	1.62768e-08	3.44247e-07	-1.9999		ABCC2	-0.269172	0.0185496	0.0473839	-0.466116		KLHDC2	-0.507547	0.00135972	0.00700344	-1.45491		ALDH1L1	-0.374271	6.92407e-05	0.000221828	-1.55683
CRABP2	CRABP2	11.649	CUG			FAM181B	-0.414248	3.47083e-07	6.40463e-06	-2.67586		LRRC7	-0.256683	6.99191e-05	0.000355252	-1.06662		KLHDC10	-0.26904	7.56941e-06	7.89715e-05	-1.37774		ADORA1	-0.507282	0.000981297	0.00551101	-1.526		LMO3	-0.373794	0.00322626	0.00662479	-0.931233
LMNB1	LMNB1	11.6402	CUG			TOP2A	0.667683	3.47609e-07	6.40463e-06	4.3125		STOX1	-0.256605	1.18265e-05	8.18605e-05	-1.26433		SCGB3A1	-0.269014	0.0010284	0.0044608	-0.80377		MNX1	-0.506578	0.0115604	0.0357609	-0.981256		SOCS7	-0.373582	5.23836e-06	2.42305e-05	-1.97282
IFNE	IFNE	11.6316	CUG			SLC12A6	0.352755	3.47651e-07	6.40463e-06	2.27839		ZNF696	-0.256505	1.54794e-05	0.000102113	-1.23385		COLEC11	-0.268859	0.00176663	0.00694919	-0.740129		NUP214	-0.506394	9.50068e-07	3.69713e-05	-3.04963		SRBD1	-0.372815	0.000320035	0.000848621	-1.30292
TRANK1	TRANK1	11.618	CUG			POLR2J4	-0.399067	3.48656e-07	6.41716e-06	-2.57702		TPSG1	-0.256396	4.27575e-06	3.52537e-05	-1.37659		CNOT6L	-0.26861	5.66255e-05	0.000416903	-1.14078		HMGN3	-0.505714	0.00205949	0.00957428	-1.35847		CCDC186	-0.372313	0.0035848	0.00726819	-0.910505
DTX4	DTX4	11.6119	CUG			FBLN1	-0.631974	3.5132e-07	6.46017e-06	-4.07895		NOVA1	-0.256291	0.0010938	0.00357119	-0.758893		TUBE1	-0.268328	0.000162583	0.000975353	-1.01667		TTTY14	-0.505676	0.0100769	0.0321213	-1.00967		DPH5	-0.372015	4.61607e-06	2.18067e-05	-1.98497
GALNT6	GALNT6	11.602	CUG			GBP3	0.906294	3.53312e-07	6.49076e-06	5.84727		NUDT14	-0.255948	7.62011e-07	8.38048e-06	-1.5659		DPM3	-0.268202	0.000143245	0.000882775	-1.03095		ARHGAP33	-0.5047	0.0017255	0.00837793	-1.39453		FAM217A	-0.371951	7.35957e-07	4.81715e-06	-2.28123
DIEXF	DIEXF	11.6013	CUG			PDE1B	-0.445287	3.55244e-07	6.52019e-06	-2.87187		CASKIN1	-0.255869	6.51423e-06	5.02502e-05	-1.32697		GLRB	-0.267982	0.0161057	0.0423392	-0.480498		MOCS1	-0.504406	4.22656e-07	2.09014e-05	-3.21509		TF	-0.371717	0.0014406	0.00323275	-1.05622
FANCA	FANCA	11.6001	CUG			KPNA2	0.537579	3.58686e-07	6.57725e-06	3.46485		ACOX3	-0.255685	1.96122e-05	0.000124221	-1.20363		TMEM80	-0.267934	0.000159885	0.000962009	-1.01713		ABCA3	-0.504015	0.00398758	0.0158312	-1.20928		LMF1	-0.371675	1.56099e-05	6.12392e-05	-1.78649
DUSP6	DUSP6	11.5824	CUG			DKFZp547K054	-0.452726	3.60833e-07	6.60462e-06	-2.91677		AUH	-0.255319	2.03857e-06	1.90684e-05	-1.45294		EXOSC6	-0.267621	0.00043302	0.00218174	-0.90014		ADRB1	-0.503771	0.00328624	0.0136322	-1.25101		KLF16	-0.371152	2.11632e-07	1.75877e-06	-2.47723
GUCY1B2	GUCY1B2	11.5268	CUG			DCBLD2	0.727789	3.60848e-07	6.60462e-06	4.68891		GNPTG	-0.255015	3.21517e-06	2.77367e-05	-1.40074		SF1	-0.266719	4.19202e-06	4.94497e-05	-1.4343		ING5	-0.502884	8.73872e-06	0.000176652	-2.54387		FAM63A	-0.370908	0.000214291	0.000596825	-1.36086
SPDL1	SPDL1	11.5266	CUG			BANP	-0.343183	3.64057e-07	6.65718e-06	-2.2097		AHCYL1	-0.25489	7.8486e-07	8.608e-06	-1.55615		NTNG1	-0.266683	0.000110976	0.000713371	-1.05467		RSBN1	-0.502762	4.86634e-06	0.000115632	-2.67107		FNDC3A	-0.370405	1.72634e-06	9.63668e-06	-2.1346
RNASEL	RNASEL	11.5221	CUG			GJB5	0.765445	3.66697e-07	6.69927e-06	4.92617		CDC42EP4	-0.254826	0.000359366	0.00140415	-0.877739		BCAM	-0.266318	0.00426029	0.014428	-0.631323		RHBDD3	-0.502704	0.000108289	0.00107988	-1.99343		CDAN1	-0.369691	1.4236e-06	8.26052e-06	-2.16144
TSC22D1	TSC22D1	11.4951	CUG			MYOC	-1.22817	3.71549e-07	6.78164e-06	-7.89709		RPS14	-0.254619	4.95163e-05	0.000268157	-1.0962		UFL1	-0.26597	0.00127986	0.00530784	-0.769407		SLC6A17	-0.502612	0.000645748	0.00401809	-1.6033		ZZEF1	-0.369649	1.04106e-13	2.95466e-11	-4.79897
RIPK2	RIPK2	11.4792	CUG			LOC55908	-0.402111	3.72992e-07	6.80169e-06	-2.58489		COX6A2	-0.254562	7.70072e-05	0.000385263	-1.04713		MACROD1	-0.26486	0.00408748	0.0139591	-0.63263		PRR34	-0.502553	0.00054488	0.00352385	-1.64018		POLR3H	-0.36882	2.4907e-07	1.9995e-06	-2.43557
PTGES	PTGES	11.4464	CUG			PROC	0.511342	3.75933e-07	6.84898e-06	3.28531		NMT2	-0.254366	8.57452e-07	9.29454e-06	-1.54319		S1PR2	-0.264453	0.000502784	0.00247349	-0.872331		UTF1	-0.502182	0.0002117	0.00176239	-1.84516		KCNH2	-0.368405	0.000182046	0.000518206	-1.37777
NDE1	NDE1	11.4461	CUG			SOAT2	-0.555758	3.78965e-07	6.89786e-06	-3.56875		PIP5KL1	-0.25435	0.000200693	0.000861559	-0.940452		RNF167	-0.264321	6.29704e-07	1.04846e-05	-1.63902		CACNA1I	-0.500343	2.28935e-05	0.000358493	-2.32174		FBXW4	-0.367815	3.93051e-05	0.0001357	-1.62043
INF2	INF2	11.4082	CUG			FUT8	0.526083	3.81451e-07	6.93671e-06	3.37669		TBXA2R	-0.254046	8.47555e-07	9.20687e-06	-1.54252		FRAT1	-0.264282	2.46418e-06	3.19635e-05	-1.48218		SSR1	-0.500182	6.33219e-05	0.000737947	-2.09999		PLA2G6	-0.365885	1.67756e-08	2.70811e-07	-2.84487
CLTB	CLTB	11.4036	CUG			RBP1	-1.07449	3.83094e-07	6.96018e-06	-6.89467		ACTR3B	-0.253966	4.81653e-06	3.88779e-05	-1.3504		THEM4	-0.26425	0.000234729	0.00131641	-0.959078		LRPAP1	-0.500089	0.00016862	0.00149601	-1.88688		ZNF696	-0.365774	3.23035e-06	1.62499e-05	-2.00837
EIF4E2	EIF4E2	11.389	CUG			SULT1B1	0.87932	3.85983e-07	6.99571e-06	5.63946		ATXN10	-0.25394	1.05379e-06	1.09954e-05	-1.51786		ERP44	-0.264216	0.00156595	0.00627893	-0.741185		ANAPC5	-0.49843	7.34387e-05	0.000820068	-2.06055		ATRN	-0.364567	0.0022373	0.00478446	-0.966203
TNFSF15	TNFSF15	11.363	CUG			GINS2	0.546937	3.86098e-07	6.99571e-06	3.50767		C4orf46///TOMM7	-0.253893	9.78211e-07	1.03483e-05	-1.52579		MROH8	-0.264035	9.55296e-08	2.3026e-06	-1.85349		SHC3	-0.497791	9.1483e-05	0.000958341	-2.01041		TTC19	-0.363972	1.44152e-07	1.31251e-06	-2.49
CYP2C9	CYP2C9	11.3458	CUG			MATN4	-0.74156	3.86112e-07	6.99571e-06	-4.75583		GPD1L	-0.253886	0.000981323	0.00326319	-0.763738		NDUFAF4	-0.263805	6.94287e-05	0.000489689	-1.09702		SLC33A1	-0.495854	0.00620096	0.0221925	-1.09462		PYURF///PIGY	-0.363396	0.00409547	0.00817803	-0.86768
TACC3	TACC3	11.3457	CUG			ADH1C	-1.16848	3.88318e-07	7.02924e-06	-7.49091		GABARAPL1	-0.253863	0.000114307	0.000535425	-1.00071		CNTD1	-0.263366	1.27917e-05	0.000122219	-1.28867		IGF1R	-0.495744	0.00639792	0.0227105	-1.08764		TYRO3	-0.36283	2.60939e-08	3.68789e-07	-2.7515
GTF2IRD1	GTF2IRD1	11.3303	CUG			HDDC3	-0.41372	3.8986e-07	7.05068e-06	-2.65157		CLCC1	-0.253799	1.84983e-05	0.000118269	-1.2012		ATP13A2	-0.2629	0.00829635	0.0248597	-0.547124		FAAH	-0.49551	0.00638887	0.0226877	-1.08743		TRABD	-0.362509	4.13559e-06	1.98453e-05	-1.95155
SPC25	SPC25	11.3289	CUG			PARP3	0.39816	3.91184e-07	7.06816e-06	2.55126		USF2	-0.253547	2.86981e-06	2.53782e-05	-1.4052		PRPS2	-0.262222	0.00566108	0.0181837	-0.589239		HLF	-0.493283	0.00543566	0.0200385	-1.11716		DTNA	-0.362368	7.31217e-08	7.91191e-07	-2.58584
FAM60A	SINHCAF	11.2841	CUG			TUSC4	-0.362683	3.92975e-07	7.09331e-06	-2.32322		CLDN19	-0.253341	2.87508e-05	0.000170794	-1.15051		SLC38A10	-0.26219	0.000177121	0.00104634	-0.983664		SDR39U1	-0.492444	7.65842e-06	0.000160402	-2.51927		NTRK2	-0.361476	0.0256298	0.04177	-0.575201
HMGCS1	HMGCS1	11.2406	CUG			AGFG1	0.432716	3.93295e-07	7.09331e-06	2.77167		GRIA4	-0.253298	0.000652357	0.00231927	-0.806886		RABEP1	-0.262083	1.2109e-05	0.000117017	-1.28864		LRRC28	-0.491683	0.000101066	0.0010226	-1.96447		BTNL9	-0.361332	0.000239676	0.000658117	-1.30816
PCDH1	PCDH1	11.2389	CUG			HELLS	0.388503	3.96204e-07	7.13926e-06	2.48723		IGF1R	-0.253201	0.00128177	0.00407449	-0.732304		ALKBH5	-0.262018	1.20107e-05	0.000116233	-1.28924		SRBD1	-0.489288	0.000963333	0.0054418	-1.4758		SIRT2	-0.361065	1.94279e-07	1.63683e-06	-2.42331
MICALL2	MICALL2	11.2279	CUG			FLJ30403	-0.538791	3.97176e-07	7.1494e-06	-3.44881		SLC2A11	-0.252982	1.06215e-05	7.48689e-05	-1.25829		ZNF747	-0.261985	0.00190909	0.00741761	-0.712382		ALKBH7	-0.488828	0.00274548	0.0119333	-1.25207		INSL3	-0.360854	1.66247e-08	2.69456e-07	-2.80717
ENOX1	ENOX1	11.2176	CUG			VASH2	-0.693976	3.97491e-07	7.1494e-06	-4.44191		ANKRD46	-0.252941	1.20901e-05	8.3458e-05	-1.24385		ZBTB40	-0.261743	1.82409e-05	0.000163012	-1.24039		GABARAPL3	-0.488529	0.000133849	0.00125793	-1.89226		ZNF85	-0.360847	5.81242e-05	0.000190787	-1.52842
PDLIM3	PDLIM3	11.2102	CUG			IQGAP1	0.461051	3.97871e-07	7.14973e-06	2.95084		SCGB3A1	-0.252799	0.000249683	0.00103166	-0.910737		CHRNB3	-0.261647	0.000257071	0.00141822	-0.939297		DDOST	-0.487228	0.00226068	0.0102876	-1.28909		FAM189A1	-0.360704	0.00032177	0.000852508	-1.25974
TBCB	TBCB	11.2087	CUG			ACVR2B	-0.391639	3.99483e-07	7.17217e-06	-2.50591		SLC7A8	-0.252652	0.0173692	0.0364258	-0.444722		SLC25A5	-0.260679	0.00590185	0.0187495	-0.581056		PQLC1	-0.487205	7.44039e-07	3.18605e-05	-2.98579		EIF3F	-0.35993	1.63401e-06	9.2187e-06	-2.08282
CDS1	CDS1	11.1998	CUG			ZNF155	0.353613	4.01858e-07	7.20227e-06	2.26169		PCCA	-0.252226	0.000418398	0.0015965	-0.852123		IMMP2L	-0.260458	0.00057116	0.00275255	-0.844729		NDUFV3	-0.486843	0.00155468	0.00774925	-1.36723		RIMS4	-0.359549	5.75612e-06	2.62102e-05	-1.88399
BROX	BROX	11.1977	CUG			SLC39A10	0.576624	4.01889e-07	7.20227e-06	3.68803		MRPL45	-0.252197	0.000600072	0.00216053	-0.812527		MOCS1	-0.26036	1.24428e-05	0.000119787	-1.27709		SFXN4	-0.485775	0.00415779	0.0163889	-1.1567		ATG2B	-0.359049	4.85998e-05	0.000163366	-1.54871
IL2RA	IL2RA	11.1594	CUG			BLCAP	0.458377	4.07127e-07	7.28953e-06	2.92916		RWDD1	-0.252197	6.93855e-06	5.28821e-05	-1.30101		CPLX2	-0.260247	0.0005959	0.00285417	-0.839251		PNPLA2	-0.485262	0.00240147	0.0107932	-1.27116		HBD	-0.358652	0.000283641	0.000763799	-1.27222
TBL1XR1	TBL1XR1	11.1274	CUG			FAM9B	-0.789445	4.0831e-07	7.30409e-06	-5.04377		PPM1D	-0.251994	7.6086e-07	8.37234e-06	-1.54187		NXF1	-0.259625	2.12805e-07	4.31408e-06	-1.73222		TPCN1	-0.485055	0.00431843	0.0168205	-1.147		FAM69B	-0.358346	9.67967e-07	6.02842e-06	-2.15514
SFXN3	SFXN3	11.1267	CUG			SH3TC2	0.396432	4.09027e-07	7.31029e-06	2.53251		CTNS	-0.251978	3.70367e-05	0.000211192	-1.11661		OS9	-0.259472	0.00022531	0.00127273	-0.946352		DPP7	-0.484953	1.6465e-05	0.000280385	-2.31974		OLFM1	-0.358291	0.000782103	0.00187855	-1.11311
RHOC	RHOC	11.1092	CUG			FOXS1	-0.622484	4.10096e-07	7.32277e-06	-3.97588		TRIAP1	-0.251761	0.000290659	0.001174	-0.890383		CDH22	-0.259171	1.17938e-05	0.000114406	-1.27729		CACNA1G	-0.483574	1.40648e-06	4.91469e-05	-2.82981		PCCB	-0.357845	1.31348e-09	4.49072e-08	-3.17822
EMP3	EMP3	11.1053	CUG			CAST	0.432953	4.1141e-07	7.3396e-06	2.76472		UBL3	-0.251276	0.000887048	0.00299017	-0.766906		UBXN8	-0.259068	0.000316316	0.00168334	-0.906705		ELAC1	-0.482275	7.34891e-06	0.000156043	-2.47589		ADRA1D	-0.357425	2.97216e-08	4.03606e-07	-2.69031
PLOD3	PLOD3	11.0974	CUG			SNRPD1	0.378177	4.17039e-07	7.43209e-06	2.4127		ZNF835	-0.251116	9.02709e-05	0.000440999	-1.01563		NDST1	-0.258791	0.000140677	0.000869092	-0.996806		C10orf11	-0.481485	0.0153376	0.0445102	-0.873531		ARTN	-0.356607	1.82792e-06	1.0082e-05	-2.04623
DUSP10	DUSP10	11.0857	CUG			C9orf25	-0.560573	4.17347e-07	7.43209e-06	-3.57618		FICD	-0.251068	1.19781e-05	8.27977e-05	-1.23566		C1orf127	-0.25849	3.52354e-05	0.000280132	-1.15106		KCNH2	-0.48125	0.0146247	0.0429453	-0.883052		SRP19	-0.355223	0.00113904	0.002621	-1.04558
CBFB	CBFB	11.0852	CUG			LMNB2	0.717071	4.18199e-07	7.43921e-06	4.57392		BCAM	-0.250876	0.000585624	0.00211713	-0.810928		DKFZp779M0652	-0.258486	0.000203022	0.0011686	-0.954447		PYROXD1	-0.481171	0.00612364	0.0219689	-1.06483		TTTY14	-0.354982	0.00310506	0.00640317	-0.890271
KDELR3	KDELR3	11.0837	CUG			SLC6A6	0.407936	4.185e-07	7.43921e-06	2.60194		SF1	-0.250443	2.02826e-07	2.82997e-06	-1.67618		ARHGEF3	-0.258193	0.00534142	0.0173379	-0.586703		HACL1	-0.480525	0.0177239	0.0499779	-0.84161		USP44	-0.354914	0.00129049	0.00292939	-1.02543
POLE2	POLE2	11.0794	CUG			AQP8	-1.48558	4.19196e-07	7.44487e-06	-9.47443		PERM1	-0.250431	6.83886e-05	0.000348482	-1.04305		ACOX3	-0.257699	0.000709459	0.00329099	-0.811515		SSBP2	-0.480418	0.000208221	0.0017415	-1.76865		POU6F2	-0.35438	0.000595209	0.00147368	-1.14299
ODAM	ODAM	11.0655	CUG			CAPN9	0.92839	4.20868e-07	7.46785e-06	5.91928		REEP5	-0.25029	4.1066e-05	0.00022935	-1.0979		EIF2D	-0.257548	3.70515e-05	0.000291039	-1.14124		KLK15	-0.480179	0.000452049	0.00308632	-1.60611		COX10	-0.354273	8.175e-08	8.59333e-07	-2.51091
SUSD1	SUSD1	11.0584	CUG			C21orf87	-0.646364	4.23091e-07	7.50057e-06	-4.11964		USP16	-0.250065	7.92886e-05	0.000395127	-1.02546		PIGP	-0.257442	0.000208886	0.00119794	-0.94741		YPEL1	-0.480021	3.4341e-05	0.000474466	-2.14291		DUSP15	-0.353062	5.55186e-06	2.5421e-05	-1.85554
HSPG2	HSPG2	11.0569	CUG			MICALL2	0.673297	4.26008e-07	7.54549e-06	4.2893		TMEM59L	-0.249982	3.21862e-06	2.77516e-05	-1.37298		SLC25A20	-0.257311	0.00459145	0.0153449	-0.601607		MID2	-0.479348	9.0724e-05	0.000952258	-1.93766		MADCAM1	-0.352435	0.00159667	0.00354392	-0.985686
PNP	PNP	11.0415	CUG			MPZL1	0.382022	4.28651e-07	7.58552e-06	2.43268		DAPL1	-0.249931	0.000113486	0.000531943	-0.985991		GBAS	-0.257141	0.000738645	0.00339921	-0.805255		ANKRD53	-0.479221	0.000404803	0.00284516	-1.62588		TCEB3	-0.352357	2.96167e-10	1.48344e-08	-3.35742
MITD1	MITD1	11.0412	CUG			SUCNR1	0.690113	4.29349e-07	7.59106e-06	4.39408		AVP	-0.249856	2.09626e-05	0.000131344	-1.16896		MLEC	-0.256731	0.000216196	0.00123033	-0.940957		ARID1B	-0.478699	0.000143449	0.0013279	-1.83979		MGAT4A	-0.350949	4.20608e-05	0.000144115	-1.5358
HIST1H2BE	HIST1H2BE	11.0409	CUG			ASAP3	-0.488024	4.33045e-07	7.64956e-06	-3.10553		TRIM45	-0.249605	0.000220703	0.000931858	-0.912603		TRIM24	-0.256187	0.00846893	0.025265	-0.530863		RASA4B///RASA4CP///RASA4	-0.478445	0.00437656	0.0169865	-1.12859		PYROXD1	-0.350511	0.000464677	0.00118026	-1.1682
FAM213B	FAM213B	11.037	CUG			SEMA3C	0.901141	4.35775e-07	7.68999e-06	5.73192		SFXN4	-0.249211	0.000111872	0.000525348	-0.9847		SPCS1	-0.256106	0.00212812	0.0081089	-0.684315		TMED10	-0.478387	0.00234908	0.0106093	-1.25773		C1orf127	-0.350258	1.82916e-05	7.03054e-05	-1.65944
GALNT12	GALNT12	11.0329	CUG			DBF4	0.483785	4.36113e-07	7.68999e-06	3.07707		PHF10	-0.249085	2.52772e-07	3.38924e-06	-1.64328		ST6GALNAC4	-0.255837	0.000273487	0.00149498	-0.911564		USP16	-0.476695	1.35752e-07	9.2683e-06	-3.27358		KIAA1683	-0.350082	9.78214e-07	6.07149e-06	-2.10384
CKAP2L	CKAP2L	11.0157	CUG			KLRG1	-0.429994	4.41238e-07	7.77342e-06	-2.73275		PQLC1	-0.248595	9.07101e-06	6.60294e-05	-1.2535		FAM135B	-0.255752	0.000368144	0.00190914	-0.878246		GBAS	-0.475727	8.28007e-06	0.00016996	-2.41763		CNFN	-0.349729	1.81113e-05	6.97209e-05	-1.65843
CAPN1	CAPN1	11.0123	CUG			STK24	0.391935	4.45559e-07	7.84255e-06	2.48922		RHBG	-0.24857	1.09958e-06	1.13798e-05	-1.48117		CPT2	-0.255539	0.000500408	0.00246539	-0.843451		SPCS3	-0.475141	0.000794195	0.0046968	-1.47297		TAF10	-0.348465	3.86753e-11	3.19021e-09	-3.62841
EXOC1	EXOC1	11.0108	CUG			DMD	-0.321052	4.46004e-07	7.8434e-06	-2.03889		NDUFAF4	-0.248202	2.72453e-05	0.000163367	-1.13297		ALDH9A1	-0.25552	3.38274e-06	4.14436e-05	-1.39788		C9orf40	-0.472994	0.00296747	0.0126723	-1.19555		CERK	-0.347749	0.000145207	0.000425514	-1.33467
MYH9	MYH9	11.0064	CUG			AGBL3	-0.436969	4.5195e-07	7.94089e-06	-2.77253		ADORA1	-0.247904	1.64421e-05	0.000107264	-1.18598		KIAA1683	-0.255446	1.44289e-06	2.07868e-05	-1.492		NDRG2	-0.472789	0.0172774	0.0489409	-0.8333		SLC25A3	-0.347339	8.40136e-06	3.61885e-05	-1.76297
MSX2	MSX2	11.0018	CUG			KRT85	-0.709349	4.5827e-07	8.04477e-06	-4.49648		ALDH6A1	-0.247853	8.77482e-05	0.00043028	-1.00548		TXNL4A	-0.25542	0.000304717	0.00163231	-0.898084		CXXC1	-0.472548	9.49883e-07	3.69713e-05	-2.84584		ITFG2	-0.3469	6.3361e-09	1.361e-07	-2.84395
LRRC31	LRRC31	10.9805	CUG			ACER3	0.331976	4.60483e-07	8.07644e-06	2.10366		POLR2L	-0.24762	0.000337522	0.0013308	-0.859662		RORA	-0.255258	0.00011207	0.000719039	-1.0084		MT3	-0.47233	0.0038808	0.0155043	-1.13882		GGA2	-0.346721	2.55375e-06	1.33204e-05	-1.93915
PRTFDC1	PRTFDC1	10.9758	CUG			RPGRIP1L	0.40227	4.62812e-07	8.10609e-06	2.54822		ASB16	-0.247204	4.55951e-05	0.000250453	-1.07313		TSPYL2	-0.255254	0.0160189	0.042171	-0.458274		ISYNA1	-0.47215	0.0159251	0.0458913	-0.848887		AGER	-0.346526	1.07182e-06	6.54717e-06	-2.06872
KITLG	KITLG	10.9683	CUG			LPHN2	-0.348016	4.62994e-07	8.10609e-06	-2.20448		SEC61A1	-0.246858	0.000435892	0.00165519	-0.829595		GADD45G	-0.255123	0.00124468	0.00520101	-0.741119		MPP6	-0.471989	0.00969329	0.0311902	-0.950364		MCUR1	-0.346398	0.00086296	0.00204969	-1.06137
SFXN1	SFXN1	10.9595	CUG			GABRP	1.47699	4.6453e-07	8.12577e-06	9.35375		GGA2	-0.246811	1.76095e-05	0.000113084	-1.1734		HES6	-0.254985	0.00164041	0.00652725	-0.710146		FOXN3	-0.471358	6.71365e-05	0.000767092	-1.967		CXXC1	-0.345278	2.52842e-06	1.32131e-05	-1.93258
GSS	GSS	10.9524	CUG			LOC131691	0.506152	4.70981e-07	8.23133e-06	3.20242		CAMK2B	-0.246804	2.44615e-05	0.000149583	-1.13814		KLHL15	-0.254803	5.86824e-05	0.000429246	-1.0782		TAF3	-0.469801	0.000126342	0.00120524	-1.8315		CEP70	-0.345127	0.00291293	0.006048	-0.875128
CHSY3	CHSY3	10.9473	CUG			GPR146	-0.55019	4.7172e-07	8.23695e-06	-3.48067		PIFO	-0.246625	0.000585264	0.0021162	-0.797252		DIMT1	-0.254325	0.000381926	0.00196656	-0.869289		GCLC	-0.469548	0.00452912	0.0174232	-1.10061		NEUROG3	-0.344471	3.39454e-06	1.68766e-05	-1.88399
CLEC7A	CLEC7A	10.9441	CUG			COL12A1	1.09731	4.74912e-07	8.28536e-06	6.93875		LAMC3	-0.246568	9.03036e-07	9.68041e-06	-1.49033		HAGH	-0.254208	0.000129603	0.000812788	-0.988204		POLR3H	-0.468724	9.05427e-05	0.000951256	-1.89512		SRP72	-0.343048	1.44831e-05	5.74276e-05	-1.66006
CTSD	CTSD	10.8989	CUG			SLC46A1	-0.356757	4.7631e-07	8.30242e-06	-2.25546		C2orf40	-0.245829	0.00688133	0.0166746	-0.531563		PPIF	-0.253959	0.0125174	0.034486	-0.483153		IGBP1	-0.46865	0.00124069	0.00654222	-1.36205		HSDL2	-0.34237	4.99965e-07	3.51067e-06	-2.15729
IRF6	IRF6	10.8645	CUG			FAM40B	0.304645	4.81616e-07	8.3875e-06	1.92453		RAB11FIP3	-0.245727	4.21936e-07	5.1341e-06	-1.56645		DAPL1	-0.253764	0.00158875	0.00634532	-0.710272		PCBP2	-0.46857	4.06151e-05	0.000536226	-2.05764		KCNC3	-0.342208	1.18787e-06	7.10833e-06	-2.02766
F3	F3	10.8639	CUG			DPT	-1.22783	4.90748e-07	8.53901e-06	-7.74652		ZZEF1	-0.24564	1.17344e-06	1.20358e-05	-1.45678		ANKRD54	-0.253392	8.86589e-05	0.000596136	-1.02682		BANF2	-0.468498	0.00932666	0.0302779	-0.951179		BCKDHB	-0.342011	9.66837e-07	6.02786e-06	-2.05707
PHLDA3	PHLDA3	10.8559	CUG			CATSPER1	0.871166	4.92737e-07	8.56608e-06	5.49478		NKX6-3	-0.245487	0.00223509	0.00646446	-0.650713		WNT10B	-0.253287	0.000320347	0.00170168	-0.885079		THAP7	-0.468479	7.65392e-05	0.00084159	-1.92831		GPR20	-0.34106	1.77228e-07	1.52187e-06	-2.30265
TMEM87B	TMEM87B	10.8266	CUG			SH2D4A	0.596561	4.95334e-07	8.59995e-06	3.76138		CTSF	-0.24546	0.000589318	0.00212746	-0.79275		CITED4	-0.253243	0.0112423	0.0315202	-0.493607		IRAK4	-0.46816	8.77854e-05	0.000929771	-1.89913		ZSWIM5	-0.340626	0.000153948	0.000447637	-1.29868
APBB2	APBB2	10.7907	CUG			LOC401097	0.52335	4.95556e-07	8.59995e-06	3.29967		BTG1	-0.245144	4.19682e-05	0.0002333	-1.07302		UBL3	-0.253236	0.00202222	0.00777244	-0.682261		LMAN1	-0.467356	0.0116718	0.0360369	-0.903335		USP30	-0.33991	1.66411e-05	6.47692e-05	-1.62437
RELB	RELB	10.7833	CUG			NT5M	-0.309753	5.01732e-07	8.69948e-06	-1.9513		SNX22	-0.244797	7.73717e-08	1.25904e-06	-1.74085		TNRC6A	-0.252996	1.47565e-06	2.11986e-05	-1.47522		CCDC105	-0.467174	0.00172491	0.00837691	-1.29091		VKORC1	-0.339779	0.0227924	0.0376351	-0.557989
DHCR24	DHCR24	10.7807	CUG			SMAD5OS	-0.252941	5.03933e-07	8.72997e-06	-1.59293		GYG1	-0.244727	1.4656e-05	9.78205e-05	-1.18301		FKBP2	-0.252903	0.00249349	0.00922962	-0.658356		FXN	-0.467037	0.00126052	0.00661379	-1.35415		STOX2	-0.339573	0.000759319	0.00183076	-1.05932
MARVELD1	MARVELD1	10.7717	CUG			HOXC9	1.17488	5.08276e-07	8.79749e-06	7.3946		KCNC3	-0.244467	2.04199e-05	0.000128457	-1.14654		MADCAM1	-0.25262	0.000148523	0.000907623	-0.967082		HINT2	-0.465995	0.010352	0.0327722	-0.924989		CCDC141	-0.338956	0.00018568	0.000527064	-1.26472
SLC7A11	SLC7A11	10.7538	CUG			TCEA3	-0.927549	5.08818e-07	8.79808e-06	-5.83747		LMBRD1	-0.244261	0.000313621	0.00124939	-0.855793		CDKL2	-0.252588	0.000808807	0.00365177	-0.781043		ZNF444	-0.465789	0.00539629	0.0199331	-1.05636		CCDC94	-0.338771	6.19209e-09	1.33654e-07	-2.78068
SP140L	SP140L	10.7495	CUG			PBX4	0.933357	5.09201e-07	8.79808e-06	5.87372		METRN	-0.24419	0.000158786	0.000707001	-0.927723		HYKK	-0.252511	0.000381167	0.00196364	-0.863306		C4orf46///TOMM7	-0.465693	3.19686e-05	0.000450503	-2.09342		KCNA10	-0.338765	5.14979e-07	3.5983e-06	-2.13022
SERPINB7	SERPINB7	10.7466	CUG			KLK14	-0.571723	5.10169e-07	8.80711e-06	-3.59745		VAMP2	-0.24416	6.07025e-06	4.73094e-05	-1.27373		USO1	-0.252431	0.0028915	0.0104362	-0.640892		KIF1C	-0.464806	0.00156673	0.00778594	-1.30378		SPATA13	-0.337836	0.000196927	0.000554801	-1.25192
NMUR2	NMUR2	10.7025	CUG			BPNT1	0.379801	5.28278e-07	9.11176e-06	2.38406		PANX2	-0.244139	3.69245e-05	0.000210729	-1.08219		UBN2	-0.251871	0.000412398	0.0020969	-0.852503		ABHD8	-0.463897	0.00328234	0.0136236	-1.15224		UBE2J2	-0.337726	6.23061e-08	7.01782e-07	-2.43347
TMTC3	TMTC3	10.7021	CUG			ASPH	0.523563	5.29823e-07	9.13043e-06	3.28581		FAM63A	-0.244047	0.00134441	0.00424074	-0.700774		NUPR1	-0.251685	0.0112025	0.0314524	-0.490958		TTC19	-0.462356	0.00214671	0.00987426	-1.23367		KANK1	-0.337688	9.50836e-08	9.5683e-07	-2.37121
PLBD1	PLBD1	10.6991	CUG			LOC646090	0.642104	5.32929e-07	9.17595e-06	4.02813		MLEC	-0.244027	1.94248e-05	0.000123303	-1.14977		SRP19	-0.251649	0.00274979	0.0100083	-0.644399		SCUBE1	-0.462339	0.000386595	0.00275294	-1.57784		NMRK1	-0.337645	0.000333426	0.000879398	-1.17399
TM2D2	TM2D2	10.6984	CUG			AP3M2	0.364045	5.3375e-07	9.18207e-06	2.28353		SWT1	-0.243934	0.000740467	0.00258332	-0.763634		ALAD	-0.251569	0.000154151	0.000934984	-0.958995		CLCC1	-0.462274	0.00175269	0.00846195	-1.27416		AIF1L	-0.337552	0.0134022	0.0234936	-0.632175
TMEM44	TMEM44	10.695	CUG			TMED6	-1.89815	5.36645e-07	9.22384e-06	-11.902		NMRK1	-0.243871	0.00148882	0.00461448	-0.689462		TMEM61	-0.251303	0.000514854	0.00252066	-0.826365		XKR8	-0.462104	0.000243619	0.00194799	-1.66972		CPQ	-0.33745	0.00370681	0.00748888	-0.820342
RASA2	RASA2	10.659	CUG			ACTL6B	-0.526255	5.38678e-07	9.2448e-06	-3.29892		FXYD7	-0.243491	6.01368e-06	4.69224e-05	-1.27123		ZNF358	-0.251239	0.000819363	0.00368795	-0.775456		RIMBP2	-0.462053	0.00153188	0.00766594	-1.30058		C21orf62	-0.33723	0.00149544	0.00334094	-0.952754
HHIP	HHIP	10.6512	CUG			ARPC5	0.426447	5.388e-07	9.2448e-06	2.67321		TMEM80	-0.243491	1.52435e-05	0.000101079	-1.17288		ZFP28	-0.251184	1.84787e-05	0.000164414	-1.18893		SECISBP2	-0.461565	0.0003542	0.00258106	-1.59275		ABHD8	-0.336815	1.95468e-05	7.42688e-05	-1.58603
HSPB1	HSPB1	10.6336	CUG			FUT1	-0.854787	5.42458e-07	9.29948e-06	-5.35578		CEP164	-0.243362	4.75355e-05	0.000259293	-1.05205		FOXO3	-0.25097	0.00133982	0.00551487	-0.721024		MAPK8IP1	-0.461559	0.00898413	0.0294112	-0.944591		SLC16A7	-0.336273	0.0303975	0.048661	-0.510181
SYT11	SYT11	10.625	CUG			DGCR6	-0.320804	5.43382e-07	9.30724e-06	-2.00981		XPNPEP1	-0.242996	0.000446527	0.00169114	-0.814073		NDUFV3	-0.250728	0.00034648	0.00181346	-0.867601		SMAP1	-0.4615	0.00042373	0.00294923	-1.5566		C15orf38-AP3S2///AP3S2	-0.335593	1.72132e-05	6.6657e-05	-1.59881
RPL39L	RPL39L	10.6069	CUG			ARHGDIG	-0.374568	5.46266e-07	9.34854e-06	-2.34577		QDPR	-0.242747	5.11495e-05	0.000275317	-1.04167		FCN3	-0.250344	1.27371e-05	0.000121985	-1.22542		RILP	-0.461379	0.000669082	0.00412052	-1.46466		HADHB	-0.33552	1.4027e-05	5.5889e-05	-1.62829
RIN2	RIN2	10.5931	CUG			CYP39A1	-0.567646	5.48777e-07	9.38337e-06	-3.55381		CHCHD5	-0.242728	3.70995e-05	0.000211373	-1.07544		ZNF510	-0.250265	5.0739e-05	0.00038074	-1.0748		SCRN2	-0.460633	0.000193408	0.00165123	-1.71057		ARL6IP4	-0.334836	1.10666e-07	1.0681e-06	-2.32912
NUP107	NUP107	10.5876	CUG			FGF12	-0.668564	5.5445e-07	9.47218e-06	-4.18263		JMJD8	-0.242657	6.84892e-05	0.000348907	-1.01051		ATP5J	-0.250097	0.000548143	0.00266056	-0.815594		KLHL11	-0.4603	0.000399302	0.002819	-1.56442		SLC7A2	-0.334563	0.00791894	0.0146819	-0.703029
TFRC	TFRC	10.5623	CUG			IGSF9	0.775938	5.58542e-07	9.53384e-06	4.85189		IFNLR1	-0.242613	5.38263e-05	0.000287069	-1.03571		WDR31	-0.249859	1.80416e-06	2.49135e-05	-1.43512		IL34	-0.459542	0.000817932	0.00480965	-1.41874		S1PR2	-0.333736	1.05412e-06	6.45416e-06	-1.99478
ADM	ADM	10.5574	CUG			EXPH5	0.635744	5.60469e-07	9.55846e-06	3.97432		SPSB3	-0.242533	5.77585e-05	0.0003039	-1.02795		APBB1	-0.249764	0.000261005	0.00143524	-0.894991		DECR2	-0.459046	0.00422598	0.0165613	-1.08981		FXYD7	-0.333516	2.64586e-07	2.1005e-06	-2.19368
KIF13B	KIF13B	10.5281	CUG			PGM2	0.579081	5.60972e-07	9.55879e-06	3.61987		CTNNA2	-0.242528	1.31133e-06	1.32612e-05	-1.42662		DCXR	-0.249573	0.00129102	0.0053432	-0.721034		NT5DC1	-0.458539	0.000831868	0.00486385	-1.41227		ISCA1	-0.333251	8.32041e-07	5.32972e-06	-2.02612
STAC	STAC	10.5247	CUG			LILRA4	-0.665015	5.64118e-07	9.60411e-06	-4.15543		ELAVL4	-0.242239	0.00122943	0.00393637	-0.704987		HM13	-0.249273	0.00671616	0.0208889	-0.541639		CELF3	-0.458408	0.0120936	0.0371025	-0.878972		ALKBH3	-0.333169	7.20227e-06	3.16583e-05	-1.71333
TRIM14	TRIM14	10.5071	CUG			APOBEC1	1.00669	5.65146e-07	9.61333e-06	6.28967		RGS11	-0.242001	2.29696e-07	3.1277e-06	-1.60661		ATPAF1	-0.248965	0.000182387	0.0010712	-0.930882		MLXIP	-0.456899	0.00153682	0.00768374	-1.28543		GPR27	-0.332651	0.00507215	0.00988026	-0.763371
ADAM22	ADAM22	10.4881	CUG			DYRK2	0.434827	5.66658e-07	9.63075e-06	2.71622		GRM4	-0.241857	8.1883e-07	8.92341e-06	-1.47214		ADM2	-0.248452	0.0025571	0.00941669	-0.644051		PRDX2	-0.456131	0.00198966	0.00932388	-1.23211		CASKIN2	-0.33238	4.44643e-07	3.18367e-06	-2.11127
SCCPDH	SCCPDH	10.4857	CUG			RASD1	-1.01322	5.68919e-07	9.65347e-06	-6.32751		RNASEH2C	-0.24185	8.44904e-06	6.23178e-05	-1.22695		PGAP2	-0.248445	0.0090588	0.0266297	-0.507556		LRRC47	-0.455815	0.0001036	0.0010412	-1.81626		C10orf11	-0.332357	0.00076154	0.00183512	-1.03639
SPDEF	SPDEF	10.4835	CUG			GP2	-3.20615	5.68972e-07	9.65347e-06	-20.0221		SFXN2	-0.241664	1.15623e-06	1.18875e-05	-1.43475		ENKD1	-0.248279	0.0022655	0.0085442	-0.656658		SEC61A1	-0.454363	0.0125712	0.0382481	-0.863572		FYTTD1	-0.33139	0.0186484	0.0315412	-0.573092
CPNE8	CPNE8	10.4781	CUG			PAX1	-0.402728	5.7386e-07	9.72803e-06	-2.5135		SSC4D	-0.241545	0.000115792	0.000541383	-0.950799		RNF38	-0.247841	0.00231341	0.00868459	-0.653245		AHCYL1	-0.454349	5.42167e-05	0.000655237	-1.93819		LINC00982	-0.330851	0.000150016	0.000437411	-1.26513
PPP3CA	PPP3CA	10.477	CUG			PLAC4	-0.592798	5.75342e-07	9.7448e-06	-3.6991		GALNT9	-0.241238	1.17641e-05	8.15548e-05	-1.18917		CEND1	-0.247707	0.00128295	0.00531633	-0.716316		FBXL3	-0.453849	2.22686e-05	0.000350937	-2.11145		RAB3A	-0.330783	4.38453e-06	2.08639e-05	-1.77236
SP110	SP110	10.4694	CUG			KAL1	0.680941	5.77642e-07	9.77537e-06	4.24794		KIFC3	-0.241144	4.87168e-05	0.000264885	-1.03989		TNNT3	-0.247646	0.000247756	0.00137617	-0.893006		EBF4	-0.453226	0.00237557	0.0107007	-1.18937		MSRA	-0.33051	2.98693e-09	7.93943e-08	-2.81753
ATIC	ATIC	10.4662	CUG			SLC25A4	-0.554297	5.80739e-07	9.81936e-06	-3.45661		MAP6D1	-0.240897	8.44353e-05	0.00041659	-0.98129		WDR6	-0.247506	0.000342572	0.00179586	-0.857669		LAMC3	-0.452429	0.000350967	0.00256478	-1.56302		MXI1	-0.330506	0.0197274	0.0331514	-0.56349
TPI1	TPI1	10.4638	CUG			SRCAP	0.410345	5.86861e-07	9.91438e-06	2.55705		CA11	-0.240811	2.45319e-06	2.22448e-05	-1.35102		CTNNA2	-0.24728	3.70733e-05	0.000291072	-1.09568		SYT6	-0.452222	0.00195465	0.00919672	-1.22504		SPSB3	-0.330475	0.000159746	0.000462621	-1.25467
KIAA0907	KHDC4	10.4541	CUG			SRPK1	0.515568	5.8961e-07	9.95231e-06	3.2117		ADRA2B	-0.240772	2.85682e-06	2.52853e-05	-1.33487		ADRB1	-0.246987	0.000331405	0.00174944	-0.859425		ANAPC13	-0.45184	0.00122546	0.00648731	-1.31562		PAPOLA	-0.328093	0.00123188	0.00281361	-0.954563
N4BP1	N4BP1	10.4493	CUG			ARPC1B	0.675685	5.93234e-07	1.00049e-05	4.20734		MADCAM1	-0.240601	0.000211779	0.000901357	-0.883998		ZNF85	-0.246968	0.00187891	0.00731437	-0.673257		HYKK	-0.451605	0.00193209	0.00911958	-1.22564		NUDT14	-0.327935	0.000178931	0.000510716	-1.22888
ALDOA	ALDOA	10.4236	CUG			EZH2	0.651496	5.94509e-07	1.00179e-05	4.05611		SRP19	-0.240441	0.000558211	0.00203379	-0.782202		WNT9A	-0.246845	9.89548e-05	0.000649667	-0.988508		PROSC	-0.451526	0.00535769	0.0198401	-1.02543		RHBDD3	-0.327375	2.58696e-06	1.34684e-05	-1.82911
ADAR	ADAR	10.4034	CUG			BCL10	0.507105	5.98971e-07	1.00845e-05	3.15551		PYY2	-0.24039	0.000257594	0.00105958	-0.862777		CLUH	-0.2468	0.000412412	0.0020969	-0.835336		SLC34A3	-0.451249	0.000361407	0.00261725	-1.5532		AGFG2	-0.326445	4.78389e-07	3.38056e-06	-2.0632
BAZ1A	BAZ1A	10.3841	CUG			USP6NL	0.420471	5.99772e-07	1.00893e-05	2.61618		TRABD	-0.240387	9.23665e-05	0.000449404	-0.969837		CA7	-0.246454	8.88478e-05	0.000597209	-0.998473		MED11	-0.45116	1.7995e-05	0.000299543	-2.14068		SYN1	-0.325597	1.87951e-05	7.19256e-05	-1.53876
TGFB1	TGFB1	10.371	CUG			PCBP2	-0.289884	6.03915e-07	1.01504e-05	-1.80279		MESP1	-0.24038	1.5538e-06	1.52658e-05	-1.39627		CRY2	-0.245915	1.64126e-05	0.000148967	-1.17666		RABEP1	-0.45066	0.00063991	0.00398735	-1.43936		FOXB1	-0.324615	0.000247088	0.000676118	-1.17094
PSMA5	PSMA5	10.3639	CUG			TRIM34	0.329251	6.09512e-07	1.02306e-05	2.0463		TOLLIP	-0.240356	0.000222443	0.000937532	-0.877967		TXNDC15	-0.245529	2.33782e-06	3.07168e-05	-1.38262		CCDC149	-0.450498	0.000321877	0.00239911	-1.57328		GTF3A	-0.324437	0.000341938	0.000898538	-1.12452
MYO1D	MYO1D	10.3545	CUG			SAR1A	0.319707	6.10142e-07	1.02306e-05	1.98684		C15orf61	-0.240217	4.76874e-06	3.8584e-05	-1.27834		PLPP6	-0.245515	0.0094208	0.0274602	-0.497392		MXD3	-0.450431	0.0169525	0.0482379	-0.797608		EIF2A	-0.324022	0.00735621	0.0137362	-0.69125
PSMB3	PSMB3	10.3545	CUG			DEFB4	-1.05688	6.10242e-07	1.02306e-05	-6.56796		PCM1	-0.239956	0.000124303	0.000574575	-0.937154		UBE2B	-0.245381	1.95405e-05	0.000172128	-1.15552		PDE2A	-0.450181	0.00486812	0.0183969	-1.04111		PTDSS2	-0.323263	0.000708751	0.00172288	-1.01812
CDH13	CDH13	10.3454	CUG			RAP2C	0.418377	6.12409e-07	1.02582e-05	2.59936		ATP5J	-0.239912	9.64533e-06	6.94307e-05	-1.20332		NT5DC1	-0.245376	0.00158018	0.0063245	-0.68737		ANKRD54	-0.449523	0.00353702	0.0144103	-1.10194		MAGEE1	-0.323065	0.000382852	0.000993811	-1.1039
TTLL12	TTLL12	10.3399	CUG			CNFN	-0.543656	6.1731e-07	1.03316e-05	-3.37583		HIP1R	-0.239876	5.71398e-05	0.00030119	-1.01781		TAF3	-0.245366	2.40446e-06	3.13289e-05	-1.37871		ADCK1	-0.449451	0.00200472	0.00937662	-1.2126		PDX1	-0.322672	3.73477e-07	2.76513e-06	-2.07405
ACBD3	ACBD3	10.3371	CUG			RPL10L	-0.391735	6.22006e-07	1.04013e-05	-2.43119		NT5M	-0.239679	0.000837085	0.00285388	-0.737548		UBE2J1	-0.245216	0.000155494	0.000941727	-0.933851		PACS2	-0.449025	0.000255421	0.00201548	-1.61323		MAATS1	-0.32202	0.00144897	0.00324871	-0.914197
TAP2	TAP2	10.3246	CUG			ADCYAP1R1	-1.0846	6.23427e-07	1.04163e-05	-6.7302		ALDH5A1	-0.239559	2.92477e-06	2.5679e-05	-1.3257		MCEE	-0.244987	0.00201093	0.00774077	-0.660633		BACH2	-0.448044	0.00601218	0.021653	-0.99509		TLE2	-0.321799	0.000245811	0.00067279	-1.1615
TMTC2	TMTC2	10.3233	CUG			TPRG1	0.937553	6.25318e-07	1.04391e-05	5.81649		CYP7B1	-0.239539	0.00024233	0.00100696	-0.866076		FBXW4	-0.244919	0.000209483	0.00120102	-0.901019		CPLX2	-0.446846	5.26958e-05	0.000642808	-1.91171		RIC3	-0.32162	4.34114e-06	2.06885e-05	-1.72465
TSPAN3	TSPAN3	10.3129	CUG			ALOX5	0.958418	6.27233e-07	1.04622e-05	5.94465		OXER1	-0.239526	1.37953e-05	9.30282e-05	-1.16416		SLC6A17	-0.244915	0.00376015	0.0130186	-0.593869		EDF1	-0.446584	0.00102678	0.00570627	-1.33463		THRA	-0.321583	5.31398e-07	3.68768e-06	-2.0178
CKAP5	CKAP5	10.2926	CUG			NGB	-0.376077	6.27925e-07	1.04649e-05	-2.33246		ADAMTS7	-0.239081	0.000209935	0.000894441	-0.879321		PPIL2	-0.244833	8.80475e-05	0.000593007	-0.992869		MARC1	-0.446569	0.00682558	0.0238283	-0.967207		NDUFAF2	-0.32147	6.5526e-05	0.000211546	-1.3449
DNMT1	DNMT1	10.2924	CUG			B3GALT4	0.659661	6.30267e-07	1.04951e-05	4.09021		KLF9	-0.239054	0.000783379	0.00270384	-0.742509		HMP19	-0.244482	6.19407e-05	0.000446488	-1.02878		GALT	-0.446247	0.000299371	0.00227725	-1.57248		ATXN10	-0.320987	0.000320305	0.000849235	-1.12167
AXL	AXL	10.2877	CUG			CCDC110	-0.873575	6.35644e-07	1.05757e-05	-5.41335		PTP4A3	-0.238865	0.00786096	0.0186098	-0.502697		SEMA3G	-0.243928	0.00262917	0.00963142	-0.629378		ZNF253	-0.445733	0.000779571	0.00462777	-1.3854		MED16	-0.320029	0.000253408	0.000691279	-1.15088
TRIM22	TRIM22	10.2856	CUG			FHIT	-0.499187	6.3964e-07	1.06332e-05	-3.092		OVCA2///DPH1	-0.238535	2.62527e-09	7.77912e-08	-2.04683		EDF1	-0.243726	0.00493821	0.016279	-0.562136		NECAB2	-0.445575	0.000480441	0.00322731	-1.47858		CDH18	-0.31999	2.15904e-05	8.07875e-05	-1.49299
CETN2	CETN2	10.281	CUG			GSG1	-1.19857	6.42877e-07	1.0678e-05	-7.42138		ZNF483	-0.238292	0.00866025	0.0202013	-0.49147		CDC42EP4	-0.243542	0.00791664	0.0238769	-0.511794		NDUFS7	-0.442565	0.00126703	0.00664321	-1.28221		SPACA9	-0.319622	7.53151e-07	4.91272e-06	-1.95708
POLB	POLB	10.2717	CUG			ATP8B3	0.583244	6.44762e-07	1.07003e-05	3.61063		ANKRD20A11P	-0.237895	0.00197927	0.00584195	-0.643149		C22orf39	-0.243277	0.000438916	0.00220634	-0.816832		LIPJ	-0.442465	7.07733e-05	0.000797557	-1.83629		RPRML	-0.319071	2.32984e-05	8.63051e-05	-1.47815
SRGAP2C///SRGAP2B///SRGAP2	SRGAP2C///SRGAP2B///SRGAP2	10.2658	CUG			RAD18	0.405559	6.49427e-07	1.07687e-05	2.50938		SLC39A3	-0.237653	5.19936e-05	0.000279197	-1.01812		SARAF	-0.242119	3.26646e-05	0.000263137	-1.08613		AMHR2	-0.44221	0.000846699	0.00493108	-1.35859		NRG2	-0.31867	1.70194e-07	1.4798e-06	-2.15709
SNRPD1	SNRPD1	10.2586	CUG			PTTG1	0.639851	6.51142e-07	1.07881e-05	3.95833		MOCS1	-0.237538	1.76263e-06	1.68777e-05	-1.36676		OXER1	-0.241885	0.000314966	0.0016766	-0.847017		TIMM9	-0.442096	0.00381546	0.0152901	-1.06919		SURF2	-0.318669	4.25792e-05	0.000145554	-1.39284
TMEM87A	TMEM87A	10.2487	CUG			LOC388494	-0.57046	6.52896e-07	1.08081e-05	-3.52839		AGA	-0.23753	0.00758924	0.018066	-0.503517		EGFL7	-0.241599	0.00185249	0.0072393	-0.660108		LIPE	-0.440839	0.0142622	0.0421166	-0.813707		THRSP	-0.318479	0.0108025	0.0193836	-0.626281
SPAG5	SPAG5	10.2375	CUG			EGLN3	1.07809	6.54088e-07	1.08188e-05	6.66729		PLPP6	-0.237397	0.000434939	0.00165187	-0.798029		RSBN1	-0.241575	9.42515e-06	9.45447e-05	-1.21409		XPNPEP1	-0.440827	0.000573875	0.00367284	-1.4288		POLR1E	-0.318406	8.69669e-06	3.72459e-05	-1.61134
KIAA1549L	KIAA1549L	10.2083	CUG			FEV	-0.466834	6.55509e-07	1.08251e-05	-2.88663		GSX1	-0.236676	0.000893757	0.0030088	-0.721572		OVCA2///DPH1	-0.241411	3.57977e-07	6.63466e-06	-1.55617		IMMP2L	-0.44049	0.000167807	0.00149058	-1.66293		LRRC36	-0.317903	0.0113187	0.0202166	-0.618703
FGD5	FGD5	10.19	CUG			C20orf54	0.623311	6.55569e-07	1.08251e-05	3.85417		USO1	-0.236014	0.000502307	0.00186392	-0.778618		WWOX	-0.24115	1.42519e-07	3.16393e-06	-1.65094		C20orf141	-0.440193	0.00251664	0.0111952	-1.14414		ALDH5A1	-0.317795	0.000181433	0.000516947	-1.18896
HPS3	HPS3	10.1767	CUG			REG3G	-3.05004	6.56217e-07	1.08268e-05	-18.8582		ARL6IP4	-0.235814	0.000117503	0.000548247	-0.926739		IGFALS	-0.240451	0.00216704	0.00823248	-0.640594		MAD2L2	-0.439552	0.00358564	0.0145691	-1.07489		CAMK1D	-0.317763	0.000125286	0.000374054	-1.23994
POC1B	POC1B	10.1645	CUG			CMTM3	0.565555	6.58592e-07	1.08549e-05	3.49591		KIAA1456	-0.235227	1.99929e-05	0.000126209	-1.10536		RPL29	-0.239932	0.000926921	0.00408933	-0.727704		PDIK1L	-0.439048	0.00111976	0.0060734	-1.29558		LSMEM1	-0.316915	5.42482e-06	2.49474e-05	-1.66875
MASTL	MASTL	10.1581	CUG			SLIT3	-0.717085	6.59023e-07	1.08549e-05	-4.43238		GGACT	-0.235207	9.35881e-06	6.77034e-05	-1.1828		XPNPEP1	-0.239391	0.00297812	0.010707	-0.604715		ATP5D	-0.438469	0.00832531	0.0276999	-0.911839		GSC2	-0.315639	2.33165e-05	8.63435e-05	-1.46215
ADGRE5	ADGRE5	10.1422	CUG			ARPC5L	0.394919	6.6143e-07	1.08855e-05	2.44041		ZFP28	-0.234837	4.09826e-06	3.40245e-05	-1.26516		LRRN3	-0.238856	0.00158619	0.00633827	-0.668712		MATN4	-0.438406	0.00825743	0.0275774	-0.913267		SV2B	-0.315475	0.000560837	0.00139966	-1.02566
ABCC1	ABCC1	10.1311	CUG			KCTD16	-0.538965	6.63857e-07	1.09163e-05	-3.32969		OR2S2	-0.234825	0.000412524	0.00157793	-0.794776		TMEM18	-0.238353	3.70844e-05	0.000291072	-1.0561		USF2	-0.438132	0.00266263	0.0116692	-1.12805		LMAN1L	-0.315101	7.9698e-08	8.44114e-07	-2.23676
PLXNA1	PLXNA1	10.0979	CUG			CENPH	0.488965	6.64921e-07	1.09247e-05	3.02045		TAF10	-0.234713	2.61236e-05	0.000157897	-1.07568		AFF1	-0.23825	4.61647e-05	0.00035069	-1.03298		KDM4C	-0.437208	0.000318005	0.00237903	-1.52916		SYT7	-0.314349	2.45181e-08	3.53957e-07	-2.39236
BLZF1	BLZF1	10.0817	CUG			FAR2	0.497809	6.70689e-07	1.10103e-05	3.07321		SIL1	-0.234396	3.13428e-06	2.7174e-05	-1.29009		TMEM175	-0.238184	3.80978e-06	4.5576e-05	-1.29074		CEP164	-0.436991	0.00478545	0.0181698	-1.01385		C2orf69	-0.314034	0.00335765	0.00686017	-0.776909
OGFOD1	OGFOD1	10.0362	CUG			SSX2	-0.389556	6.73654e-07	1.10498e-05	-2.40417		RNF167	-0.234297	5.55531e-08	9.61646e-07	-1.69989		PEMT	-0.23803	9.956e-05	0.000652796	-0.952578		NPRL2	-0.436586	0.000234063	0.00189134	-1.5851		GPR37L1	-0.312089	8.66155e-07	5.51114e-06	-1.89201
XYLT1	XYLT1	10.0352	CUG			OGDHL	-1.19138	6.79116e-07	1.11302e-05	-7.34848		ABHD8	-0.234216	5.70623e-05	0.000300919	-0.993933		LRRC28	-0.237515	0.00167599	0.00664798	-0.659276		TMEM221	-0.4365	0.000357935	0.00260145	-1.50426		SPPL2B	-0.312071	1.59676e-06	9.05223e-06	-1.809
TGFB2	TGFB2	10.0288	CUG			PDGFD	-0.876086	6.80021e-07	1.11358e-05	-5.40324		CHKA	-0.234085	0.00489014	0.0124779	-0.540894		RGS11	-0.237425	5.94985e-06	6.55419e-05	-1.24066		TMEM110-MUSTN1///TMEM110	-0.435008	0.00788636	0.0266388	-0.914877		MAPT	-0.311937	1.29131e-08	2.24417e-07	-2.46086
STK3	STK3	10.0236	CUG			EPOR	-0.328534	6.89327e-07	1.12788e-05	-2.02429		FAM131C	-0.234027	0.000688024	0.00242824	-0.740087		TSPYL1	-0.23731	2.27161e-05	0.000193961	-1.10199		DUS1L	-0.434821	0.0109327	0.0341979	-0.852803		ADORA1	-0.311766	0.00441791	0.00873466	-0.734142
NETO2	NETO2	10.0144	CUG			RCC2	0.452553	6.96073e-07	1.13798e-05	2.78652		HSD17B4	-0.234005	0.000182229	0.000792319	-0.875036		GPS2	-0.237302	3.55499e-07	6.60681e-06	-1.5304		ZMYND12	-0.434546	0.00957851	0.0309101	-0.877219		CRX	-0.311644	2.64853e-06	1.37341e-05	-1.73804
FCHO2	FCHO2	9.98749	CUG			ACSL3	0.437904	6.97228e-07	1.13892e-05	2.69601		ROBO4	-0.234001	3.4452e-05	0.000198342	-1.04429		OARD1	-0.236813	0.00475961	0.0158132	-0.549982		FAM155B	-0.433934	0.00874644	0.028803	-0.893109		ATP8A1	-0.311569	6.64692e-05	0.000214217	-1.30154
PLK4	PLK4	9.97565	CUG			RNF38	-0.311162	6.99894e-07	1.14233e-05	-1.91519		GLRB	-0.233972	0.00407906	0.0107076	-0.559061		MLLT1	-0.236796	5.7131e-05	0.000420015	-1.00476		EIF3F	-0.433823	3.60653e-05	0.000490351	-1.92744		NOVA2	-0.311417	3.39871e-08	4.43612e-07	-2.32588
CCL13	CCL13	9.96685	CUG			RBM4	-0.385418	7.06644e-07	1.15174e-05	-2.37063		MARCH8	-0.233774	1.85415e-05	0.000118471	-1.10618		KCNK12	-0.236681	0.00153283	0.00617174	-0.666141		CLCN2	-0.433144	0.00877985	0.0288837	-0.890766		Ndufaf4	-0.31129	3.26882e-05	0.000115791	-1.39632
MGAT4B	MGAT4B	9.94909	CUG			FLJ40125	0.703861	7.06827e-07	1.15174e-05	4.32923		PGAP2	-0.233558	0.004063	0.0106723	-0.558474		LMAN1	-0.236606	0.0086612	0.0257064	-0.487982		PITHD1	-0.432239	6.13226e-05	0.00071918	-1.82075		TTC17	-0.311183	7.46915e-07	4.87594e-06	-1.90653
ITGA5	ITGA5	9.92314	CUG			TANK	0.355589	7.09367e-07	1.15407e-05	2.18656		SYNGR4	-0.2335	0.00126878	0.00404139	-0.67636		G6PC3	-0.236208	0.000139713	0.000864978	-0.910528		ABI3	-0.432106	1.18981e-05	0.000219986	-2.12791		DECR1	-0.310847	0.00185692	0.00405064	-0.848987
TMEM189-UBE2V1///TMEM189///UBE2V1	TMEM189-UBE2V1///TMEM189///UBE2V1	9.90847	CUG			GALNT9	-0.377115	7.09426e-07	1.15407e-05	-2.31891		MIOX	-0.233207	0.000166598	0.000735509	-0.881133		SETD6	-0.236127	0.000883698	0.00393739	-0.72106		VPS37D	-0.43196	0.00140115	0.00717518	-1.23261		HMP19	-0.310113	0.00499537	0.0097478	-0.713704
CRLF3	CRLF3	9.88329	CUG			CPA2	-3.15848	7.10308e-07	1.15456e-05	-19.4201		KRBA1	-0.232625	0.000157251	0.000700932	-0.884766		KCNC3	-0.235718	3.52664e-05	0.000280159	-1.04957		SELK	-0.430109	5.11741e-05	0.000630484	-1.84558		LIN7B	-0.310028	8.42049e-07	5.38605e-06	-1.88332
RAB27B	RAB27B	9.86528	CUG			HLA-F	0.715545	7.11992e-07	1.15634e-05	4.39883		LCMT1	-0.232357	0.000238943	0.000995938	-0.841528		LYRM2	-0.235514	0.00025988	0.00143171	-0.84437		TRIM24	-0.429731	0.00766955	0.0260732	-0.90898		PRX	-0.309452	9.05474e-07	5.71107e-06	-1.87006
CASK	CASK	9.8378	CUG			RAD54B	0.399434	7.13976e-07	1.15861e-05	2.45505		PHB2	-0.232316	7.99647e-06	5.95406e-05	-1.18414		SH3BGR	-0.235497	0.000829233	0.0037233	-0.725644		PDCD2	-0.429631	0.000561359	0.00361043	-1.39663		ST6GALNAC6	-0.308926	0.00203915	0.00440571	-0.831181
NPL	NPL	9.83472	CUG			TIGD2	0.424817	7.17659e-07	1.16363e-05	2.61011		ACOX2	-0.231875	3.95917e-06	3.30179e-05	-1.25268		RAB39B	-0.235442	1.21986e-06	1.81134e-05	-1.39233		TSPYL1	-0.429473	0.000195178	0.00166058	-1.59316		GABARAPL3	-0.308552	1.22101e-06	7.27718e-06	-1.82455
DYNC2H1	DYNC2H1	9.81789	CUG			TPM4	0.581838	7.21884e-07	1.16952e-05	3.57338		GZMM	-0.231619	2.59015e-05	0.000156834	-1.06236		CA11	-0.235324	0.000162362	0.000974317	-0.891766		URGCP-MRPS24///MRPS24	-0.428972	0.00825093	0.0275621	-0.893761		OXA1L	-0.308419	0.0023033	0.00490856	-0.813501
OXSR1	OXSR1	9.80053	CUG			PERP	0.808334	7.24614e-07	1.17298e-05	4.96309		NCOA1	-0.231597	4.63304e-05	0.000253876	-1.00377		MNX1	-0.235206	0.00174212	0.00687274	-0.648915		UBE2R2	-0.428863	0.0135426	0.0404701	-0.801243		LRRC47	-0.308258	7.57987e-05	0.00024058	-1.27013
CENPL	CENPL	9.79873	CUG			SLC44A4	1.11303	7.39242e-07	1.19568e-05	6.82422		KCNK17	-0.231518	0.000445549	0.00168839	-0.775842		SALL2	-0.234772	0.000247101	0.00137366	-0.846853		PCCB	-0.428378	0.0152671	0.0443696	-0.778039		MYPN	-0.308238	1.30042e-06	7.67011e-06	-1.81426
PARP12	PARP12	9.79647	CUG			TFAP2A	0.296825	7.403e-07	1.19641e-05	1.81971		MSRA	-0.231436	2.89007e-05	0.000171377	-1.05051		PLA2G6	-0.234707	8.53345e-05	0.000578378	-0.954993		PPARA	-0.42821	0.005189	0.0193478	-0.978424		MAP3K15	-0.307258	2.265e-07	1.85591e-06	-2.04171
PCED1B	PCED1B	9.79291	CUG			MCM10	0.351989	7.4259e-07	1.19913e-05	2.15743		TMEM205	-0.231417	9.36624e-05	0.000453973	-0.932249		USF2	-0.234687	0.000182409	0.0010712	-0.877485		REEP5	-0.42802	0.000138855	0.00129456	-1.65106		FEM1A	-0.305007	1.43549e-09	4.72583e-08	-2.69718
XPO1	XPO1	9.79114	CUG			VCP	-0.313933	7.45333e-07	1.20258e-05	-1.92367		CNTD1	-0.23126	2.46206e-05	0.000150466	-1.06581		GPR27	-0.234395	0.000857096	0.00383559	-0.718883		FCN3	-0.427942	0.00602432	0.0216897	-0.95007		TEF	-0.304716	4.32786e-07	3.11384e-06	-1.93913
DLG5	DLG5	9.79058	CUG			ZNF22	-0.384333	7.46469e-07	1.20343e-05	-2.3548		CYP46A1	-0.231218	1.37046e-07	2.03146e-06	-1.58688		GGACT	-0.234313	0.000718479	0.00332147	-0.736583		PCCA	-0.4278	0.00228453	0.0103833	-1.12991		KLHL42	-0.30434	0.00243155	0.00515218	-0.79558
RAB11A	RAB11A	9.79029	CUG			FUT2	0.738065	7.52243e-07	1.21175e-05	4.51965		QSOX2	-0.231205	3.22335e-05	0.00018764	-1.0385		REEP5	-0.233779	0.0018525	0.0072393	-0.638742		TMEM150A	-0.427591	0.000335189	0.00247669	-1.48575		UBE4B	-0.304234	8.75107e-05	0.000273066	-1.23456
NT5DC2	NT5DC2	9.77527	CUG			GTF2IRD1	0.360565	7.55718e-07	1.21635e-05	2.20725		CKB	-0.231131	0.00101068	0.00334053	-0.692328		SLC2A11	-0.233703	0.000303539	0.00162772	-0.822116		CHKA	-0.427589	0.00697195	0.0242288	-0.922158		ECHDC2	-0.304225	0.00768854	0.014293	-0.643178
CARD6	CARD6	9.76736	CUG			SP110	0.528783	7.58143e-07	1.21926e-05	3.23628		RAB3A	-0.231015	1.50773e-06	1.4849e-05	-1.3449		TMEM150A	-0.233701	0.000175213	0.00103764	-0.877881		DUSP22	-0.4273	0.00116213	0.00624976	-1.25402		PHF7	-0.304062	1.12667e-09	4.01615e-08	-2.72081
WDR1	WDR1	9.76365	CUG			WASH5P	-0.446607	7.66672e-07	1.23198e-05	-2.73118		TERT	-0.230992	6.74027e-06	5.16221e-05	-1.19453		C8orf46	-0.233699	0.000337285	0.0017731	-0.811405		CROCC	-0.427144	0.000530086	0.00345482	-1.39918		PDIK1L	-0.303466	0.00541053	0.0104668	-0.687884
ABR	ABR	9.76361	CUG			CNOT6	0.307402	7.73663e-07	1.2422e-05	1.87867		PACSIN1	-0.230493	4.33472e-05	0.000239723	-1.00565		PIFO	-0.233076	0.0065724	0.0204983	-0.508636		RHPN1	-0.426821	0.00626833	0.0223794	-0.940223		THRB	-0.302514	0.00067107	0.00163991	-0.959947
JRKL	JRKL	9.7547	CUG			BAK1	0.508812	7.76373e-07	1.24554e-05	3.10881		SPATA2L	-0.230391	6.41595e-05	0.000331664	-0.965968		ZNF593	-0.232875	0.00587436	0.0186973	-0.519553		MYO15A	-0.426682	0.000392937	0.00278558	-1.45314		SORBS3	-0.302376	0.000501945	0.00126579	-0.997642
CHURC1-FNTB///FNTB	CHURC1-FNTB///FNTB	9.73226	CUG			LRRFIP1	0.466428	7.83011e-07	1.25517e-05	2.84812		NAGLU	-0.230282	5.18757e-06	4.13081e-05	-1.21705		FAM117A	-0.232755	7.8244e-05	0.000538587	-0.955822		ADAMTS10	-0.4243	0.000927295	0.00527448	-1.28681		ALG9	-0.302343	2.35827e-05	8.71836e-05	-1.39906
RASGRF2	RASGRF2	9.72618	CUG			ARSE	-1.14524	7.85715e-07	1.25848e-05	-6.99137		MIB2	-0.230199	0.000292888	0.00118183	-0.813363		STK40	-0.232445	0.000579172	0.0027863	-0.752468		NATD1	-0.422071	0.00044557	0.00305335	-1.4144		TEPP	-0.301462	0.000132947	0.00039417	-1.16856
DEPDC1	DEPDC1	9.7061	CUG			ANXA1	0.853374	7.89543e-07	1.26359e-05	5.20782		OARD1	-0.229981	0.00117869	0.00380324	-0.673522		COX10	-0.232109	0.000192174	0.00111788	-0.862587		C6orf89	-0.41952	6.68116e-05	0.000764955	-1.75156		PTP4A3	-0.300889	0.0191113	0.0322358	-0.517141
RCN3	RCN3	9.69051	CUG			LY6E	0.544803	7.9033e-07	1.26382e-05	3.32449		STARD13	-0.229938	0.000462943	0.00174295	-0.766722		RAB11FIP3	-0.231428	8.81309e-05	0.000593372	-0.938409		STK11	-0.418739	0.000227707	0.00185044	-1.52531		CC2D1A	-0.300316	2.39731e-06	1.26592e-05	-1.68786
KRT15	KRT15	9.68624	CUG			LOC100128485	-0.581417	7.97894e-07	1.27489e-05	-3.54551		KCNIP2	-0.229888	0.00149435	0.00462987	-0.649561		TTC28	-0.231367	0.000235101	0.00131741	-0.83957		PITPNC1	-0.418437	0.00876923	0.0288567	-0.860741		AAAS	-0.299372	1.81886e-06	1.00434e-05	-1.71846
AP2M1	AP2M1	9.67767	CUG			C17orf63	0.513878	8.00336e-07	1.27776e-05	3.13298		SNTA1	-0.229794	4.5626e-05	0.000250555	-0.997487		TDRD3	-0.23109	0.002478	0.00918365	-0.602197		ZNF747	-0.418351	9.85308e-06	0.000193478	-2.09444		ARRB1	-0.29911	1.57176e-05	6.16178e-05	-1.43681
ATP2B4	ATP2B4	9.66435	CUG			RFC1	-0.303566	8.02953e-07	1.2809e-05	-1.85033		RAMP2	-0.229277	9.09387e-05	0.000443942	-0.926565		TMED10	-0.230791	0.0107711	0.0305237	-0.454137		CECR6	-0.41706	0.000181204	0.00157799	-1.56057		KLF9	-0.298632	0.00165841	0.00366518	-0.830288
LAMC1	LAMC1	9.66257	CUG			SMC2	0.458399	8.11161e-07	1.29295e-05	2.79206		MARC1	-0.228969	0.00240165	0.00685834	-0.599782		KCNIP2	-0.230291	0.0172754	0.0447139	-0.405905		ALKBH3	-0.41671	0.00446473	0.0172442	-0.979353		C4orf46///TOMM7	-0.298518	0.000672816	0.00164363	-0.94693
PSRC1	PSRC1	9.63428	CUG			FAM83D	0.999956	8.19564e-07	1.30529e-05	6.08615		EMID1	-0.228523	1.65271e-05	0.000107536	-1.09275		SHISA9	-0.230223	0.000109549	0.00070509	-0.911772		TMEM63C	-0.415923	0.00609551	0.0218856	-0.921266		SLC39A3	-0.298265	9.30884e-06	3.94337e-05	-1.5006
CSTF2	CSTF2	9.63198	CUG			PANK3	0.47872	8.2216e-07	1.30837e-05	2.91303		YJEFN3	-0.22839	1.51611e-05	0.000100697	-1.10067		RUNDC3B	-0.229999	0.000249416	0.00138311	-0.828705		MRPL45	-0.415073	0.00589621	0.0213459	-0.925376		TSPYL2	-0.298177	0.00547443	0.0105766	-0.674375
PKDCC	PKDCC	9.62493	CUG			ATPAF2	-0.363464	8.24393e-07	1.31086e-05	-2.21127		MLLT1	-0.228276	5.53533e-07	6.45376e-06	-1.42829		SLC25A22	-0.229843	0.00937509	0.0273419	-0.466126		MOAP1	-0.414555	8.69168e-05	0.000922773	-1.68347		LYRM1	-0.29806	5.3915e-05	0.000178929	-1.27221
MLKL	MLKL	9.62108	CUG			POL3S	-0.953855	8.28597e-07	1.31649e-05	-5.80102		SLC25A4	-0.22818	0.0018167	0.00545223	-0.625376		CRADD	-0.229833	1.36993e-05	0.000129111	-1.11775		DPP6	-0.414008	0.0122096	0.0373837	-0.79212		MIB2	-0.297469	3.06135e-07	2.35862e-06	-1.93774
ATP10A	ATP10A	9.61873	CUG			RPL17	-0.386783	8.30008e-07	1.31767e-05	-2.352		IMPDH2	-0.227285	0.000125164	0.000577898	-0.886985		GNPTG	-0.229727	0.00109762	0.00469092	-0.679887		UBN2	-0.413542	6.65254e-05	0.000763062	-1.72737		F7	-0.297196	6.92075e-06	3.06088e-05	-1.53349
SLAMF8	SLAMF8	9.61089	CUG			SYN1	-0.619308	8.37995e-07	1.32928e-05	-3.76339		MRO	-0.227256	1.18327e-06	1.21227e-05	-1.34692		SIL1	-0.229489	0.000264923	0.00145325	-0.820856		TTBK1	-0.413029	0.00735345	0.0252266	-0.881201		KCNA2	-0.296537	8.61239e-08	8.91811e-07	-2.095
LUZP6///MTPN	LUZP6///MTPN	9.56786	CUG			CD63	0.389975	8.41673e-07	1.33405e-05	2.36904		PDIK1L	-0.226954	0.00084532	0.00287474	-0.697424		C12orf29	-0.229485	0.0118646	0.0329738	-0.441931		TARBP2	-0.411468	0.00511238	0.0191199	-0.942827		SPATA2L	-0.296463	0.00485681	0.00950418	-0.685911
PBX4	PBX4	9.56681	CUG			CCNA2	0.41104	8.43178e-07	1.33488e-05	2.49669		SLC23A1	-0.226845	3.36481e-05	0.00019465	-1.01468		DECR1	-0.22925	5.73423e-05	0.000421111	-0.97237		WNT10B	-0.410637	0.00343207	0.014104	-1.01199		ANGPT4	-0.296226	0.000112185	0.000339231	-1.17011
ZMYM1	ZMYM1	9.54875	CUG			SAPS2	-0.244673	8.4355e-07	1.33488e-05	-1.48612		PACSIN2	-0.226813	0.00588167	0.0145803	-0.505906		PRDX2	-0.229249	0.00123893	0.00518574	-0.666415		PAIP2	-0.410101	0.000351694	0.00256786	-1.41642		NFIC	-0.295969	0.00862067	0.0158439	-0.611017
LAYN	LAYN	9.52694	CUG			C21orf57	-0.379149	8.45393e-07	1.33672e-05	-2.30255		CNFN	-0.226652	6.77211e-06	5.1827e-05	-1.17163		FAM69B	-0.229083	0.000809595	0.0036537	-0.708263		THRA	-0.410035	0.000376257	0.0026975	-1.40417		CHRNA4	-0.295272	6.38569e-07	4.2885e-06	-1.82915
TTC9	TTC9	9.49177	CUG			BCAR3	0.592235	8.46451e-07	1.33733e-05	3.59629		PKNOX2	-0.226628	1.88102e-06	1.78268e-05	-1.29758		EPO	-0.229006	0.000320275	0.00170168	-0.800256		TDRD3	-0.410016	0.00255029	0.0113188	-1.06334		CTXN1	-0.295164	5.47193e-05	0.0001813	-1.25795
ZNF462	ZNF462	9.48812	CUG			CGNL1	-0.610323	8.48279e-07	1.33914e-05	-3.70555		NKX2-5	-0.226557	5.21431e-05	0.000279852	-0.970298		HACL1	-0.228781	0.000519566	0.00254251	-0.7514		PAPPA2	-0.409988	0.00307699	0.0130063	-1.02984		LMO1	-0.294928	0.000794992	0.00190587	-0.91417
VNN1	VNN1	9.45618	CUG			CHAC1	-0.662239	8.50245e-07	1.34117e-05	-4.0201		CEACAM19	-0.226346	3.41752e-06	2.92313e-05	-1.23727		ALPPL2	-0.228521	0.00143087	0.00582235	-0.650006		MYCT1	-0.409788	0.00572683	0.0208795	-0.918781		EIF3L	-0.294807	5.82934e-05	0.000191257	-1.24832
KRT18	KRT18	9.4494	CUG			RNF126	0.438131	8.54715e-07	1.34715e-05	2.65866		SDPR	-0.225954	0.00976323	0.022324	-0.454259		CDKN2AIPNL	-0.228302	0.00525596	0.0171097	-0.52038		IBA57	-0.409511	7.24454e-05	0.000811045	-1.69537		ANAPC5	-0.294692	7.12426e-06	3.13559e-05	-1.51686
AURKA	AURKA	9.44587	CUG			B4GALNT4	-0.451543	8.61686e-07	1.35705e-05	-2.73845		KIZ	-0.225943	0.000259814	0.00106741	-0.81008		PCBP2	-0.227972	5.1527e-05	0.000385087	-0.977537		MRPL2	-0.409317	0.012938	0.0391082	-0.772844		MTURN	-0.294216	0.000671718	0.00164131	-0.933491
RAC2	RAC2	9.4313	CUG			VRK1	0.503231	8.63345e-07	1.35858e-05	3.0515		SECISBP2	-0.225854	2.91305e-05	0.000172437	-1.0244		TMEM221	-0.227952	0.00112399	0.00477947	-0.672284		PCGF6	-0.409018	0.00118538	0.00633336	-1.19685		TMEM150A	-0.293789	1.14865e-05	4.71205e-05	-1.45126
EHF	EHF	9.39546	CUG			GNG7	-0.416945	8.64371e-07	1.35911e-05	-2.52806		CRTC1	-0.225809	2.7862e-06	2.47033e-05	-1.25436		PEX11G	-0.227912	0.000388521	0.00199495	-0.777314		ARFIP2	-0.408676	0.0102215	0.0324576	-0.813465		TMEM63C	-0.293679	0.00194192	0.00421864	-0.79639
DNAJC9	DNAJC9	9.38706	CUG			ADRA2C	-0.807175	8.67418e-07	1.36282e-05	-4.89291		FTCD	-0.22571	2.66198e-05	0.000160231	-1.03258		SNTA1	-0.227781	0.000925185	0.0040855	-0.691036		ATCAY	-0.406679	0.00378436	0.0151929	-0.984979		CCDC85C	-0.292955	3.3859e-06	1.6849e-05	-1.60256
ZDHHC3	ZDHHC3	9.37012	CUG			APOBEC3G	0.459739	8.68468e-07	1.36338e-05	2.78659		SRP72	-0.224865	0.000759758	0.00263752	-0.701427		PRDM11	-0.227295	6.27387e-06	6.83697e-05	-1.18249		HGFAC	-0.406587	0.00472403	0.0179643	-0.945595		HCN1	-0.292805	1.81706e-07	1.54834e-06	-1.97369
BAK1	BAK1	9.35618	CUG			PRRX2	0.861764	8.71558e-07	1.36715e-05	5.22204		FAM155B	-0.224549	1.54329e-05	0.000102035	-1.08043		CEACAM19	-0.227209	0.000100458	0.000657689	-0.908384		PHF7	-0.406222	0.000270893	0.00210169	-1.44908		MED9	-0.292469	5.6604e-05	0.000186569	-1.24216
STRIP2	STRIP2	9.3535	CUG			PSMD14	0.386081	8.73924e-07	1.36977e-05	2.33908		TRIM24	-0.224495	0.00160329	0.00490356	-0.62746		FXYD7	-0.226469	0.000113329	0.000726201	-0.89357		FAM184A	-0.406001	0.000689855	0.00421833	-1.28347		GSX1	-0.292415	2.38935e-06	1.26232e-05	-1.64387
CAPZB	CAPZB	9.337	CUG			JUP	0.732281	8.74928e-07	1.37026e-05	4.43618		SALL2	-0.224295	4.114e-05	0.000229574	-0.983701		RRS1	-0.226003	0.0139928	0.0377974	-0.419031		LARP1	-0.405122	0.0056923	0.0207775	-0.909381		IBA57	-0.291796	1.33431e-06	7.83256e-06	-1.71422
TTC39B	TTC39B	9.33128	CUG			RSHL1	-0.395785	8.88157e-07	1.38987e-05	-2.3951		ARHGEF15	-0.224111	4.90728e-05	0.000266464	-0.965732		ZNF800	-0.22596	5.92007e-05	0.000431793	-0.955285		HADHA	-0.40498	6.26171e-05	0.000731654	-1.70226		QDPR	-0.291673	6.8787e-05	0.000220694	-1.21409
SNAPC1	SNAPC1	9.29929	CUG			ESRRG	-0.516535	8.88902e-07	1.38994e-05	-3.12563		FITM2	-0.223969	0.000309188	0.00123487	-0.786083		C17orf80	-0.225908	4.06363e-05	0.000315176	-0.991984		KLC3	-0.404923	0.00360354	0.0146124	-0.989337		DUSP16	-0.291636	3.58802e-06	1.76167e-05	-1.588
MAP7D1	MAP7D1	9.27184	CUG			CDC42EP4	-0.38506	8.9244e-07	1.39437e-05	-2.32939		GPM6A	-0.223829	0.00243858	0.00694941	-0.584834		CHCHD5	-0.225842	0.000692104	0.00322299	-0.713622		PRDM11	-0.404593	1.3595e-05	0.000243078	-1.969		TMIGD2	-0.291354	5.75568e-06	2.62102e-05	-1.52666
FAM49B	FAM49B	9.26995	CUG			NAT13	0.369221	8.96343e-07	1.39936e-05	2.23288		FBXL16	-0.223672	4.03667e-06	3.35543e-05	-1.20648		PNPLA2	-0.225733	0.0191446	0.048641	-0.387799		POLR1E	-0.404209	0.000309004	0.00233214	-1.41879		ELOVL2	-0.290739	0.00188173	0.00409913	-0.792392
FERMT3	FERMT3	9.26742	CUG			UNC5B	0.959536	9.09472e-07	1.41873e-05	5.79676		TAF3	-0.223605	3.05935e-08	5.80606e-07	-1.68025		LSMEM1	-0.225708	0.012284	0.0339213	-0.431252		TMEM18	-0.403931	0.00112266	0.00608023	-1.1915		TXNL1	-0.290562	1.47862e-06	8.52184e-06	-1.69402
ITGAM	ITGAM	9.25257	CUG			GNMT	-1.53017	9.12054e-07	1.42164e-05	-9.24218		TCEB3	-0.223571	1.0582e-05	7.47458e-05	-1.11236		CYP46A1	-0.225704	3.03792e-05	0.000248306	-1.0196		ADARB2	-0.403865	0.000478476	0.00322101	-1.34089		FBXO15	-0.29032	0.00100497	0.00234088	-0.870334
CMPK2	CMPK2	9.2407	CUG			LOC344887	0.600217	9.13324e-07	1.4225e-05	3.62493		MYBPC3	-0.223373	4.74828e-05	0.000259165	-0.965744		COMTD1	-0.225643	0.0032274	0.0114715	-0.56211		CCDC60	-0.403718	0.00420746	0.0165208	-0.959225		WDR25	-0.289597	7.68604e-05	0.000243463	-1.19149
FAM114A1	FAM114A1	9.20901	CUG			BUB1B	0.423342	9.21015e-07	1.43334e-05	2.55518		ALKBH7	-0.223078	1.58788e-06	1.55256e-05	-1.29367		PQLC1	-0.225057	0.000527661	0.00257715	-0.737657		CCDC25	-0.403297	0.00135107	0.00697019	-1.15719		WDR83OS	-0.289584	0.000138873	0.000409604	-1.11704
SPECC1	SPECC1	9.20549	CUG			RP11-309M23.2	-0.461235	9.234e-07	1.43592e-05	-2.78337		GALK1	-0.223048	1.67571e-05	0.000108777	-1.06523		IFNLR1	-0.225042	0.00212369	0.00809503	-0.601517		PRX	-0.402986	2.71918e-05	0.000404938	-1.83986		KIFC3	-0.288544	0.00895842	0.0163941	-0.590871
SH3BGRL3	SH3BGRL3	9.18008	CUG			SPARC	1.11229	9.33105e-07	1.44987e-05	6.70718		RAB39B	-0.223005	3.27851e-09	9.36052e-08	-1.89205		QPRT	-0.224762	0.0001443	0.000887964	-0.863252		FUZ	-0.401781	0.00637522	0.0226553	-0.882111		RAMP2	-0.288066	0.00136467	0.00307886	-0.825301
LIMA1	LIMA1	9.17776	CUG			LOC147080	-0.57222	9.35419e-07	1.45193e-05	-3.44991		CHST8	-0.222908	1.87961e-05	0.000119835	-1.05345		WFIKKN1	-0.22458	0.00405587	0.0138673	-0.537178		TMED2	-0.400881	0.0063206	0.0225189	-0.881634		MPI	-0.287975	2.25844e-05	8.40673e-05	-1.33799
PRRG4	PRRG4	9.15935	CUG			KIAA0664	-0.307839	9.35899e-07	1.45193e-05	-1.85589		RNF208	-0.222886	3.08151e-05	0.000180519	-1.00549		SPACA3	-0.224529	0.00147742	0.00597966	-0.635529		REEP2	-0.399182	3.19049e-05	0.000450055	-1.79478		LRRN4	-0.286831	0.000389138	0.00100871	-0.978065
ZFHX4	ZFHX4	9.15524	CUG			TNXB	-0.54807	9.36943e-07	1.45241e-05	-3.30393		NRG2	-0.222544	7.49208e-08	1.22898e-06	-1.58571		CSF1	-0.224393	0.00242581	0.00901985	-0.58682		TBKBP1	-0.398783	4.7748e-05	0.000601324	-1.72316		CACHD1	-0.286462	0.000291249	0.000781535	-1.01285
FTL	FTL	9.15027	CUG			PPP4R1	0.439112	9.41051e-07	1.45763e-05	2.64626		EDDM3A	-0.222375	0.000225575	0.000948962	-0.810938		STX8	-0.224257	0.000363348	0.00188813	-0.771373		MKRN2	-0.398436	4.18786e-05	0.000547903	-1.74436		STX5	-0.28639	2.19523e-05	8.19757e-05	-1.33415
SLC15A4	SLC15A4	9.14025	CUG			ERP27	-2.35462	9.42533e-07	1.45794e-05	-14.1882		CRYGD	-0.222369	0.000247698	0.00102446	-0.801881		ADORA1	-0.224254	0.000361007	0.00187885	-0.771989		ACTR3B	-0.398072	0.000289521	0.00221753	-1.40851		CSMD3	-0.286369	0.000351091	0.000920302	-0.989286
VEZT	VEZT	9.1376	CUG			TMEM195	0.729757	9.42725e-07	1.45794e-05	4.39723		TMEM18	-0.222352	1.98914e-05	0.000125715	-1.04535		FAM131C	-0.224018	0.0059148	0.0187759	-0.499125		NXPH3	-0.397454	0.00256262	0.0113497	-1.02993		MARCH8	-0.285778	6.13931e-10	2.5695e-08	-2.63255
LETM2	LETM2	9.12188	CUG			MPZL3	0.635154	9.48684e-07	1.46601e-05	3.82546		WDR13	-0.222332	0.000982967	0.00326751	-0.668654		ASB16	-0.224005	0.000744711	0.00342247	-0.70069		NOP14	-0.397341	0.001415	0.0072261	-1.13212		NDUFAF4	-0.285606	3.7495e-05	0.000130384	-1.2641
STK26	STK26	9.11424	CUG			C20orf39	0.874404	9.49976e-07	1.46655e-05	5.26591		ZNF253	-0.222253	0.00379399	0.0100749	-0.538052		SLC13A3	-0.223899	0.000164354	0.000983072	-0.847283		CASKIN2	-0.397045	0.0166423	0.0475259	-0.706258		LRRC28	-0.284983	3.20596e-08	4.2546e-07	-2.13567
RNF128	RNF128	9.11413	CUG			CCDC94	-0.325661	9.50518e-07	1.46655e-05	-1.96114		MYLK2	-0.222217	0.000737774	0.00257702	-0.695999		HBQ1	-0.223502	0.00216245	0.00822274	-0.595644		ARVCF	-0.396179	4.08357e-05	0.000538408	-1.73881		CAND2	-0.283309	0.000147153	0.000430437	-1.0857
ADAM17	ADAM17	9.10198	CUG			UMOD	-0.823376	9.55604e-07	1.47324e-05	-4.95649		SARAF	-0.221988	8.90003e-06	6.50142e-05	-1.12118		CBX6	-0.223427	0.00138359	0.00566173	-0.638777		DIRAS1	-0.395319	0.00435517	0.0169271	-0.933347		GPR25	-0.281933	3.48652e-06	1.72399e-05	-1.53868
PRIM2	PRIM2	9.07288	CUG			ITGA2B	-0.360292	9.59067e-07	1.47743e-05	-2.16829		ALKBH5	-0.221966	5.1785e-06	4.12598e-05	-1.17327		NRSN2	-0.22307	2.97307e-05	0.000244107	-1.00979		RNF167	-0.395011	0.0012515	0.00658202	-1.14655		PIGH	-0.280728	0.000800131	0.00191667	-0.86937
LRRFIP1	LRRFIP1	9.05095	CUG			THRA	-0.474954	9.61774e-07	1.48044e-05	-2.85776		KLK2	-0.221887	1.77464e-06	1.69528e-05	-1.27605		HIP1R	-0.222757	0.000657391	0.00309266	-0.708853		IMPDH2	-0.393783	0.0139718	0.0414049	-0.730368		SNRK	-0.280713	0.000889374	0.00210218	-0.856432
GIPC1	GIPC1	9.04467	CUG			GRB10	-0.696408	9.63937e-07	1.48262e-05	-4.18956		SCARA5	-0.221797	0.00288728	0.00799242	-0.563256		CXXC1	-0.222554	8.43977e-06	8.58904e-05	-1.12916		SIRT2	-0.393324	0.000322739	0.0024023	-1.37315		EIF2B4	-0.279789	5.59865e-05	0.000184836	-1.18964
TMCC1	TMCC1	9.02473	CUG			C19orf55	-0.399508	9.66101e-07	1.48479e-05	-2.40303		MYOD1	-0.221674	5.06888e-06	4.05291e-05	-1.17378		GHRL	-0.222209	0.000147392	0.000902069	-0.8514		TEX261	-0.392246	6.08524e-06	0.000135432	-2.04584		ATP5L	-0.279167	4.3031e-07	3.10105e-06	-1.77724
SEPT9	SEPT9	9.02315	CUG			WDR19	-0.196334	9.70682e-07	1.49067e-05	-1.18054		FHIT	-0.221665	0.000797479	0.00274216	-0.686782		GYG1	-0.222064	0.000962044	0.00421618	-0.669924		NDST1	-0.390918	5.20958e-05	0.000637591	-1.67438		ZNF800	-0.278334	3.316e-09	8.44761e-08	-2.3601
TNFSF10	TNFSF10	9.02225	CUG			GSTA3	-1.35128	9.78975e-07	1.50224e-05	-8.12017		CYB5D2	-0.220951	5.2427e-06	4.16572e-05	-1.16672		MYLK2	-0.220758	0.0101441	0.0291658	-0.440145		CRADD	-0.390618	0.00356147	0.0144841	-0.956377		SNURF///SNRPN	-0.278158	0.0184845	0.031295	-0.482101
MFSD6	MFSD6	8.99315	CUG			CCL15	-0.79802	1.00017e-06	1.53279e-05	-4.78806		HDLBP	-0.220904	0.00081387	0.0027864	-0.68247		C1orf115	-0.220742	0.000556665	0.00269419	-0.718384		FDX1	-0.39045	0.00172186	0.00836576	-1.0792		SARS	-0.278065	4.35706e-05	0.000148463	-1.21259
STAT2	STAT2	8.95677	CUG			C17orf59	-0.367097	1.00044e-06	1.53279e-05	-2.20251		SIVA1	-0.220633	2.08222e-05	0.000130625	-1.03289		OTUD7A	-0.220421	0.000761512	0.0034847	-0.687344		ADM2	-0.390422	7.37784e-05	0.000822289	-1.61325		ABI3	-0.278005	0.000347069	0.000910619	-0.961783
DDX58	DDX58	8.92463	CUG			STK39	0.584565	1.00132e-06	1.53295e-05	3.50706		ZFYVE9	-0.220612	3.09618e-05	0.000181274	-0.99478		PIGL	-0.22021	3.32113e-05	0.000266544	-0.98626		MLEC	-0.389959	0.00410004	0.0162081	-0.930916		SLC25A4	-0.27721	1.55539e-05	6.10625e-05	-1.33287
HAVCR1	HAVCR1	8.89262	CUG			TSKU	0.507555	1.00216e-06	1.53304e-05	3.04486		THRB	-0.220466	0.000765976	0.00265346	-0.686926		TRIAP1	-0.220009	0.00484232	0.0160277	-0.50931		LYRM1	-0.389853	0.000680383	0.00417275	-1.23476		NTN1	-0.275687	2.85643e-06	1.46242e-05	-1.52846
SKAP1	SKAP1	8.88358	CUG			RPS2	-0.411756	1.00541e-06	1.53683e-05	-2.46957		LRRC28	-0.22043	0.000332467	0.0013124	-0.766713		MYCL	-0.219479	0.0113258	0.0317108	-0.427091		ZKSCAN2	-0.389498	0.000909955	0.00519984	-1.18446		SYT5	-0.274842	9.68091e-06	4.07531e-05	-1.37808
ZFAS1	ZFAS1	8.875	CUG			EFHD2	0.558108	1.00948e-06	1.54186e-05	3.34636		TRPM3	-0.220384	5.89361e-05	0.000308899	-0.932141		ASB8	-0.219386	8.41747e-05	0.000571662	-0.893959		SCGB2B2	-0.389068	0.0154447	0.0447627	-0.704687		MAPK4	-0.273916	1.21235e-06	7.2353e-06	-1.62059
LPCAT1	LPCAT1	8.86896	CUG			CUZD1	-3.14332	1.02106e-06	1.55834e-05	-18.8315		AGER	-0.220358	8.3366e-06	6.16e-05	-1.1192		LAMC3	-0.219265	0.00012732	0.000801439	-0.854062		CELF4	-0.388666	0.000221134	0.0018153	-1.42071		DPP6	-0.273846	0.00810169	0.0149857	-0.572729
KDM2A	KDM2A	8.86683	CUG			RALB	0.42779	1.04632e-06	1.59565e-05	2.55833		PYROXD1	-0.220303	0.024546	0.0486925	-0.354692		TMEM64	-0.219094	8.12224e-05	0.000555467	-0.896167		APBB1	-0.388592	0.000483625	0.00324204	-1.28837		LARS	-0.273204	0.000176671	0.000504783	-1.02529
CCDC74B///CCDC74A	CCDC74B///CCDC74A	8.8665	CUG			SLC26A9	1.35364	1.04865e-06	1.59797e-05	8.09391		APC2	-0.220124	1.18883e-05	8.22325e-05	-1.08409		MRPL45	-0.218873	0.0137162	0.0372084	-0.40771		GGT7	-0.388129	0.0036307	0.0147037	-0.947039		ASTN2	-0.273031	1.47811e-05	5.84735e-05	-1.31882
ZBTB1	ZBTB1	8.85648	CUG			MAGEE1	-0.390257	1.05097e-06	1.60028e-05	-2.33312		FAM117A	-0.21996	1.01586e-05	7.24055e-05	-1.0983		PRDX3	-0.218864	0.000131728	0.000824084	-0.849261		NDFIP1	-0.387964	0.0103609	0.0327911	-0.769953		SLC35F1	-0.272875	0.000323556	0.000856625	-0.952349
ITGA6	ITGA6	8.8531	CUG			MDK	0.790938	1.05329e-06	1.60258e-05	4.72779		EBAG9	-0.219928	0.000511335	0.00189087	-0.723847		MLXIP	-0.218804	0.00168983	0.00669384	-0.606558		KLHDC10	-0.387244	0.00197426	0.00927324	-1.04734		SLC13A3	-0.271942	4.37709e-07	3.14416e-06	-1.72923
SRD5A3	SRD5A3	8.83763	CUG			IRS1	0.596319	1.06296e-06	1.61604e-05	3.5621		SARS	-0.219616	2.10806e-05	0.00013184	-1.02695		POMT1	-0.218488	8.51969e-06	8.66169e-05	-1.10764		PCYT1B	-0.387154	0.000313499	0.00235485	-1.3565		CUTA	-0.27157	0.00139137	0.00313274	-0.775754
ARPC5	ARPC5	8.83523	CUG			MRPS2	-0.306218	1.06643e-06	1.62008e-05	-1.82875		FOXN3	-0.219573	7.46098e-06	5.62112e-05	-1.1258		ARFIP2	-0.218471	0.000170417	0.00101545	-0.823307		TSSC4	-0.387146	0.00139157	0.0071327	-1.10588		ISYNA1	-0.271349	0.000229557	0.000633539	-0.987468
NADSYN1	NADSYN1	8.82198	CUG			GAS2	-1.12994	1.07798e-06	1.63636e-05	-6.74281		LRP3	-0.219317	0.000169241	0.000744594	-0.827154		RAB3A	-0.218396	7.57813e-05	0.000525553	-0.899887		ZNF524	-0.385815	0.00858935	0.0284122	-0.797109		KCNIP2	-0.270991	3.12942e-06	1.58211e-05	-1.49168
TSTA3	TSTA3	8.81816	CUG			VAMP8	0.581106	1.08163e-06	1.64063e-05	3.46684		SRBD1	-0.219248	0.000756394	0.00262877	-0.684329		LARP1	-0.218088	0.00552925	0.0178307	-0.492298		EPB41	-0.385798	1.08577e-05	0.000206721	-1.9152		AKAP9	-0.270592	0.000438018	0.00111959	-0.908786
PALB2	PALB2	8.81577	CUG			BAT2D1	0.416208	1.0927e-06	1.65616e-05	2.48122		KCTD17	-0.219158	0.000198241	0.000853011	-0.8115		EEF1D	-0.217732	0.00142251	0.00579183	-0.619871		ATF4	-0.382825	0.0103173	0.0326949	-0.760458		LRFN2	-0.270549	3.68991e-06	1.80223e-05	-1.46989
NCAPD2	NCAPD2	8.8152	CUG			NAT8L	-0.641035	1.09379e-06	1.65654e-05	-3.82125		SPPL2B	-0.218984	2.03359e-05	0.000127969	-1.02742		CRYBB3	-0.21766	0.000421907	0.00213774	-0.734556		LRRC75B	-0.382771	0.00161648	0.00797421	-1.06848		PPARA	-0.270266	3.205e-05	0.000113774	-1.21462
KIAA0930	KIAA0930	8.81229	CUG			MFSD6	0.408159	1.11676e-06	1.69003e-05	2.42938		WDR5	-0.218925	6.34657e-07	7.20564e-06	-1.35678		REEP2	-0.217197	0.00414122	0.0141118	-0.517554		LGI4	-0.382417	0.000505386	0.00335195	-1.26059		UCP3	-0.27014	1.34257e-07	1.24126e-06	-1.85642
HMGN2P46	HMGN2P46	8.78333	CUG			C6	-1.52692	1.12177e-06	1.69435e-05	-9.08534		MAPKAPK3	-0.218828	0.000100785	0.000482408	-0.87457		GPR25	-0.216882	0.00112346	0.00477922	-0.63968		ERBB4	-0.382126	0.000445512	0.00305335	-1.28056		CYP1A2	-0.269696	1.43949e-08	2.43638e-07	-2.1149
TNFRSF10B	TNFRSF10B	8.78261	CUG			KCNK16	-0.350861	1.12269e-06	1.69435e-05	-2.08753		ATP5G2	-0.218778	2.94472e-05	0.000174058	-0.991275		SOX1	-0.216875	0.000206256	0.00118486	-0.799313		ZNF213	-0.382116	0.00932068	0.0302673	-0.775906		TTN	-0.269657	6.80337e-06	3.01616e-05	-1.39339
CXorf23	BCLAF3	8.75397	CUG			OR5H1	-0.903993	1.12285e-06	1.69435e-05	-5.37847		WBSCR17	-0.218742	4.69465e-06	3.81209e-05	-1.16554		C2orf69	-0.216816	0.000204738	0.00117748	-0.79979		IP6K3	-0.381989	0.00625829	0.0223543	-0.841729		MID2	-0.269447	2.73481e-05	9.93037e-05	-1.22951
RAB38	RAB38	8.73213	CUG			HHATL	-0.353914	1.12373e-06	1.69435e-05	-2.10555		BEGAIN	-0.218687	0.000200098	0.000859911	-0.80887		FICD	-0.216457	0.00179509	0.00704885	-0.594372		OXA1L	-0.380938	0.000898513	0.00515304	-1.16052		WDR13	-0.269247	0.00285998	0.00594976	-0.684867
RNF24	RNF24	8.72766	CUG			GOLSYN	-1.11774	1.1246e-06	1.69435e-05	-6.64945		SPACA3	-0.218529	2.86995e-05	0.000170684	-0.992587		VKORC1	-0.216422	0.00489664	0.0161732	-0.499958		PTH1R	-0.380766	0.00092618	0.00526949	-1.15498		ADRB1	-0.268932	5.88562e-05	0.000192762	-1.13764
SEPT10	SEPT10	8.70933	CUG			CDC7	0.412784	1.125e-06	1.69435e-05	2.45559		CERK	-0.218342	9.31704e-05	0.000452882	-0.880076		CEP68	-0.216295	0.000245591	0.00136676	-0.78078		ATG4D	-0.380272	0.0157065	0.0453803	-0.68598		CELF4	-0.268579	1.70102e-05	6.59856e-05	-1.28093
BARD1	BARD1	8.67774	CUG			ZFYVE9	-0.331717	1.12562e-06	1.69435e-05	-1.97325		PLG	-0.218182	2.43942e-05	0.000149261	-1.00641		EIF2A	-0.215722	0.0121951	0.0336988	-0.412852		ATMIN	-0.379663	0.000100373	0.00101744	-1.51804		KCNAB1	-0.267773	0.000310041	0.000825375	-0.939503
CDC25B	CDC25B	8.67308	CUG			FXYD1	-0.709088	1.13114e-06	1.70136e-05	-4.21658		CD300LG	-0.218023	0.000146282	0.000659584	-0.836074		LGI3	-0.215491	7.2806e-05	0.000508915	-0.891667		ALG9	-0.379538	0.00486177	0.0183778	-0.877948		GSE1	-0.267561	0.000119095	0.000357591	-1.04994
MAP4K5	MAP4K5	8.66696	CUG			VSIG1	1.13072	1.13917e-06	1.71214e-05	6.72035		SLC13A3	-0.217978	3.08779e-06	2.6874e-05	-1.20113		KCNH2	-0.215426	0.000144659	0.000889614	-0.827161		VGF	-0.379507	0.00317842	0.0133194	-0.947927		ALKBH5	-0.267518	2.55099e-07	2.04052e-06	-1.76382
ARFIP1	ARFIP1	8.66199	CUG			DKFZP564O0823	-0.436508	1.14469e-06	1.71912e-05	-2.59343		RPL27A	-0.217906	6.73074e-06	5.15686e-05	-1.12699		RGMA	-0.215399	0.000965552	0.00422973	-0.649477		AMD1	-0.379128	2.73482e-05	0.000406995	-1.72999		CACNA1G	-0.266892	7.83833e-07	5.08106e-06	-1.62958
BORA	BORA	8.65667	CUG			TMEM173	0.683881	1.14924e-06	1.72464e-05	4.06197		PEMT	-0.217866	6.98479e-05	0.00035503	-0.905418		MAPT	-0.215375	1.98405e-05	0.000174452	-1.01279		SGF29	-0.378433	0.000110617	0.00109436	-1.49715		NDUFB1	-0.266742	1.11036e-05	4.57953e-05	-1.32158
SYNC	SYNC	8.65196	CUG			MKI67	0.328273	1.17485e-06	1.76114e-05	1.94666		NTNG1	-0.217793	0.000181771	0.000790835	-0.814651		BOD1	-0.215169	0.000412286	0.0020969	-0.728305		PI16	-0.377854	9.65647e-05	0.000990145	-1.51715		NLK	-0.266139	0.00120559	0.00275868	-0.776808
MYL9	MYL9	8.64566	CUG			TMEM45B	1.21612	1.17534e-06	1.76114e-05	7.21142		IBA57	-0.217707	0.000366512	0.00142714	-0.748023		ARHGEF4	-0.215144	0.00285231	0.010318	-0.547499		PIGH	-0.377115	0.00777394	0.0263554	-0.795471		C10orf82	-0.265999	9.36069e-05	0.000289847	-1.07163
TMEM184B	TMEM184B	8.61962	CUG			PID1	-0.685233	1.18063e-06	1.76772e-05	-4.06198		DIMT1	-0.21765	0.000169219	0.000744594	-0.82088		MRPS2	-0.214664	0.00135917	0.00558316	-0.615383		YJEFN3	-0.376762	0.000424365	0.00294995	-1.27054		ZNF556	-0.26595	1.69476e-05	6.57777e-05	-1.26882
ABHD3	ABHD3	8.57841	CUG			CCDC124	-0.358086	1.19173e-06	1.78299e-05	-2.12124		B9D1	-0.21741	8.07235e-06	5.99085e-05	-1.10727		CTXN1	-0.214093	0.000514822	0.00252066	-0.70401		RTBDN	-0.376681	0.000206763	0.00173127	-1.38789		LCN6	-0.265713	2.98466e-05	0.000106955	-1.20238
DHX35	DHX35	8.57834	CUG			TRPS1	0.60061	1.19293e-06	1.78344e-05	3.55764		KCNH1	-0.217338	4.07323e-05	0.000227736	-0.954126		WBSCR17	-0.214029	7.19376e-05	0.000503712	-0.886731		CLYBL	-0.375915	0.0150227	0.0438464	-0.685388		INTS6	-0.265645	0.000630989	0.00155159	-0.85006
DSN1	DSN1	8.57643	CUG			LOC131055	0.594324	1.19725e-06	1.78855e-05	3.51948		CXXC1	-0.217251	4.02241e-07	4.92388e-06	-1.38943		ATF4	-0.213873	0.00337055	0.0118875	-0.528758		WDR6	-0.375475	0.00465224	0.0177643	-0.875734		GALR2	-0.265271	0.00011284	0.000340838	-1.04717
RPE	RPE	8.57456	CUG			KRT14	0.880879	1.20685e-06	1.80152e-05	5.21335		SCMH1	-0.217097	0.000172148	0.000755101	-0.817172		CD320	-0.213843	0.00315681	0.0112756	-0.534768		ZNF76	-0.375408	0.00443077	0.0171369	-0.883532		PPP1R10	-0.264967	0.000239092	0.00065691	-0.959562
POLQ	POLQ	8.57416	CUG			VTN	-0.514413	1.20968e-06	1.80438e-05	-3.04395		ZNF689	-0.217084	0.000111414	0.000523922	-0.858146		WDR37	-0.213492	3.19369e-07	6.06056e-06	-1.38678		STOX1	-0.375246	1.53087e-06	5.21791e-05	-2.18208		DIS3L	-0.264923	0.00209654	0.0045152	-0.709594
GLI3	GLI3	8.5715	CUG			LGI3	-0.63941	1.21819e-06	1.8157e-05	-3.78166		MLXIP	-0.217012	0.000697899	0.0024571	-0.684935		CKB	-0.213351	0.0137965	0.0373467	-0.396882		TRMT61A	-0.374764	0.00292402	0.0125229	-0.949659		TMEM88	-0.26443	0.011834	0.0210287	-0.509522
WISP3	WISP3	8.56878	CUG			ELL2	-0.514311	1.22051e-06	1.81736e-05	-3.04136		METTL21B	-0.216968	0.0022537	0.00650611	-0.574336		MID2	-0.212791	0.00340131	0.01197	-0.525244		SARS	-0.374711	0.00236001	0.0106466	-0.984397		CFAP70	-0.264091	0.0088023	0.0161417	-0.542814
DBN1	DBN1	8.55705	CUG			LRRC8A	0.652292	1.22115e-06	1.81736e-05	3.85715		ARVCF	-0.216878	6.72252e-06	5.15444e-05	-1.12179		UTF1	-0.212603	0.0029122	0.0104997	-0.539115		THEM4	-0.374202	0.00429925	0.0167567	-0.885588		TSPOAP1	-0.263941	0.000259562	0.00070659	-0.946427
KIAA1217	KIAA1217	8.53407	CUG			HSD17B10	-0.293947	1.23205e-06	1.83111e-05	-1.73704		MROH8	-0.216502	3.79974e-08	6.95605e-07	-1.6065		PDE8A	-0.21254	4.79873e-05	0.000361963	-0.917934		RHBG	-0.373065	0.00162637	0.00800699	-1.0404		TTLL11	-0.2637	4.71124e-08	5.68486e-07	-1.93209
RAD18	RAD18	8.53258	CUG			BZW1	0.386504	1.23223e-06	1.83111e-05	2.28397		MAGI3	-0.216367	0.00728534	0.0174582	-0.462495		TMEM205	-0.212521	0.00242004	0.00900169	-0.555993		C15orf38-AP3S2///AP3S2	-0.372279	0.00362818	0.0146986	-0.908477		SSU72	-0.263397	4.06008e-07	2.95665e-06	-1.68349
RAD21	RAD21	8.52917	CUG			NICN1	-0.377456	1.23447e-06	1.83306e-05	-2.2302		RUNDC3A	-0.216175	0.00391465	0.0103346	-0.520399		SIX5	-0.212477	0.00201663	0.00775852	-0.572704		LRFN1	-0.372147	0.00495689	0.0186611	-0.857721		CENPC	-0.262894	0.0139264	0.0243088	-0.487973
CD276	CD276	8.52782	CUG			AP2A2	-0.245381	1.24749e-06	1.85099e-05	-1.44872		NSMCE4A	-0.216007	0.000284606	0.00115321	-0.765908		FOXN3	-0.212278	0.000346075	0.00181181	-0.734659		BAIAP3	-0.371086	0.000491254	0.00328338	-1.22781		B3GALT1	-0.262265	0.000117015	0.000351917	-1.03116
DOPEY2	DOPEY2	8.50087	CUG			CTTNBP2	-0.788222	1.25602e-06	1.8612e-05	-4.6513		KLHL15	-0.215543	6.78912e-05	0.000346381	-0.898423		NATD1	-0.212223	0.00072546	0.00334991	-0.66625		PURA	-0.370326	0.000179099	0.00156519	-1.38758		ELAVL3	-0.262082	2.6549e-07	2.10617e-06	-1.72344
ACP6	ACP6	8.49678	CUG			PHPT1	-0.341266	1.25625e-06	1.8612e-05	-2.01378		ARTN	-0.215166	3.21562e-05	0.000187297	-0.966684		RPL27A	-0.212218	0.000543957	0.00264466	-0.692773		PHF10	-0.369099	0.000180115	0.0015716	-1.38207		APBB1	-0.261509	2.41204e-05	8.89346e-05	-1.20755
SFT2D2	SFT2D2	8.4846	CUG			SDPR	-0.843678	1.26872e-06	1.87826e-05	-4.97486		NPAS1	-0.215021	1.78703e-05	0.000114578	-1.02089		DXO	-0.212103	4.24015e-05	0.000326823	-0.927446		URM1	-0.369096	0.0112879	0.0350992	-0.718772		ATMIN	-0.261385	3.96271e-05	0.000136705	-1.15062
UBE2D1	UBE2D1	8.47318	CUG			UBASH3B	0.305148	1.26986e-06	1.87853e-05	1.79923		SAMD1	-0.214736	1.63347e-05	0.000106832	-1.02792		LCMT1	-0.211998	0.00582294	0.0185802	-0.473785		TBC1D15	-0.367833	0.00119369	0.00636241	-1.07522		PCBP2	-0.260807	5.46523e-05	0.000181105	-1.11166
RAD54B	RAD54B	8.47296	CUG			TAPBP	-0.377248	1.27121e-06	1.87912e-05	-2.22417		UBE2B	-0.214596	2.70402e-06	2.40479e-05	-1.19487		PLEKHH3	-0.211747	0.00637236	0.0199571	-0.464933		B9D1	-0.367291	0.00302613	0.0128462	-0.925247		KIZ	-0.260456	4.88881e-06	2.28652e-05	-1.38323
NNMT	NNMT	8.46546	CUG			GHRH	-0.487961	1.28662e-06	1.90016e-05	-2.87436		ZNF275	-0.214531	2.00456e-06	1.88136e-05	-1.22239		RHBG	-0.211269	0.000212295	0.00121406	-0.776002		CCDC28A	-0.367229	0.00426427	0.0166618	-0.870389		ARHGEF15	-0.259841	1.37255e-05	5.4865e-05	-1.26347
HARS2	HARS2	8.45598	CUG			STEAP1	0.842488	1.28736e-06	1.90016e-05	4.96251		C22orf39	-0.21428	0.000236101	0.000986518	-0.777173		RAMP2	-0.211204	0.00228556	0.0085991	-0.557791		SETMAR	-0.367212	0.000720404	0.00434495	-1.15393		ERBB4	-0.259827	0.000395359	0.00102328	-0.884193
CDC7	CDC7	8.41732	CUG			C6orf167	0.2302	1.28981e-06	1.90235e-05	1.35576		LBX1	-0.213907	7.39657e-05	0.000372426	-0.883645		PAIP2	-0.211033	0.000165826	0.000990716	-0.797777		PRSS36	-0.367194	0.00270975	0.011822	-0.942612		ZHX3	-0.259755	0.000223172	0.000618378	-0.948459
ALPK2	ALPK2	8.40112	CUG			TMPRSS9	-0.38361	1.29088e-06	1.90251e-05	-2.25912		MED16	-0.213791	3.83651e-06	3.21296e-05	-1.15791		SRP72	-0.210814	0.00584248	0.018622	-0.470833		TERT	-0.366083	0.00196183	0.00922462	-0.991112		UBXN8	-0.259481	0.0270495	0.0438423	-0.406825
MTMR2	MTMR2	8.3898	CUG			C7orf28A	0.418823	1.29329e-06	1.90463e-05	2.46616		MOB3C	-0.213706	5.36968e-05	0.000286528	-0.912534		DUS1L	-0.210682	0.00337956	0.011912	-0.520626		CLCN1	-0.366022	0.0129386	0.0391082	-0.691091		MACROD1	-0.258654	0.00409356	0.00817496	-0.617639
VRK1	VRK1	8.35811	CUG			CALN1	-0.257027	1.29461e-06	1.90516e-05	-1.51334		RDH12	-0.213624	1.48899e-05	9.92186e-05	-1.03119		THRA	-0.210379	0.00107635	0.00462041	-0.624416		WDR37	-0.365673	1.01475e-05	0.00019719	-1.82604		DPP7	-0.258636	0.0012795	0.00290799	-0.748223
VGLL1	VGLL1	8.35193	CUG			SGIP1	0.392195	1.29586e-06	1.90558e-05	2.30902		EXD2	-0.213461	0.00157841	0.00484423	-0.59807		ADRA2B	-0.210084	0.000649978	0.0030669	-0.669559		GTSF1L	-0.365417	0.00858832	0.0284122	-0.754986		PQLC1	-0.25854	0.000102654	0.000314006	-1.03122
TXNRD1	TXNRD1	8.34855	CUG			SEC14L2	0.416329	1.30756e-06	1.92135e-05	2.44949		ZNF302	-0.213245	0.00166498	0.00505654	-0.592521		DCT	-0.209628	0.000537743	0.0026201	-0.685362		TRIM44	-0.365155	0.000167052	0.00148677	-1.37925		SECISBP2	-0.257797	0.00205639	0.0044382	-0.692672
KDM1B	KDM1B	8.34244	CUG			HLA-J	0.658478	1.31843e-06	1.93588e-05	3.87182		STK40	-0.212814	0.000454034	0.00171385	-0.71142		N4BP2L1	-0.209294	1.50595e-05	0.000139427	-1.00926		WDR13	-0.364828	0.00723846	0.0249285	-0.780861		MBP	-0.257535	2.31167e-06	1.22797e-05	-1.45149
PLEKHA7	PLEKHA7	8.3257	CUG			STXBP6	-0.56046	1.33658e-06	1.96066e-05	-3.29215		PCDH9	-0.212226	0.0148311	0.0318846	-0.388125		KIFC3	-0.208885	0.00168356	0.00667542	-0.579399		MCUR1	-0.364557	0.00158843	0.00787062	-1.02041		RASA4B///RASA4CP///RASA4	-0.25734	0.00520992	0.0101193	-0.587552
SMC2	SMC2	8.31164	CUG			DUSP6	0.637662	1.33729e-06	1.96066e-05	3.74548		ZFPM1	-0.212222	0.000240202	0.00100057	-0.76812		ATG4A	-0.208849	0.0142219	0.0382786	-0.385752		USHBP1	-0.364453	0.00266128	0.0116656	-0.938434		CECR2	-0.256998	2.13162e-05	7.99638e-05	-1.20051
NEMP1	NEMP1	8.30534	CUG			OXR1	0.299139	1.34246e-06	1.96678e-05	1.75658		PROP1	-0.211989	0.000170943	0.000750948	-0.798595		TMIGD2	-0.208844	0.00364242	0.0126649	-0.50929		SLC25A5-AS1	-0.362501	0.00481742	0.0182568	-0.839983		NDFIP1	-0.256811	0.00500693	0.00976779	-0.590776
PEX11B	PEX11B	8.29117	CUG			GMPR	-0.461736	1.35197e-06	1.97859e-05	-2.70994		CPQ	-0.211795	0.00100445	0.00332263	-0.634976		ARVCF	-0.208715	0.000363618	0.00188905	-0.717846		ERP44	-0.36248	0.00328956	0.0136383	-0.899989		KCNH1	-0.256134	1.44929e-05	5.74565e-05	-1.23939
LPP	LPP	8.26715	CUG			PDK2	-0.401868	1.35252e-06	1.97859e-05	-2.3585		SNTG1	-0.21178	0.000499389	0.00185411	-0.699204		USHBP1	-0.208666	4.66665e-05	0.000353708	-0.90373		PIGL	-0.361739	0.000129637	0.00122823	-1.40618		BHLHE23	-0.255891	6.03314e-06	2.72535e-05	-1.33561
GLMP	GLMP	8.18987	CUG			LOC642550	0.646034	1.35596e-06	1.98215e-05	3.79077		CAMKK1	-0.21139	3.98561e-05	0.000223698	-0.93001		ZNF444	-0.208542	0.0108842	0.0307883	-0.409411		DCXR	-0.361025	0.00808775	0.0271614	-0.755326		GCNT4	-0.255431	2.80231e-05	0.000101387	-1.16284
STX7	STX7	8.18199	CUG			ABP1	0.729338	1.35706e-06	1.9823e-05	4.27932		GRIK5	-0.211195	1.03882e-05	7.37097e-05	-1.05248		TPSG1	-0.208525	0.000411941	0.00209613	-0.705892		SCAP	-0.360879	0.00116669	0.0062682	-1.05847		CDNF	-0.255059	0.000352241	0.00092288	-0.880758
PHTF2	PHTF2	8.17388	CUG			LILRA1	-0.290199	1.36687e-06	1.99514e-05	-1.70181		SHPK	-0.210728	3.61454e-05	0.000207038	-0.936041		URGCP-MRPS24///MRPS24	-0.208375	0.00850974	0.0253716	-0.431354		SPRN	-0.360839	0.0067799	0.0237024	-0.782579		IRX4	-0.254798	0.00150696	0.0033633	-0.719014
FANK1	FANK1	8.13071	CUG			POGK	0.332282	1.37068e-06	1.99923e-05	1.94819		PPP3R2	-0.210481	4.31725e-05	0.000238951	-0.918705		EMID1	-0.20819	0.000469867	0.00233416	-0.692861		TUSC5	-0.36047	0.00512388	0.0191565	-0.825622		LHX6	-0.254638	0.000127967	0.000381276	-0.99128
CBX1	CBX1	8.12496	CUG			KIAA0141	-0.274734	1.39215e-06	2.02877e-05	-1.60893		C12orf29	-0.210256	0.00275325	0.00767673	-0.538288		FZD9	-0.208094	0.00686914	0.021267	-0.450127		SORBS3	-0.360376	0.00640993	0.0227422	-0.790358		UBL7	-0.254445	1.93101e-06	1.05457e-05	-1.45395
FKBP14	FKBP14	8.08451	CUG			UBL4A	-0.656353	1.39299e-06	2.02877e-05	-3.84364		HYKK	-0.21024	0.000124224	0.000574344	-0.821155		B9D1	-0.207967	5.34401e-05	0.000395889	-0.888464		ELAVL3	-0.360253	0.00212125	0.00978434	-0.963103		CASKIN1	-0.252757	1.39646e-05	5.56604e-05	-1.22713
CASP3	CASP3	8.07773	CUG			hCG_1984468	-0.354604	1.39428e-06	2.02915e-05	-2.07644		RTN4RL1	-0.210061	4.05679e-06	3.37078e-05	-1.13261		YPEL1	-0.207951	0.00049492	0.00244131	-0.687376		RIMS4	-0.359927	0.000719225	0.00433901	-1.1313		TMEM192	-0.251852	0.00113127	0.00260553	-0.742064
FIGNL1	FIGNL1	8.0746	CUG			PLK3	0.733712	1.39974e-06	2.03561e-05	4.29512		MAPK4	-0.20994	3.73565e-05	0.00021248	-0.929539		MCF2L	-0.207778	0.0026225	0.00961222	-0.536333		CLDND2	-0.359546	0.00596837	0.0215232	-0.799683		HS6ST3	-0.251826	1.92966e-05	7.34556e-05	-1.18724
MFSD14B	MFSD14B	8.06707	CUG			COMTD1	-0.792137	1.40718e-06	2.04492e-05	-4.63531		SPACA9	-0.209859	3.8432e-05	0.00021731	-0.92659		FAM104B	-0.207554	1.57071e-05	0.00014424	-0.997071		SLC35F1	-0.35917	0.00145827	0.00739092	-1.01867		HIPK4	-0.251717	4.40815e-05	0.000150019	-1.09641
BCL2L15	BCL2L15	8.06211	CUG			PI16	-1.09257	1.40979e-06	2.04599e-05	-6.39248		NXF1	-0.209706	0.000298294	0.0011996	-0.73929		GRM4	-0.207464	6.0263e-05	0.000437464	-0.875487		TTC17	-0.358875	0.00214844	0.00987812	-0.957434		PLD5	-0.251147	0.000333866	0.000880246	-0.873093
ARRDC2	ARRDC2	8.04598	CUG			TNNT3	-0.445211	1.40999e-06	2.04599e-05	-2.60483		COMMD10	-0.209443	4.29873e-05	0.000237991	-0.914566		ITFG2	-0.207282	0.000638535	0.00301992	-0.662227		HM13	-0.358003	0.0130208	0.0392712	-0.674965		CLYBL	-0.250825	1.17066e-05	4.78552e-05	-1.23696
STK31	STK31	8.04301	CUG			MAOA	-0.68171	1.41797e-06	2.0546e-05	-3.98687		LINC00319	-0.209413	0.000365871	0.00142532	-0.719684		ZNF696	-0.207281	0.000524787	0.00256538	-0.679885		SPRYD3	-0.35755	0.00412572	0.0162929	-0.852579		BCL2L13	-0.250417	6.54137e-09	1.38841e-07	-2.04949
DAGLB	DAGLB	8.02564	CUG			ZNF217	0.528433	1.41801e-06	2.0546e-05	3.09045		POU6F1	-0.209227	7.94099e-06	5.92142e-05	-1.06708		PERM1	-0.206568	0.00157159	0.00629704	-0.579146		PCP4L1	-0.356859	0.000748261	0.00447057	-1.11552		MAP2K6	-0.250367	0.000523324	0.00131447	-0.821511
MOB1A	MOB1A	8.02364	CUG			C20orf24	0.43882	1.43071e-06	2.07149e-05	2.56466		G6PC3	-0.209176	2.41542e-05	0.000148194	-0.965765		LSS	-0.206549	0.000914497	0.00404515	-0.627666		RASL10B	-0.356773	0.00457742	0.0175667	-0.834627		USP16	-0.250134	0.0140496	0.0245007	-0.463333
TLCD1	TLCD1	8.00322	CUG			RBM41	0.382001	1.44017e-06	2.08366e-05	2.23149		XKR8	-0.20881	0.000139045	0.000631818	-0.805346		SEC22C	-0.206537	0.00109516	0.00468301	-0.611457		LARS	-0.355933	0.0100094	0.0319475	-0.71172		KIF1C	-0.249561	4.52778e-07	3.23461e-06	-1.58324
KCTD11	KCTD11	7.99546	CUG			RGN	-1.16842	1.44191e-06	2.08465e-05	-6.82483		ATG4D	-0.208359	3.25031e-05	0.00018871	-0.935133		TEPP	-0.206485	0.000307558	0.00164536	-0.725192		LSMEM1	-0.355859	0.00113253	0.00612172	-1.04834		C12orf29	-0.249551	0.00497424	0.00970913	-0.574784
TMEM43	TMEM43	7.96285	CUG			NEFM	-0.595694	1.45322e-06	2.09947e-05	-3.47746		ALDH9A1	-0.208238	9.03061e-06	6.57732e-05	-1.05041		NXNL1	-0.205945	0.00235537	0.00880792	-0.541211		NAGLU	-0.35583	0.00504608	0.0189422	-0.817357		GZMM	-0.249482	0.0132067	0.0231912	-0.468829
RASA3	RASA3	7.95653	CUG			C1orf112	0.421231	1.46721e-06	2.11813e-05	2.45725		PHPT1	-0.208188	0.000317582	0.00126196	-0.728273		EIF3G	-0.20576	0.00176866	0.00695581	-0.566324		FEM1A	-0.35537	0.00151235	0.00759051	-1.00227		TMEM80	-0.249183	6.46055e-05	0.000209061	-1.04401
HMGB2	HMGB2	7.94989	CUG			SFRP5	-0.918801	1.46924e-06	2.1195e-05	-5.35928		CELF4	-0.208136	8.06483e-06	5.98845e-05	-1.06012		IFRD2	-0.205719	0.00241123	0.00897716	-0.538524		COX10	-0.355137	0.00174793	0.00845866	-0.97928		MKRN2	-0.249057	4.94587e-07	3.47841e-06	-1.5705
ETHE1	ETHE1	7.93367	CUG			CLDN23	1.03328	1.47966e-06	2.13297e-05	6.02385		SYP	-0.208129	0.00242037	0.0069056	-0.54449		CLYBL	-0.205718	0.00237482	0.0088706	-0.53988		DEXI	-0.354948	0.00535578	0.0198363	-0.80615		MTSS1	-0.248742	0.000324733	0.000859333	-0.86773
DENND3	DENND3	7.92786	CUG			TFCP2L1	0.914566	1.48845e-06	2.14409e-05	5.32942		TXN2	-0.207982	4.56814e-06	3.7272e-05	-1.11068		EXD2	-0.205362	0.00592372	0.0187984	-0.457424		SLC38A10	-0.354754	0.00763192	0.0259709	-0.751144		NATD1	-0.248168	0.00014703	0.000430175	-0.951127
DDX39A	DDX39A	7.92664	CUG			COL1A2	1.21469	1.51292e-06	2.17775e-05	7.06972		CARMIL3	-0.207921	7.71135e-08	1.25785e-06	-1.47891		UHRF1BP1	-0.205144	0.00186524	0.0072751	-0.559893		GRM4	-0.354672	0.00814228	0.0272948	-0.740999		ARHGEF4	-0.247324	0.000266913	0.000723583	-0.883846
IDH1	IDH1	7.9202	CUG			MSL3L2	0.413456	1.51587e-06	2.1804e-05	2.40604		C8orf44-SGK3///SGK3	-0.207843	0.00127733	0.00406329	-0.601436		FAHD2A	-0.204843	0.00476868	0.0158356	-0.475564		NUDT16	-0.354629	0.000445973	0.00305445	-1.18825		ZBTB40	-0.247313	2.12101e-07	1.76069e-06	-1.65043
MYL6	MYL6	7.90027	CUG			PPIL5	0.322836	1.51841e-06	2.18219e-05	1.87846		ATPAF1	-0.207573	6.77498e-05	0.000345833	-0.865389		PGPEP1	-0.204767	0.000412504	0.0020969	-0.69305		TMIGD2	-0.354426	0.001079	0.00590868	-1.05157		C1orf122	-0.247013	0.0130209	0.0229048	-0.465709
CEP135	CEP135	7.89954	CUG			TAP1	0.672271	1.51933e-06	2.18219e-05	3.91151		MUC7	-0.206872	1.75785e-05	0.000112992	-0.983683		FDX1	-0.20427	0.00508665	0.0166761	-0.468507		SNX22	-0.353834	0.00197961	0.0092905	-0.956562		RTN4RL1	-0.246927	0.0114848	0.0204787	-0.479007
RBMS2	RBMS2	7.8963	CUG			CERK	-0.262177	1.52465e-06	2.187e-05	-1.52504		NDUFAF2	-0.206294	9.10778e-05	0.000444408	-0.833549		MFSD6L	-0.203959	0.00679587	0.0210787	-0.442132		SPATA1	-0.353435	5.58884e-06	0.000127191	-1.85648		UTF1	-0.246862	0.013306	0.0233434	-0.463101
TCF7L2	TCF7L2	7.89471	CUG			ONECUT1	-1.46057	1.52488e-06	2.187e-05	-8.49577		KIAA0513	-0.206119	0.00316441	0.00861894	-0.515237		CLDN19	-0.203822	0.00187442	0.00730106	-0.555851		RPAP2	-0.353048	0.00160005	0.00791427	-0.987074		MLLT1	-0.246845	2.2046e-06	1.17846e-05	-1.39632
RALBP1	RALBP1	7.85498	CUG			LIMK1	0.532161	1.53003e-06	2.19279e-05	3.09468		MYCT1	-0.205884	0.0168208	0.035448	-0.365269		LHX6	-0.203379	0.00455159	0.0152319	-0.476281		SPTBN4	-0.353045	0.00100585	0.00561902	-1.05824		PDCD2	-0.246422	4.20215e-06	2.01255e-05	-1.3249
ST6GAL2	ST6GAL2	7.84706	CUG			SKAP1	0.755616	1.5314e-06	2.19316e-05	4.39384		FAM57B	-0.205649	0.000211563	0.000900626	-0.755669		OR2S2	-0.203253	0.000820036	0.00368853	-0.627272		RUNDC3A	-0.352009	0.00315153	0.0132392	-0.880544		UBE2G2	-0.246198	2.10281e-06	1.13306e-05	-1.39771
TALDO1	TALDO1	7.84038	CUG			PCNA	0.434326	1.53322e-06	2.19417e-05	2.52534		CIZ1	-0.205577	0.000103176	0.000491658	-0.819515		SNX22	-0.202566	0.000143283	0.000882775	-0.778624		AFF1	-0.351765	0.00130577	0.00679177	-1.01454		SNTG2	-0.245911	5.18168e-05	0.000172767	-1.05386
DUOX1	DUOX1	7.83123	CUG			C5orf43	0.45103	1.55113e-06	2.21819e-05	2.62019		FRS3	-0.205479	0.000114034	0.000534392	-0.810198		CCDC94	-0.202296	2.60006e-05	0.000217689	-0.927533		FBXL17	-0.351337	0.0057714	0.0210006	-0.786546		OLFM2	-0.245895	0.000146113	0.00042794	-0.943083
ARPC5L	ARPC5L	7.82796	CUG			DUOX1	0.496394	1.55506e-06	2.22221e-05	2.88318		NDST1	-0.205413	0.000786607	0.00271233	-0.637653		CACNG8	-0.202231	0.00199973	0.00770971	-0.545828		C21orf62	-0.350761	0.000461928	0.0031379	-1.16994		GPS2	-0.24574	3.00743e-05	0.000107684	-1.11119
LMNB2	LMNB2	7.81474	CUG			TNFAIP6	1.02631	1.56871e-06	2.24008e-05	5.95715		MTURN	-0.205193	0.00218521	0.00635126	-0.545917		JMJD8	-0.20209	0.00596086	0.0188985	-0.449589		C21orf2	-0.350658	2.47493e-05	0.00037821	-1.61529		ZNF839	-0.245458	2.21598e-06	1.1834e-05	-1.38792
RP2	RP2	7.81046	CUG			IL2RA	0.761481	1.57154e-06	2.24251e-05	4.41939		SYT7	-0.205064	0.00413732	0.0108368	-0.488725		GGT7	-0.201931	0.00138244	0.00565929	-0.577392		MRAP	-0.350205	0.0148725	0.0435305	-0.640041		LRPAP1	-0.245203	0.000734223	0.00177894	-0.768509
SLC44A2	SLC44A2	7.79936	CUG			NIPA1	0.285018	1.57582e-06	2.24653e-05	1.65381		SLC6A17	-0.204957	0.00221842	0.00643126	-0.543947		BAIAP3	-0.201557	0.0171957	0.0445555	-0.355663		ASXL1	-0.349669	0.000284806	0.00218822	-1.23974		PSMF1	-0.245079	8.76245e-09	1.68923e-07	-1.97469
ANKRD27	ANKRD27	7.79149	CUG			NACA	-0.364695	1.57663e-06	2.24653e-05	-2.11606		PPP1R3F	-0.204929	0.000513057	0.00189517	-0.674183		KLK2	-0.20082	4.76119e-05	0.000359666	-0.867999		MAPKAPK3	-0.34888	0.0173776	0.0491764	-0.614032		WDR6	-0.244929	1.82251e-05	7.00738e-05	-1.1608
EMB	EMB	7.76902	CUG			DDX58	0.62105	1.5873e-06	2.2601e-05	3.60168		HSF4	-0.204803	0.000701455	0.00246624	-0.645949		NRG2	-0.200546	1.27867e-05	0.000122219	-0.981322		SPATA2L	-0.348522	0.0160908	0.0462906	-0.625047		MSI1	-0.244891	0.000300702	0.000803599	-0.862474
CENPJ	CENPJ	7.73935	CUG			GRN	0.642225	1.5931e-06	2.26553e-05	3.72346		RPAP2	-0.204599	0.000299932	0.00120428	-0.720797		HAPLN4	-0.200337	0.00726391	0.0222317	-0.428487		NDUFAF2	-0.348395	0.00408067	0.0161516	-0.832409		PRDX3	-0.244869	0.000426988	0.00109468	-0.825107
REEP4	REEP4	7.72131	CUG			FBXO15	-0.503041	1.59341e-06	2.26553e-05	-2.91647		TXNDC15	-0.204475	1.78563e-06	1.70258e-05	-1.17536		GSC2	-0.200337	0.0184376	0.047169	-0.347443		TOLLIP	-0.347843	0.00520103	0.0193764	-0.794442		TRIM24	-0.244867	7.31681e-06	3.21109e-05	-1.25756
ST3GAL4	ST3GAL4	7.70982	CUG			SERPINB9	0.427805	1.60307e-06	2.27763e-05	2.47915		MAN2A1	-0.204403	0.000232252	0.000972095	-0.742807		SARS	-0.200003	0.000255775	0.00141222	-0.718441		ZNF358	-0.347653	0.00534919	0.0198152	-0.789768		AHCYL1	-0.244677	0.00562656	0.0108384	-0.550464
TXNDC9	TXNDC9	7.70381	CUG			BHLHE41	0.672856	1.60787e-06	2.28166e-05	3.89836		PACS2	-0.204231	7.55703e-07	8.3291e-06	-1.25023		IL11RA	-0.199752	8.30627e-05	0.000564865	-0.815107		NMT2	-0.347181	0.00324137	0.013499	-0.864227		SHCBP1L	-0.244151	7.60765e-06	3.31904e-05	-1.24975
SP1	SP1	7.7025	CUG			CEND1	-0.672896	1.60822e-06	2.28166e-05	-3.89853		PAX1	-0.204175	0.000561899	0.00204406	-0.663637		RBM5	-0.199738	9.8116e-05	0.000645203	-0.800603		SLC16A11	-0.346797	3.82829e-05	0.000512816	-1.5318		RUNDC3A	-0.244068	9.03344e-05	0.000280811	-0.987048
CDC42BPA	CDC42BPA	7.69913	CUG			FIGN	-0.278132	1.61337e-06	2.28732e-05	-1.61102		RADIL	-0.204078	0.00162035	0.00494756	-0.569458		TMED2	-0.199668	0.014235	0.0382987	-0.368716		BAHD1	-0.346134	0.00827416	0.027588	-0.720746		ADCYAP1R1	-0.243943	3.61688e-07	2.69403e-06	-1.5714
APOBEC3C	APOBEC3C	7.67032	CUG			KIAA1211	0.559247	1.61932e-06	2.29411e-05	3.23841		ZNF800	-0.20354	1.13656e-06	1.17208e-05	-1.20993		ADRA2C	-0.199599	0.00941863	0.0274602	-0.40439		EIF2A	-0.345905	0.00451721	0.0173864	-0.811193		PRDM11	-0.243485	4.17939e-08	5.17792e-07	-1.79665
PSMC4	PSMC4	7.65028	CUG			PTP4A3	-0.476548	1.6205e-06	2.29414e-05	-2.75938		CLDN5	-0.20339	0.000721008	0.00252713	-0.639065		FAM155B	-0.199268	0.000492517	0.00243123	-0.659094		CA7	-0.345551	0.00833084	0.0277141	-0.718508		BCKDK	-0.243323	0.000332114	0.000876773	-0.84645
ERCC6L	ERCC6L	7.64576	CUG			DSG3	0.885786	1.62223e-06	2.29494e-05	5.1286		MAPT	-0.203274	6.57462e-07	7.42316e-06	-1.25666		MED16	-0.199066	0.000257603	0.00142077	-0.714458		JMJD8	-0.345433	0.00156375	0.00777809	-0.969226		CTNNA2	-0.242944	0.00112413	0.00259124	-0.716486
PPIC	PPIC	7.63805	CUG			CSNK1G3	0.251009	1.64273e-06	2.32228e-05	1.45194		TSPOAP1	-0.202684	1.45244e-06	1.4395e-05	-1.18325		SDR39U1	-0.197832	0.00014925	0.000910925	-0.756922		HADHB	-0.344835	0.00133399	0.00690133	-0.991349		TCL6	-0.242696	1.08556e-07	1.05647e-06	-1.69022
GBP5	GBP5	7.62895	CUG			FHDC1	0.446545	1.64496e-06	2.32378e-05	2.58275		NPY	-0.202305	6.55708e-05	0.000337077	-0.846302		SPPL2B	-0.197798	0.0005478	0.00265953	-0.645094		TAF1C	-0.344591	9.79722e-05	0.00100046	-1.38143		DIMT1	-0.242292	0.00118768	0.0027205	-0.708778
ARHGAP11A	ARHGAP11A	7.62729	CUG			LOC147710	-0.269486	1.6471e-06	2.32513e-05	-1.55852		QPRT	-0.201728	3.046e-05	0.000178902	-0.91106		CRTC1	-0.197698	0.000149749	0.000912918	-0.756121		DSCAML1	-0.344225	0.000380335	0.00271809	-1.17719		MBD1	-0.24226	5.9541e-10	2.5117e-08	-2.23489
FUT8	FUT8	7.60958	CUG			RAB3D	-0.513443	1.65039e-06	2.32811e-05	-2.96894		TMEM64	-0.201675	2.00615e-05	0.000126516	-0.947396		FAM162B	-0.197525	0.000466306	0.00231875	-0.658021		DECR1	-0.343531	0.00163172	0.00801733	-0.957541		PAIP2	-0.241781	0.00537441	0.0104069	-0.548763
ARF4	ARF4	7.60397	CUG			ALPL	-0.269591	1.65169e-06	2.32828e-05	-1.55879		ADRA1D	-0.201482	0.0017226	0.0052059	-0.556858		CYB561D1	-0.197125	0.000331671	0.00175005	-0.685857		ATXN10	-0.342569	0.000385246	0.00274509	-1.16962		EIF4EBP2	-0.241666	3.68277e-08	4.71535e-07	-1.7965
ANKH	ANKH	7.58739	CUG			GPX3	-1.14536	1.67683e-06	2.36081e-05	-6.61504		ALAD	-0.201437	0.000401579	0.00154303	-0.684126		MUC7	-0.1971	0.00063417	0.00300347	-0.630286		OGFOD2	-0.342313	0.0102973	0.032641	-0.680271		PAPPA2	-0.240883	0.000237389	0.000652635	-0.873089
CAPZA1	CAPZA1	7.56934	CUG			DAPL1	-1.44277	1.6774e-06	2.36081e-05	-8.3325		UFL1	-0.201349	0.00382766	0.0101392	-0.486675		FEM1A	-0.196993	0.000896822	0.00398799	-0.600296		CTNS	-0.341922	0.00773397	0.0262519	-0.722001		TRIML1	-0.23963	0.000505708	0.00127412	-0.789844
TRADD	TRADD	7.54005	CUG			POP7	0.316523	1.67835e-06	2.36081e-05	1.82796		KLF16	-0.201181	3.53751e-05	0.000203197	-0.895516		ARMCX3	-0.196853	0.001984	0.00766031	-0.531986		SLC25A3	-0.34094	0.00224579	0.0102387	-0.903024		UFL1	-0.238745	0.0171171	0.0292118	-0.42176
SLC9A6	SLC9A6	7.51399	CUG			POM121L1P	-0.409143	1.68617e-06	2.37012e-05	-2.36202		KLHDC10	-0.201098	1.15246e-05	8.02347e-05	-0.993098		PCP2	-0.196576	0.0119897	0.0332443	-0.377661		RPL15	-0.340397	0.000881243	0.00507366	-1.03988		LENG9	-0.238188	4.07572e-05	0.000140037	-1.0456
MFHAS1	MFHAS1	7.5045	CUG			MAPK8IP1	-0.302312	1.69037e-06	2.37433e-05	-1.74495		MCF2L	-0.200991	0.000485373	0.00181165	-0.666069		SLC23A1	-0.196212	0.0061402	0.0193524	-0.433985		HS6ST3	-0.340373	6.50012e-06	0.000143229	-1.76554		GABARAPL1	-0.237581	0.018226	0.0309116	-0.413227
MAGED2	MAGED2	7.48935	CUG			LOC26010	0.508208	1.69291e-06	2.37622e-05	2.93305		SLC25A20	-0.200963	0.00296737	0.00816499	-0.507959		GALNT9	-0.19592	0.00105351	0.00454061	-0.583326		RGS11	-0.340098	0.00549338	0.0201943	-0.768675		DLL1	-0.237185	0.0246281	0.0403242	-0.381528
PHF14	PHF14	7.4848	CUG			WDR32	-0.253517	1.69621e-06	2.37865e-05	-1.46292		KIAA1683	-0.200859	6.66261e-06	5.11236e-05	-1.03972		NDFIP1	-0.195804	2.84906e-05	0.000235256	-0.889989		C16orf86	-0.339598	0.00210777	0.00973955	-0.908823		ACR	-0.236963	2.6849e-06	1.38902e-05	-1.32014
HSP90AA1	HSP90AA1	7.48395	CUG			C9orf163	-0.676507	1.69705e-06	2.37865e-05	-3.90365		MBD3	-0.200629	5.32903e-05	0.000284861	-0.857358		ARL6IP4	-0.19551	0.00487757	0.0161135	-0.45198		ALDH9A1	-0.337814	0.00607045	0.0218169	-0.748859		HIPK2	-0.236863	2.06751e-05	7.78747e-05	-1.1096
NUP85	NUP85	7.47831	CUG			BEGAIN	-0.724372	1.70047e-06	2.38174e-05	-4.17921		PID1	-0.200471	0.0116094	0.0258569	-0.387949		POLR2L	-0.195425	0.0130954	0.0358369	-0.367961		MIF4GD	-0.337236	0.0025318	0.0112525	-0.875658		ARMCX3	-0.235763	0.0280406	0.0452537	-0.365954
NLRC5	NLRC5	7.44237	CUG			ATP11B	0.235391	1.70304e-06	2.38365e-05	1.35792		ADAD2	-0.200426	0.000454847	0.00171628	-0.66985		UBE2G2	-0.194956	0.000135597	0.000844681	-0.754041		CRY2	-0.336352	0.000359287	0.00260785	-1.15858		C9orf40	-0.234922	0.0141826	0.0247132	-0.434194
PLXNB2	PLXNB2	7.42536	CUG			CMTM1	0.283167	1.7078e-06	2.3866e-05	1.63319		PRDM11	-0.200377	6.98467e-06	5.31739e-05	-1.03312		SSTR3	-0.194786	0.00193812	0.00751174	-0.528381		CNTFR	-0.335955	0.00719314	0.0248225	-0.719979		BOD1	-0.234702	0.00926888	0.0168952	-0.477142
PJA1	PJA1	7.41073	CUG			G3BP2	0.252008	1.70831e-06	2.3866e-05	1.45344		SCAP	-0.200158	2.18949e-07	3.00205e-06	-1.33298		TIMM9	-0.194601	0.0162927	0.0427025	-0.347948		PDHA1	-0.33509	0.0077314	0.0262473	-0.707624		PDE8A	-0.234387	0.00385388	0.007751	-0.565835
SMAD3	SMAD3	7.41065	CUG			LOC389023	-1.2608	1.70877e-06	2.3866e-05	-7.27144		RHPN1	-0.200119	0.0033066	0.00895231	-0.496419		RPL10L	-0.194435	0.00197534	0.00763123	-0.525823		RHBDL3	-0.335018	0.00175588	0.00847535	-0.923144		TRPV5	-0.234101	1.51612e-05	5.9711e-05	-1.1282
TTC9C	TTC9C	7.40341	CUG			YTHDF1	0.277409	1.72125e-06	2.40232e-05	1.59903		MCEE	-0.200036	0.00168744	0.00511331	-0.554655		SPACA9	-0.193748	0.00130951	0.00541087	-0.558555		MBD1	-0.333745	1.05825e-07	7.77535e-06	-2.32801		FRAT1	-0.233606	0.00442303	0.00874322	-0.549975
TRIP12	TRIP12	7.39082	CUG			JAGN1	-0.380407	1.73623e-06	2.42152e-05	-2.1913		LYRM1	-0.199828	0.00152801	0.00471799	-0.562691		MYBBP1A	-0.193708	0.000309017	0.00165142	-0.679919		AGBL3	-0.333634	0.0053172	0.0197132	-0.75879		GBAS	-0.233079	0.0204992	0.0342797	-0.393499
COG7	COG7	7.38859	CUG			PEX13	0.450474	1.73902e-06	2.4221e-05	2.59459		OTUD7A	-0.199447	0.000707093	0.00248392	-0.628364		MCUR1	-0.193521	0.0170994	0.0443603	-0.341955		MBP	-0.333374	0.00757692	0.0258302	-0.706922		GYG1	-0.232971	0.00525583	0.0102013	-0.531023
TFEC	TFEC	7.38734	CUG			C1orf95	-0.267609	1.73909e-06	2.4221e-05	-1.54134		ENPP5	-0.19937	0.00493655	0.0125837	-0.459862		NAGLU	-0.193495	0.00114498	0.00485453	-0.569107		KLF13	-0.33262	0.00809589	0.0271729	-0.695753		SCAP	-0.232823	0.00116511	0.00267405	-0.683018
MPHOSPH6	MPHOSPH6	7.38423	CUG			TMEM123	0.503101	1.75753e-06	2.44524e-05	2.8954		IL6ST	-0.199263	0.0138092	0.0300657	-0.370595		LRRC75B	-0.19323	0.00102242	0.00444053	-0.57783		SPEF1	-0.331589	0.00939558	0.0304615	-0.672157		SAFB2	-0.231834	0.000215905	0.00060034	-0.849844
KRAS	KRAS	7.32516	CUG			SPACA3	-1.06394	1.75901e-06	2.44524e-05	-6.1227		SLC25A42	-0.199241	0.00010233	0.000488426	-0.794972		TNR	-0.193134	0.00038438	0.00197619	-0.659597		UTRN	-0.331498	0.0133916	0.0401333	-0.620951		RSBN1	-0.231486	0.00311939	0.00642914	-0.580089
CSNK1A1	CSNK1A1	7.31916	CUG			NHLH2	-0.46054	1.75943e-06	2.44524e-05	-2.65024		GGT7	-0.199139	0.000232171	0.000972089	-0.723709		PHB2	-0.192972	0.00148417	0.00600294	-0.545824		WDR5	-0.330143	0.00100116	0.0056013	-0.990264		CCNC	-0.231213	0.00427841	0.00848834	-0.547679
SRI	SRI	7.31665	CUG			RPL34	-0.365137	1.76366e-06	2.4494e-05	-2.10084		FAM135B	-0.199085	0.000220731	0.000931858	-0.727882		C15orf38-AP3S2///AP3S2	-0.192587	0.00751443	0.0228607	-0.409076		GSE1	-0.330066	0.0164864	0.047196	-0.588466		NUP214	-0.230603	2.49136e-05	9.14789e-05	-1.0616
CDC23	CDC23	7.31247	CUG			UTS2D	0.267597	1.77802e-06	2.46761e-05	1.5387		GCGR	-0.199084	3.75329e-06	3.15335e-05	-1.08015		EDDM3A	-0.192354	0.00572367	0.0183462	-0.431321		ATP5J	-0.329706	0.00103044	0.00572101	-0.984825		ELAC1	-0.230202	5.71027e-05	0.000187868	-0.976827
ARL6IP6	ARL6IP6	7.30997	CUG			ARF6	0.474449	1.79848e-06	2.49425e-05	2.72576		CCDC94	-0.199035	3.75118e-06	3.15288e-05	-1.07993		NECAB2	-0.192293	0.0064408	0.0201327	-0.421326		TMEM201	-0.329075	0.00263294	0.0115647	-0.848868		HSD17B4	-0.229982	0.000881563	0.00208584	-0.702537
SLC1A1	SLC1A1	7.302	CUG			CARD14	0.455568	1.80931e-06	2.50752e-05	2.61609		HAX1	-0.198981	0.000165232	0.000730905	-0.752527		DUSP15	-0.192182	0.000969955	0.00424536	-0.579092		UXT	-0.328823	0.000928808	0.00528038	-0.997016		MYO15A	-0.22931	0.000790492	0.00189727	-0.711344
RGS10	RGS10	7.26352	CUG			KLK1	-2.45138	1.82443e-06	2.52669e-05	-14.0682		NDUFB11	-0.198955	9.74002e-05	0.000469074	-0.798097		TBC1D13	-0.192104	0.000303829	0.00162884	-0.6757		LOC100128288	-0.32653	0.000312158	0.00234636	-1.14469		KLK2	-0.229138	2.1971e-05	8.20316e-05	-1.06736
NUP155	NUP155	7.25885	CUG			SV2B	-1.08619	1.82705e-06	2.52856e-05	-6.23283		HYI	-0.198861	0.000562179	0.00204472	-0.646324		INSL3	-0.191494	0.00824309	0.0247183	-0.399055		C1orf122	-0.323126	0.0058956	0.0213459	-0.720401		LMBRD1	-0.228977	0.027712	0.0447634	-0.356593
EMP2	EMP2	7.24956	CUG			FBXL15	-0.319812	1.83642e-06	2.53974e-05	-1.83445		FAAH	-0.19875	0.00022324	0.000940304	-0.725683		CDC14C	-0.191313	0.00311512	0.0111384	-0.479531		TOM1L2	-0.322907	0.00102606	0.00570462	-0.965112		PNRC1	-0.228712	0.00499922	0.00975446	-0.526288
GDA	GDA	7.24307	CUG			HEPH	0.758404	1.84136e-06	2.54479e-05	4.34934		ARFIP2	-0.198534	0.000118469	0.000551539	-0.779522		IRX4	-0.191243	0.00164531	0.00654548	-0.532373		EIF2B4	-0.322492	0.00146707	0.00742198	-0.913797		GNPTG	-0.227757	0.0099606	0.0180156	-0.455904
SLC6A1	SLC6A1	7.23967	CUG			ICMT	0.498884	1.85024e-06	2.55528e-05	2.85999		DEFB132	-0.198387	2.86186e-05	0.000170397	-0.901342		MAML3	-0.190521	0.000437272	0.00219968	-0.640007		NENF	-0.322155	0.001798	0.0086336	-0.884382		IMPDH2	-0.227731	0.0167924	0.0287151	-0.404197
CTNNBL1	CTNNBL1	7.21524	CUG			B3GNT5	0.637809	1.85388e-06	2.55848e-05	3.65587		RPL35A	-0.198174	0.00059105	0.00213296	-0.639781		CELF4	-0.190305	0.000231784	0.00130428	-0.691741		TBC1D13	-0.321694	0.00062138	0.00389627	-1.03156		GPR3	-0.227516	1.45391e-05	5.76086e-05	-1.1006
TBK1	TBK1	7.20799	CUG			ADCY1	-0.339651	1.85516e-06	2.55848e-05	-1.94675		THEM4	-0.19815	0.000214379	0.000910517	-0.726976		SCAP	-0.190227	1.42238e-05	0.000133069	-0.922028		FAM131C	-0.321506	0.0102567	0.0325496	-0.639473		ANAPC13	-0.227271	0.000500165	0.00126157	-0.750197
TMEM2	CEMIP2	7.20456	CUG			HCG26	0.627553	1.8584e-06	2.56117e-05	3.59642		PIDD1	-0.197796	0.000138976	0.000631646	-0.762911		CIZ1	-0.190132	0.00130154	0.00538344	-0.548634		BCKDHB	-0.320966	0.0171426	0.0486728	-0.566802		ATOH8	-0.226968	2.70002e-06	1.39522e-05	-1.2639
IBSP	IBSP	7.19304	CUG			KIAA1324	-1.36181	1.86997e-06	2.57532e-05	-7.8007		SDR39U1	-0.197736	1.38726e-05	9.34498e-05	-0.960571		KRBA1	-0.190065	0.00487265	0.0161071	-0.439475		KIAA0368	-0.320877	0.00101355	0.00565067	-0.960754		ZNF704	-0.226742	0.0193791	0.0326329	-0.388333
DGUOK	DGUOK	7.17529	CUG			TAX1BP1	0.31233	1.87532e-06	2.58088e-05	1.78869		RIMS4	-0.197695	0.000104147	0.000495587	-0.787291		AVPR1B	-0.189966	0.000600371	0.00287219	-0.611991		ZFYVE9	-0.32063	0.0117368	0.0361855	-0.618961		ACVR1B	-0.226434	5.53355e-05	0.000182932	-0.96393
KDM3A	KDM3A	7.16645	CUG			ZNF704	-0.565608	1.89601e-06	2.60754e-05	-3.2365		PLCL2	-0.197629	0.00546091	0.0137014	-0.447182		CRYGD	-0.18974	0.00306155	0.0109759	-0.477017		OVCA2///DPH1	-0.319141	0.00165178	0.00810013	-0.887865		PCYT1B	-0.226174	3.47193e-05	0.000122018	-1.00861
PHACTR2	PHACTR2	7.16299	CUG			SIX1	0.844513	1.90007e-06	2.6113e-05	4.83166		PIGH	-0.197375	0.00137846	0.00432776	-0.564613		SETD1B	-0.189733	0.000614947	0.00292882	-0.609263		HIPK4	-0.31839	0.00234474	0.0106006	-0.837335		FOXO3	-0.225852	0.0176705	0.0300753	-0.395863
SLK	SLK	7.14076	CUG			LOC145783	-0.36268	1.90876e-06	2.62142e-05	-2.07426		SMAP1	-0.197316	0.000417776	0.00159443	-0.666741		NT5M	-0.189633	0.0135355	0.0368265	-0.354335		ZNF205	-0.31828	0.00527546	0.019601	-0.724959		C6orf120	-0.225078	0.0120996	0.0214491	-0.431526
CDYL	CDYL	7.13969	CUG			NEIL3	0.283251	1.91272e-06	2.62366e-05	1.61973		CLCN2	-0.197033	0.000193565	0.000835361	-0.731616		FBXL16	-0.18923	0.000356134	0.00185809	-0.652538		ALPPL2	-0.317964	0.0158737	0.0457787	-0.572119		ARHGAP24	-0.224513	0.00807009	0.0149347	-0.469933
[truncated: 12,481 more rows]

## Sheet: Table_S1b
Table S1b. Additional genes differentially expressed in PDAC
[truncated: 2,725 more rows]

[truncated: 19 more sheets: Table_S2, Table_S3, Table_S4a, Table S4b, Table_S4c, Table_S5, Table_S6a, Table_S6b, Table_S7, Table_S8, Table S9a, Table_S9b, Table_S9c, Table_S10a, Table_S10b, Table_S11a, Table_S11b, Table_S12, Table_S13]
