# Supplementary material for: Multidimensional analyses identify genes of high priority for pancreatic cancer research
Source: JCI Insight. 2025 Jan 7;10(4):e174264. doi: 10.1172/jci.insight.174264 (PMC11949049; doi:10.1172/jci.insight.174264)
Supplement: Supporting data values [file jciinsight-10-174264-s249.xlsx]

## Sheet: Fig 7B
Figure 7B
CellTitre Glo Viability assay data
ASPC1										PA-TU-8902 (TU8902)
AZD5153 [𝝻M]	- GEM				(+) GEM [2.5 𝝻M]					AZD5153 [𝝻M]	- GEM				(+) GEM [2.5 𝝻M]
0	97.5677	97.63	99.4743	105.328	63.0607	62.7922	65.164	66.222		0	97.0266	99.7405	100.781	102.451	67.057	73.9109	75.6764	77.7753
0.03125	87.8275	83.9493	88.978	93.5925	49.9761	50.6198	49.6222	53.8801		0.0625	89.3307	93.0189	91.9391	88.9654	43.4556	43.5263	52.0303	51.5576
0.0625	82.4428	81.9456	81.5094	89.5742	44.6467	44.4707	46.4937	46.8001		0.125	80.3499	81.0147	83.2689	81.4586	38.1731	36.6445	38.8777	37.8765
0.125	76.9856	76.462	82.0587	83.8882	39.2807	40.5642	41.3749	40.7293		0.25	78.7725	83.1833	80.8216	86.5371	35.1576	34.5545	42.0673	32.6537
0.25	73.6123	70.884	76.9663	83.7212	37.8815	37.8558	38.709	38.6614		0.5	70.9472	77.5076	85.9589	86.6993	30.1358	31.2913	38.5652	33.3205
0.5	69.4315	70.7503	70.0411	74.423	33.8112	34.2429	35.6498	34.1459
HPAC										PANC0327
AZD5153 [𝝻M]	- GEM				(+) GEM [2.5 𝝻M]					AZD5153 [𝝻M]	- GEM				(+) GEM [2.5 𝝻M]
0	94.7941	98.0359	101.829	105.341	75.5658	78.8913	84.753	79.6201		0	107.367	97.3911	95.3428	99.8992	6.51424	6.53616	6.99357	7.14938
0.03125	99.4843	88.1154	89.0016	88.8376	67.989	66.2488	68.2176	67.2774		0.03125	90.8287	84.3955	79.6761	79.7585	11.4323	10.5942	11.0388	11.0693
0.0625	90.0974	83.0201	84.3543	85.3743	58.334	55.9547	64.332	62.8871		0.0625	81.3618	71.0192	70.972	68.2314	11.541	12.0255	10.6819	11.6096
0.125	81.2515	83.366	88.8903	90.1277	55.8216	58.7557	62.9404	60.8016		0.125	69.3092	62.8416	61.0872	62.4161	11.0945	11.3609	10.8701	12.228
0.25	77.3646	78.6462	77.8872	80.3357	43.4485	51.4747	53.2215	51.766		0.25	66.0597	60.3583	59.9213	59.9128	11.5938	11.723	11.4228	12.1708
0.5	74.8621	75.7279	75.6613	75.8768	40.8636	41.6497	42.9978	40.2924		0.5	59.7841	53.9741	58.5887	58.2084	10.9678	10.7691	10.3527	10.8934

## Sheet: Fig 7C_intracellular_metab_omic
Figure 7C. Intracellular metabolites profile data
Includes data use for Supplementary Figure 9C (intracellular - cell lysate)														CM - complete media/untreated
														Gem - gemcitabine		2.5 µM
	CM	CM	CM	GEM	GEM	GEM	AZD5153	AZD5153	AZD5153	GEM+AZD	GEM+AZD	GEM+AZD		AZD - AZD5153		0.5 µM
2-3-Pyridinedicarboxylic acid	0.991841	0.824934	1.18322	1.28832	1.29011	0.936463	0.774963	0.956349	0.948072	0.829362	0.743005	1.12201
4-Hydroxyphenyl-pyruvic acid	1.21224	0.883402	0.904363	1.33026	1.52871	0.689275	1.01879	0.884739	0.85918	0.722252	0.328881	0.731003
4-Pyridoxic acid	1.10848	1.04962	0.841892	1.49603	1.01813	1.31138	1.25086	1.48212	1.11858	1.18379	1.44279	1.14838
Creatinine	0.809302	1.22293	0.96777	1.07528	1.08174	0.904	1.53635	1.20982	1.37292	1.64494	1.33449	1.33841
Ketovaleric acid	1.03337	1.06805	0.898589	1.10016	1.18072	1.57328	1.15989	1.07184	1.40779	1.07806	0.835023	1.36137
beta-Nicotinamide mononucleotide	0.355421	0.130398	2.51418	0.413297	0.520281	0.407529	0.188516	0.193139	0.217621	0.203341	2.43393	0.213797
Taurocholic acid	1.23473	0.980836	0.784439	1.80696	1.13565	1.24281	0.898688	1.1189	1.07735	1.53013	1.389	1.14241
Thymidine	1.15933	0.992114	0.848557	0.76696	0.849815	0.780172	0.998634	0.890948	0.683383	1.0431	0.817715	1.15084
Adenylosuccinic acid	1.13759	0.841514	1.02089	0.0463657	0.130319	0.105194	0.328044	0.526233	0.276334	0.466786	0.21795	0.536105
Orotic acid	0.91013	0.878705	1.21117	0.671981	0.836582	0.697599	1.97203	2.2256	2.16865	0.631886	0.718164	0.868015
Oxamic acid	1.2376	0.951569	0.810829	1.29619	0.993023	1.08468	1.48574	1.37802	1.12397	2.01896	1.3291	1.23257
2-Deoxycytidine 5-monophosphate	0.973142	0.985445	1.04141	0.223755	0.244849	0.0793861	0.633233	0.654767	0.704522	0.0761744	0.053352	0.0920296
L-Citrulline	0.883354	1.0484	1.06825	1.02053	0.904219	0.868049	0.727471	0.534257	0.558463	0.657425	0.581396	0.716326
Guanosine 5-triphosphate	0.970187	1.00823	1.02159	0.948298	0.830742	0.69547	0.885033	0.801875	0.925734	0.807506	0.63457	0.696438
Allantoin	1.02852	1.07894	0.892537	1.03766	0.704089	0.838143	1.00291	1.08961	0.807501	1.09102	0.856531	0.969216
2-Deoxy-D-ribose	1.01907	1.18343	0.797498	1.2815	1.09921	0.916045	1.2918	0.939682	0.983893	0.876459	0.878778	1.0375
L-Arginine	1.07519	1.16847	0.756333	1.53169	1.15901	1.36599	1.14459	1.1657	1.00451	1.44221	1.49485	1.45714
Argininosuccinic acid	0.926783	1.09607	0.977144	1.2778	1.3043	1.45134	0.969946	0.987754	0.96386	1.75492	1.55489	1.43607
2-3-Dihydroxybenzoic acid	1.78112	0.662019	0.556858	0.439424	0.826796	2.79824	1.30155	6.23946	3.21652	3.76934	0.652248	1.00168
4-Hydroxybenzoic acid	0.954888	1.06881	0.976307	1.00321	0.937678	0.984693	0.867022	0.794963	0.855453	1.04232	0.992731	0.924892
L-Carnitine	0.902898	0.961864	1.13524	1.04141	0.997643	1.0508	1.00082	0.824016	0.85533	0.897756	1.03303	1.35104
Riboflavin	1.20628	0.890156	0.903566	1.56018	1.37162	1.05709	0.939956	0.904383	0.899609	1.29542	1.288	1.14509
N-Carbamyl-L-glutamic acid	1.20589	1.03106	0.763051	0.712753	0.915143	0.878098	0.788089	0.657277	0.665642	0.501508	0.483786	0.498183
trans-4-Hydroxy-L-proline	0.901083	0.999087	1.09983	0.72749	0.737784	0.758381	0.560271	0.673393	0.702913	0.454618	0.493817	0.577346
Inosine 5-diphosphate	0.936539	1.04007	1.02339	1.00221	0.875317	1.07398	1.02036	0.882641	0.898018	0.839175	0.812793	0.815907
Uridine	1.00071	1.13605	0.863242	3.57515	1.99711	2.39751	1.3164	1.05846	1.53185	3.7485	3.52446	4.49017
Cytidine 5-diphosphate	0.870983	0.926004	1.20301	1.08353	1.24486	1.19343	1.16597	1.1673	1.06033	1.50683	1.82971	1.65253
Cellobiose	1.0717	1.05692	0.871386	1.45622	1.14354	1.25307	0.990496	0.914468	0.884671	0.987193	0.921821	0.92067
Homocitrate	1.10605	0.950256	0.943699	0.973453	0.80441	0.829458	0.86293	1.13409	0.972074	0.945091	0.963627	0.786724
Pyridoxal 5 phosphate	1.19048	0.818095	0.991423	0.96567	1.20965	0.948217	0.838948	0.928075	0.884535	1.04918	0.923984	0.84059
L-asparagine	1.15734	1.02845	0.814204	2.05517	1.97245	2.39114	3.12247	2.89912	2.8542	3.64474	3.06771	3.2678
Inosine 5-monophosphate	1.03448	0.990126	0.975393	0.540668	0.634311	0.710137	0.717595	0.683798	0.700165	0.746173	0.68843	0.715146
Thiamine	1.10357	1.05473	0.841692	1.46099	1.156	1.24302	1.16525	1.08951	1.14551	1.40779	1.33129	1.37439
Xylitol	0.8626	1.18423	0.95317	1.03122	1.02057	0.946604	1.6489	1.6533	1.48664	2.61985	2.49243	2.44683
Cytidine-5-monophosphate	1.1312	1.17202	0.696788	1.48065	1.34259	1.0878	1.42597	1.46841	1.15506	2.37699	2.18291	2.06355
L-Serine	0.8451	1.08325	1.07165	2.08468	1.75091	2.02472	1.31156	1.31743	1.41664	2.66195	2.29752	2.78579
Uridine 5-diphosphate	0.91651	0.936607	1.14688	0.82351	0.995114	0.840049	0.925434	0.976481	0.878943	1.52787	1.41036	1.56962
Adenosine 3-5-cyclic monophosphate	0.884383	1.13398	0.981635	1.6149	1.51726	1.62003	0.811949	0.827275	0.765164	4.87225	5.10177	5.17949
2-Deoxyribose 5-phosphate	1.16742	0.813957	1.01862	0.349386	0.433957	0.289529	1.18698	1.3313	1.25301	0.158668	0.193765	0.21813
Salicylic acid	1.16357	0.96603	0.870398	1.17281	0.820784	1.47675	1.41758	1.55667	1.47966	2.48872	1.24758	1.80204
Chorismic acid	0.912107	1.1101	0.977792	1.01847	0.950831	1.13601	1.17857	1.08202	1.13289	1.08974	1.21029	1.27398
NADH	1.07346	0.909051	1.01748	0.849262	0.90038	0.723284	0.933634	1.00617	0.985166	0.854834	0.777569	0.868514
L-Histidine	1.12689	1.31915	0.553968	1.22597	1.04698	1.35501	1.28761	1.04207	0.875501	0.85765	0.867718	1.12806
Phenylpyruvic acid	1.24766	0.322596	1.42974	1.79211	1.46013	0.375478	0.688645	0.365138	0.349689	0.473022	4.30204	0.360514
S-5-Adenosyl-L-homocysteine	1.13211	1.02025	0.847644	1.08369	1.07674	1.00036	0.986167	0.782335	0.831664	0.814037	1.04401	0.727599
Adenosine	0.986884	1.02487	0.988244	1.31658	1.84561	3.51347	1.40247	1.43278	1.38445	2.90209	2.55742	6.12953
L-Proline	0.886058	1.14472	0.96922	1.19814	1.18965	1.19238	0.908773	0.849157	0.925736	1.34185	1.04472	1.06769
Pyridoxal hydrochloride	1.03168	0.907423	1.06089	1.00221	1.21262	1.13292	0.947958	0.882502	1.16209	0.938984	1.31592	1.34339
Deoxythymidine 5-triphosphate	1.04898	0.957593	0.993422	1.60773	1.48391	1.09381	0.84695	0.895491	0.797711	1.27112	1.19347	0.974928
Cytidine 5-triphosphate	1.06104	0.952777	0.986183	0.875523	0.841285	0.689578	1.04368	0.963087	0.93878	0.967018	0.912688	0.760681
L-Arabinose	0.994224	0.994467	1.01131	1.15926	0.902272	0.900428	0.885368	0.593873	0.774028	1.02358	0.716564	0.950961
Glyceric acid	1.12054	1.00653	0.872925	0.881018	0.920012	0.769072	1.51403	1.49781	1.52453	1.78729	1.82102	1.81936
D-erythro-Dihydrosphingosine	1.01252	0.990932	0.996549	0.855253	1.00889	1.01402	0.360071	0.386299	0.405089	0.324418	0.303183	0.322565
Inosine 5-triphosphate	1.01989	0.960508	1.01961	0.962012	0.86429	0.634474	0.89438	0.929346	0.816392	0.794371	0.696361	0.56125
Mevalonic acid 5-phosphate	0.919909	1.08935	0.990739	1.16801	1.28071	1.27114	1.10413	0.897313	0.999083	1.18975	1.09862	1.50099
Phosphoenolpyruvic acid	0.990429	1.00979	0.999784	0.765147	0.673517	0.66859	0.758397	0.783281	0.757507	0.364561	0.365734	0.424105
L-Kynurenine	0.998046	0.973948	1.02801	1.15429	1.2486	1.21468	0.636771	0.757503	0.791791	0.688318	0.713261	0.693346
Uric acid	1.07312	1.02549	0.901392	1.35973	1.23397	1.14427	1.01696	1.10932	1.07154	1.15464	1.09041	0.997568
L-Leucine	0.981664	1.00237	1.01596	1.0928	1.21256	1.16584	0.833731	0.921036	0.940747	0.886193	0.89943	0.90507
5-Deoxy-5-(methylthio)adenosine	1.01449	0.889643	1.09587	0.965413	0.609125	0.62956	0.76917	1.16725	0.831741	0.98666	0.846986	0.757529
Pyridoxine	0.982142	1.03481	0.983044	1.12288	1.1436	1.01005	0.802655	1.00922	1.04312	0.926041	0.948922	0.913005
2-Isopropylmalic acid	0.959586	0.943882	1.09653	1.08811	1.13777	1.09549	0.809402	0.97834	0.973673	0.903018	0.938196	0.993964
Thymidine 5-diphosphate	0.933363	1.0204	1.04624	1.11864	1.03588	1.09472	0.81252	0.810215	0.789233	0.96509	0.98289	0.975827
Xanthosine	1.0037	1.0003	0.996001	1.04181	1.11003	1.07272	1.47883	1.62607	1.67483	2.09442	2.18544	2.0619
DL-2-Aminoadipic acid	1.11026	0.992003	0.897734	0.864581	0.811616	0.910173	0.549645	0.550471	0.578873	0.529313	0.538601	0.535607
D-Fructose 1,6-biphosphate	1.12755	0.917576	0.954876	1.03926	1.00605	0.774214	0.980267	0.962835	0.889914	0.884413	0.881781	0.854287
Xanthine	1.0407	0.985476	0.973826	0.973499	0.930324	0.858914	1.11986	1.30961	1.25656	1.06222	1.04341	1.00764
Malonic acid	1.05893	1.0465	0.894574	1.00027	1.05008	0.948917	1.11939	0.971732	0.927735	1.04319	0.92451	1.04402
Adenosine 5-diphosphate	0.935021	0.895814	1.16917	0.969294	1.05569	1.1323	1.06902	1.1027	1.1954	1.28031	1.45523	1.52557
gamma-Glu-Cys	1.02758	1.02439	0.948027	1.64212	1.74306	1.6689	1.79352	1.8303	1.89534	3.0984	2.99375	3.0528
Pyruvic acid	1.19726	1.00463	0.798108	1.24857	1.61572	1.4966	1.34995	1.65651	1.84492	1.44602	1.59161	1.52755
D-Sedoheptulose-7-phosphate	1.04457	0.971769	0.983657	1.32207	1.44508	1.43654	0.976569	1.0262	1.05232	1.15142	1.22504	1.26986
Uridine 5-monophosphate	1.08707	1.09338	0.819549	1.23271	1.43088	1.04604	1.21029	1.17422	1.10137	1.60611	1.59417	1.36424
L-Sorbose	1.03792	1.22856	0.733527	1.80011	1.34603	1.46184	1.5402	1.58786	1.64945	1.66892	1.52726	1.82205
Citramalic acid	1.03915	1.0086	0.95225	0.83174	0.887675	0.854285	0.935629	0.927339	0.978674	0.726626	0.698441	0.716906
2-Phosphoglyceric acid	1.03347	0.914728	1.0518	0.677631	0.697842	0.608478	0.760449	0.766244	0.713534	0.4259	0.412486	0.42185
Uridine 5-triphosphate	1.01506	0.940208	1.04473	0.866983	0.765134	0.5864	0.83638	0.832793	0.779808	0.732156	0.699904	0.562209
N-Acetylglutamic acid	1.01726	0.962441	1.0203	0.847671	0.943781	0.853994	0.448821	0.498294	0.522978	0.406538	0.423101	0.390003
L-Glutamine	0.940003	1.04691	1.01309	0.950568	0.974268	0.985045	0.717513	0.681266	0.705276	0.715249	0.677933	0.724995
Creatine	0.853341	1.1486	0.998058	0.975047	0.946249	0.989734	1.25713	1.22187	1.33296	1.85573	1.64984	1.71328
L-Methionine	1.02889	0.958796	1.01231	1.13252	1.20893	1.15713	0.790152	0.8075	0.843169	0.855271	0.817329	0.85914
L-Threonine	0.932885	1.08942	0.977695	0.930663	0.946035	1.00279	0.789682	0.721074	0.796479	0.752175	0.716222	0.76365
Adenosine 5-monophosphate	1.05744	1.02082	0.921745	1.36828	1.49383	1.15696	1.25222	1.41659	1.3189	2.1308	1.97052	1.76132
Isopentyl acetate	0.966985	1.01729	1.01572	0.918082	0.964373	0.94438	0.917761	0.963178	0.966368	0.904857	0.966205	0.929238
D-Gluconic acid	0.953313	1.04633	1.00036	1.19004	1.28704	1.18234	0.825254	0.968119	1.02745	0.915295	0.967831	0.943862
L-Hydroxyglutaric acid	1.03044	0.997264	0.972295	0.822303	0.888134	0.837082	0.92277	0.950109	0.972735	0.704398	0.725955	0.704856
L-Tyrosine	0.962693	0.991173	1.04613	1.10411	1.17136	1.10229	0.723023	0.820373	0.847411	0.781627	0.787924	0.767282
L-Tryptophan	1.06395	1.01022	0.925832	1.11465	1.06379	1.10956	0.845902	0.836996	0.867414	0.847877	0.874244	0.857987
N-Acetylneuraminic acid	1.07665	0.942981	0.980365	0.770423	0.831647	0.8113	0.622354	0.636658	0.677688	0.329261	0.327562	0.319927
Adenosine 5-triphosphate	1.00319	0.967554	1.02926	0.960498	0.87652	0.672266	0.90575	0.919413	0.846286	0.801956	0.724533	0.551384
N-Carbamoyl-DL-aspartic acid	0.988001	0.991166	1.02083	0.310261	0.351248	0.309518	0.697414	0.76188	0.756069	0.0853898	0.092876	0.0846487
Dihydroxyacetone phosphate	1.04771	0.906242	1.04604	0.995186	1.06954	0.941392	0.852729	0.992305	0.993336	1.15744	0.984138	1.16819
D-Ribose 5-phosphate	0.96994	0.83773	1.19233	0.96708	0.956819	0.929165	0.867707	1.04086	1.04568	1.12513	0.977453	1.17292
Taurine	0.969984	1.05256	0.977454	1.088	1.0336	1.09701	0.991846	1.0055	0.989513	1.20823	1.14238	1.1831
beta-Nicotinamide adenine dinucleotide	1.00976	0.955522	1.03472	1.03499	0.979667	0.926256	1.01329	1.0601	1.02908	1.17757	1.17216	1.19793
Lactic acid	1.05959	1.11479	0.825625	1.09878	1.16024	1.22519	1.13088	1.02407	1.07092	1.06832	1.05472	1.17396
cis-Aconitic acid	1.02461	0.985331	0.990061	0.840093	0.939213	0.825803	0.874696	0.930596	0.907545	0.759078	0.800924	0.733632
Uridine 5-diphosphoglucose	1.02079	0.856966	1.12224	1.17014	1.04448	0.897947	1.2917	1.37161	1.25802	2.15044	1.9398	2.0384
D-pantothenic acid	1.01838	1.00297	0.978651	0.78363	0.839816	0.756252	0.912405	0.979091	1.00535	0.821928	0.853791	0.82802
N-acetylaspartylglutamate	0.994949	0.990259	1.01479	1.14658	1.20648	1.16162	0.574228	0.618199	0.623532	0.779067	0.801066	0.782149
L-Gluthathione (oxidized)	0.996488	1.00647	0.997043	0.981051	0.845743	0.95471	1.11477	0.980813	0.923138	1.2056	1.16857	1.19958
myo-Inositol	1.03471	1.18165	0.783642	1.79395	1.26196	1.49195	1.60907	1.63331	1.66093	1.81341	1.72004	1.73664
L-Phenylalanine	1.13838	1.0691	0.792519	1.1323	0.976562	1.16202	1.08474	0.882085	0.895828	1.10759	1.06304	1.12586
L-Aspartic Acid	1.04661	0.966025	0.987367	1.15464	1.12107	1.15069	1.13429	1.00548	1.05412	1.263	1.25867	1.3056
N-acetylaspartate	0.987069	0.968085	1.04485	1.10546	1.18776	1.1144	0.802686	0.927032	0.95575	0.946869	0.999389	0.957098
alpha-Ketoglutaric acid	1.00993	0.982824	1.00725	0.886024	0.944034	0.846147	0.930937	1.02498	0.996508	0.663263	0.684784	0.592236
Succinic acid	1.04019	1.00192	0.957896	0.895214	0.946017	0.896962	1.13407	1.21236	1.24072	1.01964	0.952569	0.989021
L-Glutamic acid	1.00058	0.946823	1.0526	0.99353	0.909312	0.984598	1.07108	0.937562	0.9443	1.10146	1.07772	1.10194
Glutathone red	0.970732	1.01426	1.01501	1.11765	1.05775	1.13474	1.11781	1.0545	1.05984	1.19659	1.2058	1.20861
L-Malic acid	0.994535	1.01454	0.990928	1.05035	1.06806	1.07005	1.0993	1.08791	1.0961	1.05895	1.06541	1.06957
Citric acid	0.979455	1.00434	1.01621	0.945575	0.96582	0.975876	0.93779	0.937389	0.925098	0.925455	0.956334	0.941503

## Sheet: Fig 7C_extracellular metab_omic
Figure 7C. Extracellular metabolites profile data
Includes data use for Supplementary Figure 9C (extracellular - media extract)														CM - complete media/untreated
														Gem - gemcitabine		2.5 µM
	CM	CM	CM	GEM	GEM	GEM	AZD5153	AZD5153	AZD5153	GEM+AZD	GEM+AZD	GEM+AZD		AZD - AZD5153		0.5 µM
5-Deoxy-5-(methylthio)adenosine	1.23438	0.93815	0.827469	0.783573	0.833938	0.913321	1.0212	0.990073	0.607774	2.29535	2.03702	1.60413
Malonic acid	0.863313	1.21759	0.919097	1.04818	0.863493	0.840473	1.02023	1.64358	1.03422	0.931647	0.913385	0.948314
Adenosine 5-triphosphate	0.133494	1.51059	1.35592	1.17049	0.107608	0.0627559	2.78352	0.93529	0.0176821	0.0885191	0.286905	2.31947
L-Arabinose	0.783329	1.089	1.12767	1.10783	1.0785	0.792038	0.971436	0.842775	0.761958	1.13359	0.996747	0.993102
L-Arginine	1.03051	0.987594	0.981894	1.06305	1.07206	1.06878	0.992183	1.18676	1.04826	1.14013	1.04303	1.18948
L-Leucine	0.994822	0.995974	1.0092	0.995009	1.02698	0.992684	0.988297	1.011	0.949014	0.935065	0.943173	0.915255
N-acetylaspartate	0.946945	1.06647	0.986581	1.29382	1.19126	1.17302	0.984022	0.985727	1.21112	1.55265	1.51037	1.66397
N-Acetylneuraminic acid	1.00107	1.01182	0.987108	1.00334	1.01526	1.01558	1.00308	1.00953	0.832796	1.0536	1.10156	1.10104
Pyridoxine	0.888759	1.04346	1.06778	1.01373	0.878149	0.921277	0.961952	1.17052	1.00875	1.10593	1.0576	1.22853
Adenosine	0.82742	1.46678	0.705799	1.04362	0.0638484	0.195088	0.13607	1.0892	0.842138	2.631	2.62595	2.35199
Adenosine 5-monophosphate	0.594655	1.31083	1.09451	1.17401	1.31419	1.41651	1.393	4.854	0.0690146	1.14236	1.20433	1.96578
S-5-Adenosyl-L-homocysteine	1.14749	0.955489	0.897016	0.809265	1.11368	1.27431	1.23607	0.986769	0.846971	1.43256	1.88257	1.22123
Glutathone red	0.904844	0.673855	1.4213	0.527452	0.215701	0.179717	3.15961	0.153066	0.185076	0.155781	0.086727	0.798628
Oxamic acid	0.899901	1.0533	1.04679	1.1149	0.980067	0.854425	0.766466	1.39867	0.68801	0.822297	0.792886	0.674429
2-3-Dihydroxybenzoic acid	0.139009	2.42277	0.438218	0.669217	0.219508	0.454366	0.0840192	1.36087	0.03949	0.200518	0.313703	0.113188
Creatine	1.07558	0.984834	0.939586	0.948314	0.916807	0.987149	0.389945	0.540263	0.615548	0.0789029	0.261198	0.176934
L-Proline	1.17183	0.874579	0.953589	1.29613	1.18798	1.08611	0.985151	0.979468	0.914908	1.18927	0.872674	0.899133
D-Ribose 5-phosphate	0.0546321	2.68431	0.26106	0.223626	0.238313	0.132264	0.300451	1.37466	0.24981	0.18942	0.145939	3.582
Thymidine 5-diphosphate	0.950901	0.968868	1.08023	1.16966	1.6826	1.54592	0.62134	1.1092	0.0566033	1.55907	1.67197	1.66018
Orotic acid	0.970685	1.11465	0.914668	0.445604	0.550429	0.466671	0.847263	0.979203	0.794088	0.407659	0.461811	0.396965
Hypoxanthine	1.22702	1.6702	0.10278	0.595471	0.706972	0.05408	2.43137	2.67012	2.62026	3.45679	2.84787	3.53647
Inosine 5-diphosphate	1.23457	0.81169	0.953741	1.16064	1.14872	1.20547	0.965659	1.13331	0.710027	1.15535	1.20043	1.04839
Thiamine	0.136392	1.73175	1.13186	0.859122	0.709779	0.464414	0.616655	0.350526	0.138641	0.0326415	0.190446	0.537809
N-Carbamyl-L-glutamic acid	0.960429	0.957795	1.08178	1.19126	0.940222	1.31369	1.1993	4.18895	1.20947	1.30031	1.34907	1.4532
Xylitol	1.08816	1.06715	0.844697	1.12959	0.968839	1.09146	1.05564	0.89465	0.919213	0.997894	0.787442	0.792345
Adenosine 3-5-cyclic monophosphate	0.973716	0.974097	1.05219	2.68734	2.14332	2.29739	0.610653	1.16044	0.0428699	12.7782	12.9732	14.6746
m-Hydroxybenzoic acid	0.8946	1.11714	0.988263	1.12044	0.998015	0.864532	1.06375	1.11655	0.651156	0.919528	0.943717	0.968013
5-Hydroxy-3-indoleacetic acid	0.478605	1.28287	1.23852	1.31411	1.14413	1.11034	1.15719	1.29208	0.691751	0.240557	1.08159	1.51955
Uridine 5-monophosphate	1.13942	0.904519	0.956058	1.05836	1.30907	1.3003	1.15304	1.04096	0.388401	1.0696	1.04867	0.947258
L-asparagine	0.894554	1.10841	0.997031	1.75084	1.51836	1.48581	2.51872	2.26662	1.85426	2.63306	2.45795	2.84181
L-Citrulline	0.908382	1.09725	0.99437	1.08237	1.12378	1.05962	1.00164	1.08253	0.982633	0.924008	0.885241	0.891517
4-Hydroxyphenyl-pyruvic acid	0.597178	1.2066	1.19622	1.17182	0.84864	0.917863	0.897699	1.1078	0.554868	0.814117	1.12336	1.47334
L-Serine	0.935898	1.03986	1.02424	1.32783	1.18861	1.31022	0.938696	1.05541	1.17363	1.82071	2.02829	1.92566
Cellobiose	1.1134	0.938873	0.947724	1.07715	0.935488	1.13381	0.914549	0.912593	0.919767	0.922188	0.75347	0.964674
Taurine	0.958767	1.07473	0.966507	1.02981	1.13458	0.939211	1.30547	1.29008	1.30794	1.18027	1.35133	1.3606
Creatinine	1.01061	0.984172	1.00521	0.964518	1.03619	0.937579	0.91219	0.911385	0.922507	0.813823	0.776929	0.823497
L-Gluthathione (oxidized)	0.78694	1.06458	1.14848	1.03334	0.788475	0.949367	0.875037	0.90264	0.533736	1.29716	1.18189	1.24274
Allantoin	1.07984	0.964085	0.956077	1.0753	1.09109	1.0015	0.984083	0.817616	0.994915	0.891589	0.850785	0.793264
2-Deoxy-D-ribose	1.09556	0.942218	0.962226	1.08208	0.927014	1.07132	0.889245	0.939522	0.932468	0.899638	0.782097	0.722136
o-Hydroxy hippuric acid	1.0324	0.989631	0.977968	1.03497	1.04201	0.987284	0.991023	0.981786	0.894562	1.08085	1.05577	1.09058
Salicylic acid	0.747275	1.43183	0.820896	0.861125	0.757524	0.888213	0.627223	0.719541	0.395047	0.654039	0.693681	0.757691
4-Hydroxybenzoic acid	1.06275	0.952783	0.984468	0.989561	1.01094	0.985112	0.866987	0.839853	1.26962	0.873164	0.88627	0.898388
Uracil	0.965918	1.0372	0.996883	0.918851	0.861192	0.816869	0.856508	0.964801	0.936926	0.823479	0.807356	0.761477
L-Histidine	0.969038	1.06828	0.962681	1.06436	0.914125	0.911805	0.893093	1.1214	0.844417	1.02099	0.911138	1.15207
Mevalonic acid 5-phosphate	0.817387	1.1839	0.998716	1.00581	0.843986	0.783581	0.748636	0.654978	0.600322	0.653241	0.661206	0.873628
N-Acetylglutamic acid	0.981058	1.04465	0.974295	1.1031	1.05405	1.08309	0.872145	0.847989	0.986301	1.08857	1.10853	1.14681
N-Carbamoyl-DL-aspartic acid	0.985367	1.05005	0.964586	0.543256	0.525602	0.522575	0.919291	1.00261	0.69496	0.466191	0.450658	0.463238
2-3-Pyridinedicarboxylic acid	0.968807	1.08022	0.950972	1.07756	1.02958	1.07908	1.05337	1.06383	0.506972	0.989063	1.07853	1.17591
Uridine	1.21191	0.921537	0.86655	1.36567	1.39552	1.39473	0.872152	0.975531	0.324356	2.81567	2.37777	2.73857
Thymidine	1.0755	0.977983	0.946516	0.930563	1.00363	1.04763	0.960424	0.853869	0.793205	1.03423	1.06895	1.06511
DL-2-Aminoadipic acid	1.05811	0.992849	0.949042	1.00245	0.980439	1.05242	0.941605	0.847462	0.791799	0.936361	0.969902	0.842686
N-acetylaspartylglutamate	0.979155	1.03392	0.986929	1.40211	1.44395	1.37675	0.88617	0.814555	0.483265	1.4079	1.50166	1.34486
2-Deoxyuridine	0.917575	1.02175	1.06068	0.146114	0.126089	0.125603	0.861482	1.04575	0.804132	0.144072	0.129715	0.13958
Taurocholic acid	1.08374	0.913821	1.00244	1.03152	1.10018	1.12222	1.06377	1.07413	0.893057	1.19907	1.20705	1.11146
Phenylpyruvic acid	1.09016	0.914504	0.995332	1.10619	1.16342	2.31301	0.976595	0.953649	0.758489	1.43968	2.48637	1.19573
4-Pyridoxic acid	1.03052	0.972197	0.997286	1.02512	1.019	1.01784	0.994388	1.03355	0.99987	1.11724	1.0746	1.13907
Homocitrate	0.988477	0.986676	1.02485	0.859384	0.920359	1.00999	1.02504	0.848442	0.894955	1.00075	0.902417	1.08795
Pyridoxal hydrochloride	0.639127	1.3124	1.04847	0.9023	0.710865	0.655718	0.764151	0.942961	0.626494	0.792703	0.786716	1.28928
Xanthosine	1.05393	0.949999	0.996075	0.981428	0.910667	0.983024	1.05265	0.954693	1.11934	1.16954	1.10748	1.12046
L-Aspartic Acid	0.941336	1.17089	0.887771	1.73304	2.19061	1.60929	6.10051	6.16683	5.00096	5.94441	7.12925	6.33682
Isopentyl acetate	0.981748	1.00466	1.01359	0.824851	0.847639	1.02023	0.974338	1.21719	0.0886534	1.03744	0.989282	1.0692
Ketovaleric acid	0.982518	1.03725	0.980227	1.01868	0.994361	1.0974	0.867718	0.881167	1.03123	0.945008	1.01558	1.03815
L-Cystine	1.03442	0.963232	1.00235	1.12319	1.15606	1.05174	1.21711	1.09014	1.02758	0.956032	0.983695	1.04956
Citramalic acid	0.977052	1.0424	0.980544	0.928415	0.934214	0.933558	0.950971	0.978686	0.770768	1.03751	1.01932	1.06992
Riboflavin	0.57973	1.25805	1.16222	1.19593	1.17066	1.17487	1.23805	1.41252	0.448541	0.836844	1.23668	1.49823
L-Kynurenine	1.0654	0.958851	0.975746	1.03955	1.03573	1.12071	1.13741	1.09045	0.766178	1.01099	1.00289	0.980176
Glyceric acid	0.988341	1.03866	0.972999	0.920789	0.993375	0.979113	1.18391	1.13733	1.11824	1.29731	1.36082	1.34002
D-Gluconic acid	0.868286	1.04491	1.0868	1.03951	0.842363	0.865242	0.8653	1.11845	0.683993	1.12493	0.940349	1.19183
L-Hydroxyglutaric acid	0.959855	1.05652	0.98363	0.973047	0.948026	0.953369	0.961482	0.989727	1.12054	1.03409	1.03285	1.05516
L-Glutamine	0.999412	1.04993	0.950663	1.04498	1.392	1.01736	0.991614	0.822314	0.869032	0.889383	0.88843	0.984282
Xanthine	0.922104	1.03134	1.04655	0.746772	0.696899	0.71893	0.99401	1.17902	0.921391	0.838996	0.767978	0.90783
L-Methionine	0.974317	1.00406	1.02163	1.04771	1.00164	1.00174	0.998775	1.03911	1.03218	0.880819	0.841411	0.898991
L-Tryptophan	1.03162	0.969714	0.998664	1.08287	1.02806	1.04503	1.00472	0.986308	0.980453	1.02828	1.04491	1.02387
cis-Aconitic acid	0.944656	1.02755	1.02779	1.05555	1.01461	1.11846	1.04465	0.9871	1.15495	1.23829	1.20431	1.23043
L-Sorbose	0.937479	1.01386	1.04866	1.00998	0.997612	0.949508	0.94203	0.865689	0.81248	0.81065	0.831494	0.873523
L-Tyrosine	0.937164	1.02129	1.04154	1.02077	0.954179	0.93606	0.985876	1.10713	0.958826	0.935804	0.886793	1.03314
Uric acid	0.805455	1.10122	1.09332	1.09611	1.06728	1.06672	1.11997	1.20945	0.914708	0.974542	1.14994	1.23615
L-Glutamic acid	0.890294	1.15597	0.953736	1.65366	2.21525	1.547	4.57946	4.44169	3.83482	4.1675	4.83161	4.3398
Lactic acid	0.987003	1.02916	0.983838	1.03714	1.01095	0.918626	0.907426	0.734371	0.906125	0.818393	0.794017	0.831746
alpha-Ketoglutaric acid	1.01239	0.987994	0.999615	1.0362	1.06028	1.13978	1.06864	1.12412	1.21269	1.29586	1.279	1.26492
Pyruvic acid	0.913276	0.994995	1.09173	1.06367	1.13005	1.12975	0.926705	1.05767	1.2211	1.12444	1.17784	1.06124
D-pantothenic acid	1.00351	0.998764	0.997722	1.04897	1.0195	1.02653	1.00529	1.00011	1.11757	1.05592	1.04681	1.05551
L-Malic acid	0.992354	1.0163	0.991341	1.02496	1.03891	1.03834	1.04348	1.06738	1.17376	1.16935	1.14899	1.18315
Citric acid	0.952372	0.990962	1.05667	0.8176	0.813174	1.01694	1.07109	1.1821	0.966563	1.04847	0.97202	1.06594
Succinic acid	0.994216	1.02767	0.978112	0.996941	0.967803	0.953946	0.962144	0.94999	1.01192	0.964306	0.946541	0.958297
L-Phenylalanine	1.06779	0.986036	0.946176	0.972189	1.01901	1.05714	0.862238	0.763806	0.805164	0.798194	0.887533	0.795964
myo-Inositol	1.05989	0.943636	0.99647	1.06023	1.03157	0.907098	0.950492	0.927721	0.960325	0.922389	0.873172	0.838722

## Sheet: Fig 7D
Figure 7D
CellTitre Glo Viability assay data (TU8902)
					On the right panel
	1 µM	1.25 µM					- GEM				GEM [2.5 𝝻M]
Untreated/DMSO	GEM	BD-9136	GEM/BD-9136			DMSO	104.123	108.9	100.123	86.8538	82.8844	78.3591	77.5812	75.2058
89.0342	87.5835	90.6422	51.6303		BD-9136	0.5	74.6905	70.9461	81.4671	63.6017	49.7084	48.0437	48.6144	49.2344
100.39	94.8489	82.218	57.2762			0.1	81.4651	71.8785	64.9852	62.2117	55.1026	55.5654	55.9332	54.8917
108.797	99.5477	85.9984	56.2807		AZD5153	0.5	83.0199	73.5276	70.2676	64.3809	47.0307	43.9881	44.5648	40.3901
101.779	87.6945	88.3179	61.4256			0.1	84.7548	87.3498	81.4856	79.9613	61.0355	59.585	54.09	50.7218

## Sheet: Fig 7F
Figure 7F. TU8902 (xenograft) - tumor weight
					Mice were treated with gemcitabine at 100 mg/kg body weight 2 times a week and with BD-9136 at 20 mg/kg body weight 5 times a week.
Vehicle	GEM	BETi	GEM+BETi
0.33	0.108	0.147	0.098
0.451	0.144	0.322	0.075
0.338	0.196	0.422	0.08
0.484	0.135	0.388	0.082
0.216	0.112	0.169	0.081
0.362	0.101	0.313	0.094
0.492	0.188	0.368
0.284	0.137	0.285

## Sheet: Fig 7G
Figure 7G. KPC (orthotopic) - tumor weight
					Mice were treated with gemcitabine at 100 mg/kg body weight 2 times a week and with BD-9136 at 20 mg/kg body weight 5 times a week.
Vehicle	GEM	BETi	GEM+BETi
0.389	0.196	0.3	0.229
0.411	0.274	0.342	0.178
1.007	0.213	0.254	0.185
0.568	0.281	0.196	0.125
0.502	0.248	0.282	0.079
0.386	0.244	0.244	0.192

## Sheet: Supplementary Fig 9D
Supplementary Figure 9D. Ki67 quantification of the tumor histology from TU8902 cells (corresponding to Figure 7F)
Vehicle	Gemcitabine	BD-9136	Gemcitabine+BD-9136
76.9237	73.7126	97.0475	77.399
116.185	183.599	140.508	82.1914
98.5006	92.417	52.2381	83.0853
108.391		124.517

## Sheet: Supplementary Fig 9E
Supplementary Figure 9E. Cell viability assay for mouse cell line KPC 7940b
KPC 7940b
DMSO	Gem 1𝝻M	BD-9136-1.25𝝻M	Gem+BD-9136
103.426	78.7638	81.34	59.3565
103.356	76.8685	84.459	59.0991
96.3382	83.0713	84.4787	56.0859
96.88	79.6533	81.6078	58.4005
